# Supplementary material for: Sequence space coverage, entropy of genomes and the potential to detect non-human DNA in human samples
Source: BMC Genomics. 2008 Oct 30;9:509. doi: 10.1186/1471-2164-9-509 (PMC2628393; doi:10.1186/1471-2164-9-509)
Supplement: Additional file 1 — Supplementary-1. Space coverage of n-mer space (1–20) for Homo sapiens, Mus musculus, Drosophila melanogaster, Caenorhabditis elegans, Arabidopsis thaliana, Saccharomyces cerevisiae, and Escherichia coli (K-12) genomes by the stochastic searching algorithm. [file 1471-2164-9-509-S1.txt]

x	human	mouse	fly	worm	weed	yeast	Ecoli	Th-human	pusedo-hs
1	1	1	1	1	1	1	1	1	1
1	1	1	1	1	1	1	1	1	1
1	1	1	1	1	1	1	1	1	1
1	1	1	1	1	1	1	1	1	1
1	1	1	1	1	1	1	1	1	1
2	1	1	1	1	1	1	1	1	1
2	1	1	1	1	1	1	1	1	1
2	1	1	1	1	1	1	1	1	1
2	1	1	1	1	1	1	1	1	1
2	1	1	1	1	1	1	1	1	1
3	1	1	1	1	1	1	1	1	1
3	1	1	1	1	1	1	1	1	1
3	1	1	1	1	1	1	1	1	1
3	1	1	1	1	1	1	1	1	1
3	1	1	1	1	1	1	1	1	1
4	1	1	1	1	1	1	1	1	1
4	1	1	1	1	1	1	1	1	1
4	1	1	1	1	1	1	1	1	1
4	1	1	1	1	1	1	1	1	1
4	1	1	1	1	1	1	1	1	1
5	1	1	1	1	1	1	1	1	1
5	1	1	1	1	1	1	1	1	1
5	1	1	1	1	1	1	1	1	1
5	1	1	1	1	1	1	1	1	1
5	1	1	1	1	1	1	1	1	1
6	1	1	1	1	1	1	1	1	1
6	1	1	1	1	1	1	1	1	1
6	1	1	1	1	1	1	1	1	1
6	1	1	1	1	1	1	1	1	1
6	1	1	1	1	1	1	1	1	1
7	1	1	1	1	1	1	1	1	1
7	1	1	1	1	1	1	1	1	1
7	1	1	1	1	1	1	1	1	1
7	1	1	1	1	1	1	1	1	1
7	1	1	1	1	1	1	1	1	1
8	1	1	1	1	1	1	0.99948	1	1
8	1	1	1	1	1	1	0.99948	1	1
8	1	1	1	1	1	1	0.99948	1	1
8	1	1	1	1	1	1	0.99948	1	1
8	1	1	1	1	1	1	0.99948	1	1
9	1	1	1	1	1	1	0.99079	1	1
9	1	1	1	1	1	1	0.99078	1	1
9	1	1	1	1	1	0.99999	0.99042	1	1
9	1	1	1	1	1	0.99999	0.99042	1	1
9	1	1	1	1	1	0.99999	0.99035	1	1
10	1	1	1	1	0.99983	0.99403	0.93387	1	1
10	1	1	1	1	0.99982	0.99384	0.9356	1	1
10	1	1	1	0.99999	0.99992	0.99365	0.93414	1	1
10	1	1	1	1	0.9998	0.99387	0.93494	1	1
10	1	1	1	1	0.99991	0.99438	0.93367	1	1
11	0.99997	0.99998	0.99995	0.99829	0.99445	0.88931	0.69691	1	1
11	0.99996	0.99993	0.99992	0.99843	0.99466	0.88876	0.69794	1	1
11	0.99999	0.99994	0.99997	0.99798	0.99445	0.88925	0.69557	1	1
11	0.99997	0.99998	0.99997	0.99815	0.99373	0.88732	0.69814	1	1
11	0.99996	0.99996	0.99995	0.99827	0.99455	0.89201	0.69757	1	1
12	0.9972	0.99666	0.98691	0.93127	0.93066	0.56725	0.33872	1	1
12	0.99718	0.99658	0.98667	0.93214	0.93146	0.57079	0.33787	1	1
12	0.99735	0.99684	0.98675	0.9332	0.92973	0.56899	0.3374	1	1
12	0.99735	0.99684	0.98675	0.9332	0.92973	0.56899	0.3374	1	1
12	0.99721	0.99683	0.9869	0.93138	0.92946	0.56901	0.34046	1	1
13	0.96457	0.96233	0.81423	0.65057	0.69499	0.24019	0.11427	1	1
13	0.96474	0.96104	0.81464	0.65417	0.69667	0.23895	0.11641	1	1
13	0.96226	0.96008	0.81605	0.65257	0.69938	0.24249	0.11486	1	1
13	0.96417	0.96046	0.8155	0.65152	0.69793	0.23717	0.11305	1	1
13	0.96507	0.96158	0.81548	0.65104	0.69944	0.2397	0.11413	1	0.99999
14	0.84687	0.84067	0.43445	0.31327	0.36906	0.07497	0.03142	1	0.99875
14	0.84284	0.83727	0.43512	0.31405	0.36855	0.07524	0.03225	1	0.99875
14	0.84284	0.84115	0.43892	0.31305	0.37274	0.07563	0.03207	1	0.99877
14	0.84482	0.83996	0.43486	0.31201	0.36953	0.07527	0.03263	1	0.99884
14	0.84614	0.8402	0.43454	0.31316	0.37024	0.0747	0.03268	1	0.99876
15	0.62128	0.61188	0.16135	0.11414	0.13953	0.01991	0.00939	1	0.93911
15	0.61876	0.61066	0.16001	0.11331	0.14196	0.02024	0.00907	1	0.93637
15	0.61876	0.61197	0.15841	0.11509	0.14339	0.02044	0.00834	1	0.93735
15	0.62284	0.61423	0.15811	0.11283	0.14107	0.01984	0.00867	1	0.93786
15	0.62028	0.61074	0.15942	0.11229	0.143	0.02059	0.00847	1	0.93705
16	0.37175	0.36231	0.04764	0.03374	0.04425	0.00505	0.00196	1	0.62657
16	0.36843	0.3623	0.04592	0.03442	0.04236	0.00531	0.00203	1	0.62925
16	0.36981	0.36302	0.04707	0.03403	0.04296	0.00567	0.00199	1	0.62738
16	0.37137	0.35984	0.0467	0.03324	0.04235	0.00519	0.00214	1	0.62821
16	0.37191	0.36366	0.04746	0.03517	0.04372	0.00532	0.00215	1	0.62907
17	0.16076	0.15429	0.01205	0.00912	0.01176	0.00133	0.0005	0.337604433	0.26038
17	0.16013	0.15151	0.01256	0.00942	0.0114	0.00117	0.00038	0.337604433	0.25769
17	0.16282	0.15186	0.01206	0.00915	0.01202	0.00141	0.00051	0.337604433	0.25703
17	0.16241	0.1527	0.01261	0.0098	0.01184	0.00133	0.00043	0.337604433	0.25694
17	0.16169	0.15365	0.01324	0.00952	0.01166	0.00136	0.00048	0.337604433	0.25661
18	0.05402	0.04857	0.00313	0.00238	0.00323	0.00038	0.00018	0.084401108	0.07661
18	0.05311	0.04868	0.00347	0.0027	0.00319	0.00042	0.00015	0.084401108	0.07824
18	0.05389	0.04874	0.00319	0.00274	0.00324	0.00046	0.00023	0.084401108	0.07612
18	0.05303	0.04908	0.00289	0.00233	0.00298	0.0004	9E-05	0.084401108	0.07712
18	0.05256	0.04916	0.0031	0.0027	0.00298	0.00038	0.00012	0.084401108	0.07523
19	0.01525	0.01375	0.00073	0.00057	0.00074	0.00014	6E-05	0.021100277	0.02065
19	0.01518	0.01353	0.00085	0.00085	0.00092	9E-05	2E-05	0.021100277	0.02075
19	0.01572	0.01389	0.00089	0.00065	0.00064	3E-05	1E-05	0.021100277	0.01951
19	0.01522	0.0137	0.00075	0.00064	0.00082	7E-05	7E-05	0.021100277	0.02005
19	0.0151	0.01349	0.00095	0.00059	0.00076	9E-05	3E-05	0.021100277	0.02083
20	0.0037	0.0034	0.0002	0.00017	0.00022	3E-05	2E-05	0.005275069	0.005
20	0.00364	0.00315	0.00019	0.00012	0.00023	1E-05	2E-05	0.005275069	0.00536
20	0.00403	0.00352	0.00023	0.00023	0.00024	0	0	0.005275069	0.00476
20	0.00385	0.00346	0.00018	0.00016	0.00027	1E-05	1E-05	0.005275069	0.00506
20	0.00389	0.00369	0.00016	0.0002	0.00018	1E-05	0	0.005275069	0.00508
