# Supplementary material for: Sequence space coverage, entropy of genomes and the potential to detect non-human DNA in human samples
Source: BMC Genomics. 2008 Oct 30;9:509. doi: 10.1186/1471-2164-9-509 (PMC2628393; doi:10.1186/1471-2164-9-509)
Supplement: Additional file 2 — Supplementary-2. The 10-mer space coverage for 433 fully sequenced microbial with genomes GC content and genome sizes. [file 1471-2164-9-509-S2.txt]

Organism	10-mer Coverage	Genome size	GC%
Acidobacteria_bacterium_Ellin345	0.860242844	5616	0.583838433
Acidothermus_cellulolyticus_11B	0.54754734	2432	0.669073557
Acinetobacter_sp_ADP1	0.789909363	3576	0.404295701
Aeromonas_hydrophila_ATCC_7966	0.762820244	4716	0.615484035
Aeropyrum_pernix	0.617332458	1664	0.563112686
Agrobacterium_tumefaciens_C58_Cereon	0.809168816	5648	0.590430187
Agrobacterium_tumefaciens_C58_UWash	0.809118271	5648	0.590413358
Alcanivorax_borkumensis_SK2	0.825094223	3100	0.547277801
Alkalilimnicola_ehrlichei_MLHE-1	0.600627899	3256	0.675312521
Anabaena_variabilis_ATCC_29413	0.887946129	7032	0.413831959
Anaeromyxobacter_dehalogenans_2CP-C	0.405519485	4984	0.749052704
Anaplasma_marginale_St_Maries	0.616406441	1196	0.497626675
Anaplasma_phagocytophilum_HZ	0.61832428	1468	0.416359338
Aquifex_aeolicus	0.559144974	1588	0.433016028
Archaeoglobus_fulgidus	0.684822083	2168	0.485816654
Arthrobacter_aurescens_TC1	0.786296844	5208	0.624298594
Arthrobacter_FB24	0.730549812	5056	0.653884506
Aster_yellows_witches-broom_phytoplasma_AYWB	0.248734474	740	0.268117463
Azoarcus_BH72	0.589771271	4352	0.679164496
Azoarcus_sp_EbN1	0.697634697	4712	0.646976099
Bacillus_anthracis_Ames	0.805875778	5196	0.353768385
Bacillus_anthracis_Ames_0581	0.814478874	5484	0.35242952
Bacillus_anthracis_str_Sterne	0.805953026	5196	0.35379446
Bacillus_cereus_ATCC_10987	0.815016747	5404	0.354967546
Bacillus_cereus_ATCC14579	0.81175518	5396	0.352883492
Bacillus_cereus_ZK	0.822592735	5828	0.351272027
Bacillus_clausii_KSM-K16	0.871739388	4280	0.447533163
Bacillus_halodurans	0.882671356	4180	0.436855123
Bacillus_licheniformis_ATCC_14580	0.828836441	4200	0.461958007
Bacillus_licheniformis_DSM_13	0.82872963	4200	0.461947429
Bacillus_subtilis	0.851067543	4192	0.435178177
Bacillus_thuringiensis_Al_Hakam	0.808149338	5284	0.354337356
Bacillus_thuringiensis_konkukian	0.805800438	5292	0.353652344
Bacteroides_fragilis_NCTC_9434	0.897983551	5212	0.431141805
Bacteroides_fragilis_YCH46	0.900109291	5280	0.43204299
Bacteroides_thetaiotaomicron_VPI-5482	0.911913872	6256	0.42860289
Bartonella_henselae_Houston-1	0.616955757	1924	0.382303486
Bartonella_quintana_Toulouse	0.586568832	1576	0.387968387
Baumannia_cicadellinicola_Homalodisca_coagulata	0.338376999	688	0.33236175
Bdellovibrio_bacteriovorus	0.816506386	3756	0.506455015
Bifidobacterium_adolescentis_ATCC_15703	0.610705376	2080	0.591843395
Bifidobacterium_longum	0.639670372	2248	0.601273478
Bordetella_bronchiseptica	0.647528648	5308	0.680770208
Bordetella_parapertussis	0.618917465	4748	0.680999533
Bordetella_pertussis	0.582241058	4056	0.677205827
Borrelia_afzelii_PKo	0.362166405	1228	0.277671814
Borrelia_burgdorferi	0.385141373	1572	0.281699093
Borrelia_garinii_PBi	0.331114769	992	0.281269695
Bradyrhizobium_japonicum	0.829189301	9040	0.640593804
Brucella_abortus_9-941	0.703647614	3272	0.572193358
Brucella_melitensis	0.705253601	3280	0.572224645
Brucella_melitensis_biovar_Abortus	0.703084946	3264	0.572218526
Brucella_suis_1330	0.705613136	3300	0.572513065
Buchnera_aphidicola	0.246190071	624	0.253415785
Buchnera_aphidicola_Cc_Cinara_cedri	0.14740181	424	0.200970268
Buchnera_aphidicola_Sg	0.246355057	644	0.253305771
Buchnera_sp	0.263305664	660	0.263648633
Burkholderia_383	0.744997978	8616	0.662724461
Burkholderia_cenocepacia_AU_1054	0.696733475	7232	0.669251459
Burkholderia_cenocepacia_HI2424	0.715786934	7656	0.667883794
Burkholderia_cepacia_AMMD	0.713513374	7480	0.667748324
Burkholderia_mallei_ATCC_23344	0.602778435	5796	0.684855198
Burkholderia_pseudomallei_1710b	0.698192596	7252	0.679781512
Burkholderia_pseudomallei_K96243	0.691552162	7192	0.680587239
Burkholderia_thailandensis_E264	0.672905922	6676	0.676281222
Burkholderia_xenovorans_LB400	0.86396122	9668	0.626278139
Campylobacter_fetus_82-40	0.501959801	1768	0.333075104
Campylobacter_jejuni	0.418248177	1636	0.305485717
Campylobacter_jejuni_RM1221	0.429495811	1772	0.303061427
Candidatus_Blochmannia_floridanus	0.284044266	708	0.27383188
Candidatus_Blochmannia_pennsylvanicus_BPEN	0.338200569	796	0.295646836
Candidatus_Carsonella_ruddii	0.065562248	168	0.165643672
Candidatus_Carsonella_ruddii_PV	0.065562248	168	0.165643672
Candidatus_Pelagibacter_ubique_HTCC1062	0.407881737	1308	0.296830815
Candidatus_Ruthia_magnifica_Cm_Calyptogena_magnifica_	0.447100639	1160	0.340334361
Carboxydothermus_hydrogenoformans_Z-2901	0.663226128	2388	0.420497194
Caulobacter_crescentus	0.596067429	3988	0.672139812
Chlamydia_muridarum	0.511986732	1080	0.403051742
Chlamydia_trachomatis	0.513346672	1044	0.413072568
Chlamydia_trachomatis_A_HAR-13	0.515597343	1052	0.412667103
Chlamydophila_abortus_S26_3	0.540180206	1144	0.398664077
Chlamydophila_caviae	0.529266357	1180	0.391856477
Chlamydophila_felis_Fe_C-56	0.533927917	1172	0.393402233
Chlamydophila_pneumoniae_AR39	0.552490234	1228	0.405748489
Chlamydophila_pneumoniae_CWL029	0.552734375	1228	0.405776969
Chlamydophila_pneumoniae_J138	0.552699089	1224	0.405814943
Chlamydophila_pneumoniae_TW_183	0.552371025	1224	0.405762133
Chlorobium_chlorochromatii_CaD3	0.667332649	2556	0.44278189
Chlorobium_phaeobacteroides_DSM_266	0.777319908	3116	0.483514481
Chlorobium_tepidum_TLS	0.646446228	2144	0.565298136
Chromobacterium_violaceum	0.698513031	4724	0.648337431
Chromohalobacter_salexigens_DSM_3043	0.675906181	3672	0.639118564
Clostridium_acetobutylicum	0.638433456	4108	0.309251176
Clostridium_novyi_NT	0.480140686	2532	0.288556827
Clostridium_perfringens	0.485705376	3072	0.285120263
Clostridium_perfringens_ATCC_13124	0.492056847	3236	0.283791514
Clostridium_perfringens_SM101	0.474577904	2952	0.282309175
Clostridium_tetani_E88	0.504406929	2864	0.286404674
Colwellia_psychrerythraea_34H	0.847571373	5340	0.38005427
Corynebacterium_diphtheriae	0.795243263	2476	0.534785133
Corynebacterium_efficiens_YS-314	0.642905235	3128	0.631399801
Corynebacterium_glutamicum_ATCC_13032_Bielefeld	0.827562332	3260	0.538417672
Corynebacterium_glutamicum_ATCC_13032_Kitasato	0.829686165	3288	0.538102515
Corynebacterium_jeikeium_K411	0.679154396	2464	0.613513607
Coxiella_burnetii	0.703160286	2028	0.425988624
Cyanobacteria_bacterium_Yellowstone_A-Prime	0.679223061	2916	0.602373323
Cyanobacteria_bacterium_Yellowstone_B-Prime	0.711129189	3028	0.584503788
Cytophaga_hutchinsonii_ATCC_33406	0.792575836	4408	0.388464542
Dechloromonas_aromatica_RCB	0.783896446	4476	0.592472202
Dehalococcoides_CBDB1	0.570416451	1392	0.470258731
Dehalococcoides_ethenogenes_195	0.55758667	1464	0.488502572
Deinococcus_geothermalis_DSM_11300	0.60358429	3028	0.664601781
Deinococcus_radiodurans	0.599201202	3276	0.666143534
Desulfitobacterium_hafniense_Y51	0.907084465	5692	0.473598935
Desulfotalea_psychrophila_LSv54	0.851504326	3644	0.466316031
Desulfovibrio_desulfuricans_G20	0.752498627	3704	0.578361346
Desulfovibrio_vulgaris_Hildenborough	0.669667244	3756	0.63278913
Ehrlichia_canis_Jake	0.394049644	1312	0.289577424
Ehrlichia_chaffeensis_Arkansas	0.396255493	1176	0.301007101
Ehrlichia_ruminantium_Gardel	0.400098801	1496	0.275126007
Ehrlichia_ruminantium_str._Welgevonden	0.400067329	1508	0.274788711
Ehrlichia_ruminantium_Welgevonden	0.400030136	1512	0.274787896
Enterococcus_faecalis_V583	0.75579834	3352	0.373811524
Erwinia_carotovora_atroseptica_SCRI1043	0.898962021	5036	0.509673246
Erythrobacter_litoralis_HTCC2594	0.637683868	3032	0.63068512
Escherichia_coli_536	0.871138573	4912	0.50517522
Escherichia_coli_APEC_O1	0.874220848	5052	0.505485648
Escherichia_coli_CFT073	0.879983902	5200	0.504775051
Escherichia_coli_K12	0.856502533	4612	0.507896997
Escherichia_coli_O157H7	0.887609482	5564	0.50484165
Escherichia_coli_O157H7_EDL933	0.885632515	5592	0.503975058
Escherichia_coli_UTI89	0.878247261	5156	0.506134687
Escherichia_coli_W3110	0.856286049	4620	0.50799577
Francisella_tularensis_FSC_198	0.50831604	1884	0.322600041
Francisella_tularensis_holarctica	0.504407883	1888	0.321526334
Francisella_tularensis_holarctica_OSU18	0.504760742	1888	0.321581114
Francisella_tularensis_novicida_U112	0.522054672	1900	0.324750227
Francisella_tularensis_tularensis	0.50834465	1884	0.322592916
Frankia_alni_ACN14a	0.584965706	7444	0.728280884
Frankia_CcI3	0.622402191	5400	0.700788129
Fusobacterium_nucleatum	0.386833191	2164	0.271515876
Geobacillus_kaustophilus_HTA426	0.755695343	3568	0.519804235
Geobacter_metallireducens_GS-15	0.785692215	3984	0.594853836
Geobacter_sulfurreducens	0.759595871	3788	0.609372915
Gloeobacter_violaceus	0.786793709	4632	0.619978583
Gluconobacter_oxydans_621H	0.65915966	2920	0.608168879
Gramella_forsetii_KT0803	0.757508278	3772	0.366107625
Granulobacter_bethesdensis_CGDNIH1	0.676639557	2692	0.590721305
Haemophilus_ducreyi_35000HP	0.574443817	1692	0.382204944
Haemophilus_influenzae	0.57793045	1824	0.381502855
Haemophilus_influenzae_86_028NP	0.59247303	1904	0.381523109
Haemophilus_somnus_129PT	0.607808113	2008	0.371917225
Hahella_chejuensis_KCTC_2396	0.945102692	7164	0.538697459
Haloarcula_marismortui_ATCC_43049	0.784235001	4280	0.611188025
Halobacterium_sp	0.534759521	2568	0.659335047
Haloquadratum_walsbyi	0.818799019	3160	0.478610954
Helicobacter_acinonychis_Sheeba	0.469846725	1552	0.381690152
Helicobacter_hepaticus	0.484107971	1792	0.359312696
Helicobacter_pylori_26695	0.486820221	1664	0.388741625
Helicobacter_pylori_HPAG1	0.477428436	1604	0.390667582
Helicobacter_pylori_J99	0.486434937	1640	0.391887001
Hyphomonas_neptunium_ATCC_15444	0.716186523	3680	0.619302833
Idiomarina_loihiensis_L2TR	0.803369522	2824	0.470402399
Jannaschia_CCS1	0.740789413	4388	0.622438806
Lactobacillus_acidophilus_NCFM	0.578561783	1984	0.347145635
Lactobacillus_brevis_ATCC_367	0.772724152	2332	0.460582473
Lactobacillus_casei_ATCC_334	0.787111282	2908	0.465751926
Lactobacillus_delbrueckii_bulgaricus	0.620417595	1856	0.497190346
Lactobacillus_delbrueckii_bulgaricus_ATCC_BAA-365	0.621694565	1848	0.496863407
Lactobacillus_gasseri_ATCC_33323	0.566776276	1888	0.352596127
Lactobacillus_johnsonii_NCC_533	0.577719688	1984	0.346112464
Lactobacillus_plantarum	0.835837364	3332	0.444174848
Lactobacillus_sakei_23K	0.648236275	1876	0.412576055
Lactobacillus_salivarius_UCC118	0.557213783	2136	0.330404686
Lactococcus_lactis	0.615517616	2352	0.353293831
Lactococcus_lactis_cremoris_SK11	0.644371033	2596	0.357838519
Lawsonia_intracellularis_PHE_MN1-00	0.51525116	1720	0.330815805
Legionella_pneumophila_Lens	0.779242516	3388	0.384158327
Legionella_pneumophila_Paris	0.793822289	3616	0.383392089
Legionella_pneumophila_Philadelphia_1	0.780552864	3376	0.382695269
Leifsonia_xyli_xyli_CTCB0	0.527797699	2568	0.676760477
Leptospira_borgpetersenii_serovar_Hardjo-bovis_JB197	0.757695198	3856	0.402440255
Leptospira_borgpetersenii_serovar_Hardjo-bovis_L550	0.75980854	3912	0.402291124
Leptospira_interrogans_serovar_Copenhageni	0.759484291	4608	0.350443427
Leptospira_interrogans_serovar_Lai	0.759700775	4668	0.350158084
Leuconostoc_mesenteroides_ATCC_8293	0.655418396	2068	0.376686067
Listeria_innocua	0.734775543	3080	0.373881588
Listeria_monocytogenes	0.731797218	2928	0.379810279
Listeria_monocytogenes_4b_F2365	0.72876358	2888	0.380412345
Listeria_welshimeri_serovar_6b_SLCC5334	0.693422318	2796	0.363520164
Magnetococcus_MC-1	0.855118752	4692	0.54167478
Magnetospirillum_magneticum_AMB-1	0.702609062	4940	0.650939429
Mannheimia_succiniciproducens_MBEL55E	0.663506508	2304	0.425379784
Maricaulis_maris_MCS10	0.66088295	3348	0.627276343
Mesoplasma_florum_L1	0.26935482	796	0.270204885
Mesorhizobium_BNC1	0.797212601	4920	0.610951768
Mesorhizobium_loti	0.823414803	7556	0.625079957
Methanobacterium_thermoautotrophicum	0.610872269	1744	0.495439303
Methanococcoides_burtonii_DSM_6242	0.724328995	2560	0.407580954
Methanococcus_jannaschii	0.423910141	1744	0.312937666
Methanococcus_maripaludis_S2	0.4974823	1656	0.331003403
Methanopyrus_kandleri	0.576924324	1688	0.611591716
Methanosaeta_thermophila_PT	0.651284218	1872	0.535452795
Methanosarcina_acetivorans	0.891172409	5716	0.426808905
Methanosarcina_barkeri_fusaro	0.850338936	4848	0.39233644
Methanosarcina_mazei	0.812023163	4068	0.414849091
Methanosphaera_stadtmanae	0.380483627	1760	0.276337089
Methanospirillum_hungatei_JF-1	0.779955864	3520	0.45149035
Methylobacillus_flagellatus_KT	0.76028347	2952	0.557190822
Methylococcus_capsulatus_Bath	0.660299301	3284	0.635845922
Moorella_thermoacetica_ATCC_39073	0.721326828	2612	0.557915371
Mycobacterium_avium_104	0.626422882	5440	0.689880962
Mycobacterium_avium_paratuberculosis	0.597238541	4804	0.692986079
Mycobacterium_bovis	0.705839157	4324	0.656329824
Mycobacterium_KMS	0.64102459	6224	0.682281346
Mycobacterium_leprae	0.832159996	3248	0.577967464
Mycobacterium_MCS	0.624690056	5888	0.683863909
Mycobacterium_smegmatis_MC2_155	0.666133881	6940	0.674028066
Mycobacterium_tuberculosis_CDC1551	0.708672523	4380	0.656093951
Mycobacterium_tuberculosis_H37Rv	0.708107948	4388	0.656141223
Mycobacterium_ulcerans_Agy99	0.71711731	5596	0.654726911
Mycobacterium_vanbaalenii_PYR-1	0.665341377	6448	0.677931226
Mycoplasma_capricolum_ATCC_27343	0.245641708	1012	0.237704488
Mycoplasma_gallisepticum	0.353807449	996	0.314500282
Mycoplasma_genitalium	0.256311417	584	0.316891235
Mycoplasma_hyopneumoniae_232	0.304987907	896	0.285611554
Mycoplasma_hyopneumoniae_7448	0.306001663	920	0.28488858
Mycoplasma_hyopneumoniae_J	0.303494453	900	0.285222391
Mycoplasma_mobile_163K	0.234093666	780	0.249512598
Mycoplasma_mycoides	0.244962692	1212	0.239656087
Mycoplasma_penetrans	0.304727554	1356	0.257175411
Mycoplasma_pneumoniae	0.390806198	820	0.400080108
Mycoplasma_pulmonis	0.272736549	964	0.266365384
Mycoplasma_synoviae_53	0.274668694	800	0.284951643
Myxococcus_xanthus_DK_1622	0.678677559	9076	0.688912393
Nanoarchaeum_equitans	0.234525681	496	0.315595302
Natronomonas_pharaonis	0.614956856	2740	0.631196685
Neisseria_gonorrhoeae_FA_1090	0.592258453	2144	0.526896517
Neisseria_meningitidis_MC58	0.613571167	2260	0.515278389
Neisseria_meningitidis_Z2491	0.602971077	2172	0.518091417
Neorickettsia_sennetsu_Miyayama	0.48244381	860	0.410843463
Nitrobacter_hamburgensis_X14	0.789218903	5004	0.616173091
Nitrobacter_winogradskyi_Nb-255	0.681319237	3380	0.620490092
Nitrosococcus_oceani_ATCC_19707	0.87918663	3504	0.503419114
Nitrosomonas_europaea	0.768844604	2796	0.507181837
Nitrosomonas_eutropha_C71	0.800819397	2776	0.485409932
Nitrosospira_multiformis_ATCC_25196	0.820405006	3220	0.538771342
Nocardia_farcinica_IFM10152	0.578672409	6264	0.706923207
Nocardioides_JS614	0.497325897	5268	0.714404427
Nostoc_sp	0.887845993	7196	0.412683316
Novosphingobium_aromaticivorans_DSM_12444	0.616402626	3536	0.651125808
Oceanobacillus_iheyensis	0.749721527	3608	0.356813114
Oenococcus_oeni_PSU-1	0.59025383	1772	0.378888828
Onion_yellows_phytoplasma	0.271054268	864	0.277367225
Parachlamydia_sp_UWE25	0.635663986	2400	0.347175438
Paracoccus_denitrificans_PD1222	0.62583828	5208	0.667993012
Pasteurella_multocida	0.686925888	2248	0.404048838
Pediococcus_pentosaceus_ATCC_25745	0.622324944	1824	0.373578289
Pelobacter_carbinolicus	0.817227364	3640	0.551137472
Pelobacter_propionicus_DSM_2379	0.812979698	4220	0.584830796
Pelodictyon_luteolum_DSM_273	0.679554939	2352	0.573300457
Photobacterium_profundum_SS9	0.907737732	6364	0.41733984
Photorhabdus_luminescens	0.90346241	5652	0.428253571
Picrophilus_torridus_DSM_9790	0.494736671	1540	0.359704249
Pirellula_sp	0.837838173	7096	0.554032873
Polaromonas_JS666	0.801960945	5872	0.619746024
Porphyromonas_gingivalis_W83	0.749486923	2332	0.482879278
Prochlorococcus_marinus_CCMP1375	0.574151039	1744	0.364421386
Prochlorococcus_marinus_MED4	0.479808807	1652	0.307991604
Prochlorococcus_marinus_MIT_9312	0.490427017	1704	0.312104933
Prochlorococcus_marinus_MIT9313	0.761843681	2400	0.507397738
Prochlorococcus_marinus_NATL2A	0.571495056	1836	0.351230317
Propionibacterium_acnes_KPA171202	0.718128204	2548	0.600107411
Pseudoalteromonas_atlantica_T6c	0.915873528	5156	0.446160935
Pseudoalteromonas_haloplanktis_TAC125	0.76799202	3832	0.400916611
Pseudomonas_aeruginosa	0.688690186	6224	0.66555733
Pseudomonas_aeruginosa_UCBPP-PA14	0.715949059	6492	0.662923163
Pseudomonas_entomophila_L48	0.73966217	5852	0.641597241
Pseudomonas_fluorescens_Pf-5	0.797127724	7024	0.633049291
Pseudomonas_fluorescens_PfO-1	0.808786392	6396	0.605209978
Pseudomonas_putida_KT2440	0.81511116	6140	0.615240907
Pseudomonas_syringae_phaseolicola_1448A	0.859428406	6084	0.579132943
Pseudomonas_syringae_pv_B728a	0.840255737	6052	0.592328008
Pseudomonas_syringae_tomato_DC3000	0.86428833	6508	0.583391912
Psychrobacter_arcticum_273-4	0.729393005	2636	0.428002253
Psychrobacter_cryohalolentis_K5	0.766559601	3084	0.422377307
Psychromonas_ingrahamii_37	0.863454819	4536	0.400862751
Pyrobaculum_aerophilum	0.714496613	2212	0.513625176
Pyrobaculum_islandicum_DSM_4184	0.674640656	1820	0.495990477
Pyrococcus_abyssi	0.649943352	1764	0.447114096
Pyrococcus_furiosus	0.62452507	1900	0.407698967
Pyrococcus_horikoshii	0.615222931	1732	0.418789707
Ralstonia_eutropha_H16	0.738147736	6916	0.665990717
Ralstonia_eutropha_JMP134	0.790976524	7216	0.644333996
Ralstonia_metallidurans_CH34	0.800308228	6872	0.635309905
Ralstonia_solanacearum	0.685420036	5772	0.669754301
Rhizobium_etli_CFN_42	0.799664497	6156	0.610283286
Rhizobium_leguminosarum_bv_viciae_3841	0.842861176	7732	0.608620815
Rhodobacter_sphaeroides_2_4_1	0.567920685	4444	0.687891393
Rhodococcus_RHA1	0.746261597	9648	0.669813476
Rhodoferax_ferrireducens_T118	0.796875	4944	0.595960307
Rhodopseudomonas_palustris_BisA53	0.725412369	5472	0.64442664
Rhodopseudomonas_palustris_BisB18	0.711564064	5480	0.649572059
Rhodopseudomonas_palustris_BisB5	0.684092522	4864	0.648077541
Rhodopseudomonas_palustris_CGA009	0.706464767	5436	0.650310737
Rhodopseudomonas_palustris_HaA2	0.660571098	5300	0.660383753
Rhodospirillum_rubrum_ATCC_11170	0.662260056	4388	0.653787299
Rickettsia_bellii_RML369-C	0.46435833	1516	0.316458574
Rickettsia_conorii	0.447971344	1268	0.324388081
Rickettsia_felis_URRWXCal2	0.478499413	1588	0.325134195
Rickettsia_prowazekii	0.386291504	1112	0.290002996
Rickettsia_typhi_wilmington	0.384474754	1112	0.289194023
Roseobacter_denitrificans_OCh_114	0.764730453	4320	0.588800328
Rubrobacter_xylanophilus_DSM_9941	0.492807388	3204	0.70476584
Saccharophagus_degradans_2-40	0.880466461	5028	0.45826076
Salinibacter_ruber_DSM_13855	0.659235954	3564	0.661348224
Salmonella_enterica_Choleraesuis	0.873062134	4928	0.521324838
Salmonella_enterica_Paratypi_ATCC_9150	0.8570261	4560	0.521643521
Salmonella_typhi	0.88299942	5116	0.518701571
Salmonella_typhi_Ty2	0.867031097	4764	0.520516909
Salmonella_typhimurium_LT2	0.868885994	4928	0.522387032
Shewanella_amazonensis_SB2B	0.847964287	4284	0.535863889
Shewanella_ANA-3	0.916666985	5228	0.479282427
Shewanella_denitrificans_OS217	0.874425888	4520	0.451491738
Shewanella_frigidimarina_NCIMB_400	0.860754013	4816	0.415840687
Shewanella_MR-4	0.896896362	4680	0.478944654
Shewanella_MR-7	0.901332855	4772	0.478593005
Shewanella_oneidensis	0.901935577	5108	0.458892959
Shigella_boydii_Sb227	0.844999313	4628	0.511091096
Shigella_dysenteriae	0.840187073	4532	0.50968699
Shigella_flexneri_2a	0.859812737	4804	0.506544152
Shigella_flexneri_2a_2457T	0.850811958	4572	0.509059806
Shigella_flexneri_5_8401	0.849233627	4548	0.509177393
Shigella_sonnei_Ss046	0.862336159	5016	0.507665198
Silicibacter_pomeroyi_DSS-3	0.685417175	4572	0.64069638
Silicibacter_TM1040	0.764638901	4136	0.600563738
Sinorhizobium_meliloti	0.812157631	6648	0.621741403
Sodalis_glossinidius_morsitans	0.859807014	4268	0.545049484
Solibacter_usitatus_Ellin6076	0.910029411	9892	0.619024568
Sphingopyxis_alaskensis_RB2256	0.585130692	3356	0.654581169
Staphylococcus_aureus_aureus_MRSA252	0.635742188	2884	0.328071648
Staphylococcus_aureus_aureus_MSSA476	0.629972458	2808	0.32817518
Staphylococcus_aureus_COL	0.628190994	2800	0.328131586
Staphylococcus_aureus_Mu50	0.637472153	2888	0.328436829
Staphylococcus_aureus_MW2	0.629404068	2804	0.328295861
Staphylococcus_aureus_N315	0.629928589	2828	0.328075073
Staphylococcus_aureus_NCTC_8325	0.631284714	2804	0.328682621
Staphylococcus_aureus_RF122	0.625802994	2728	0.327787361
Staphylococcus_aureus_USA300	0.635856628	2908	0.326905273
Staphylococcus_epidermidis_ATCC_12228	0.606681824	2568	0.320459406
Staphylococcus_epidermidis_RP62A	0.613107681	2628	0.321490332
Staphylococcus_haemolyticus	0.616823196	2668	0.327925915
Staphylococcus_saprophyticus	0.626288414	2568	0.331859394
Streptococcus_agalactiae_2603	0.624100685	2148	0.356466122
Streptococcus_agalactiae_A909	0.621078491	2116	0.35622432
Streptococcus_agalactiae_NEM316	0.624992371	2200	0.356274178
Streptococcus_mutans	0.614319801	2020	0.368250168
Streptococcus_pneumoniae_D39	0.65620327	2036	0.397059794
Streptococcus_pneumoniae_R6	0.655248642	2028	0.397159836
Streptococcus_pneumoniae_TIGR4	0.664313316	2152	0.396972106
Streptococcus_pyogenes_M1_GAS	0.627596855	1844	0.385134533
Streptococcus_pyogenes_MGAS10270	0.637466431	1920	0.384298836
Streptococcus_pyogenes_MGAS10394	0.63555336	1892	0.386851359
Streptococcus_pyogenes_MGAS10750	0.635681152	1928	0.383159251
Streptococcus_pyogenes_MGAS2096	0.632923126	1852	0.387291673
Streptococcus_pyogenes_MGAS315	0.633283615	1892	0.385926806
Streptococcus_pyogenes_MGAS5005	0.625323296	1832	0.385343591
Streptococcus_pyogenes_MGAS6180	0.630854607	1888	0.383532017
Streptococcus_pyogenes_MGAS8232	0.632202148	1888	0.385466199
Streptococcus_pyogenes_MGAS9429	0.625369072	1828	0.385380189
Streptococcus_pyogenes_SSI-1	0.633657455	1888	0.385502633
Streptococcus_thermophilus_CNRZ1066	0.625382423	1788	0.390814408
Streptococcus_thermophilus_LMD-9	0.633856773	1860	0.390689623
Streptococcus_thermophilus_LMG_18311	0.624936104	1788	0.390916639
Streptomyces_avermitilis	0.645010948	9064	0.707013513
Streptomyces_coelicolor	0.600101471	9000	0.719983673
Sulfolobus_acidocaldarius_DSM_639	0.644351006	2216	0.367075943
Sulfolobus_solfataricus	0.669782639	2972	0.357871765
Sulfolobus_tokodaii	0.599225998	2680	0.327867161
Symbiobacterium_thermophilum_IAM14863	0.564797401	3544	0.686684043
Synechococcus_CC9311	0.768862724	2592	0.524473405
Synechococcus_CC9605	0.670681953	2496	0.592176397
Synechococcus_CC9902	0.712731361	2224	0.541644816
Synechococcus_elongatus_PCC_6301	0.752717018	2680	0.554843292
Synechococcus_elongatus_PCC_7942	0.757624626	2784	0.553955165
Synechococcus_sp_WH8102	0.661174774	2420	0.594126012
Synechocystis_PCC6803	0.817781448	4004	0.475344356
Syntrophobacter_fumaroxidans_MPOB	0.787978172	4960	0.59948728
Syntrophomonas_wolfei_Goettingen	0.764005661	2920	0.448659234
Syntrophus_aciditrophicus_SB	0.781937599	3160	0.514600384
Thermoanaerobacter_tengcongensis	0.662693024	2676	0.375709115
Thermobifida_fusca_YX	0.608614922	3616	0.675028533
Thermococcus_kodakaraensis_KOD1	0.699165344	2080	0.519954882
Thermofilum_pendens_Hrk_5	0.625975609	1808	0.576461363
Thermoplasma_acidophilum	0.638076782	1560	0.45994392
Thermoplasma_volcanium	0.630625725	1580	0.39918501
Thermosynechococcus_elongatus	0.742491722	2580	0.539179299
Thermotoga_maritima	0.618595123	1852	0.46247726
Thermus_thermophilus_HB27	0.354674339	2124	0.694072617
Thermus_thermophilus_HB8	0.350517273	2116	0.694962168
Thiobacillus_denitrificans_ATCC_25259	0.573250771	2892	0.66067223
Thiomicrospira_crunogena_XCL-2	0.740976334	2416	0.431299722
Thiomicrospira_denitrificans_ATCC_33889	0.549721718	2192	0.344619568
Treponema_denticola_ATCC_35405	0.680235863	2828	0.378737557
Treponema_pallidum	0.567772865	1136	0.527751805
Trichodesmium_erythraeum_IMS101	0.832359314	7696	0.341433565
Tropheryma_whipplei_TW08_27	0.511082649	928	0.463140081
Tropheryma_whipplei_Twist	0.511613846	928	0.463319972
Ureaplasma_urealyticum	0.251476288	756	0.25499688
Vibrio_cholerae	0.865494728	4012	0.474875583
Vibrio_fischeri_ES114	0.79950428	4260	0.38354226
Vibrio_parahaemolyticus	0.90218544	5132	0.453732357
Vibrio_vulnificus_CMCP6	0.907841682	5092	0.466907506
Vibrio_vulnificus_YJ016	0.911740303	5232	0.466810809
Wigglesworthia_brevipalpis	0.224809647	708	0.224751211
Wolbachia_endosymbiont_of_Brugia_malayi_TRS	0.445903778	1080	0.341791009
Wolbachia_endosymbiont_of_Drosophila_melanogaster	0.476662636	1264	0.352348432
Wolinella_succinogenes	0.615987778	2100	0.484580082
Xanthomonas_campestris	0.694879532	5048	0.650685595
Xanthomonas_campestris_8004	0.70281601	5116	0.649570339
Xanthomonas_campestris_vesicatoria_85-10	0.718110085	5400	0.64556363
Xanthomonas_citri	0.70720768	5252	0.647117188
Xanthomonas_oryzae_KACC10331	0.69098568	4912	0.636932885
Xanthomonas_oryzae_MAFF_311018	0.689299583	4912	0.637012909
Xylella_fastidiosa	0.809223175	2724	0.526172985
Xylella_fastidiosa_Temecula1	0.792363167	2508	0.517774442
Yersinia_pestis_Antiqua	0.899690628	4864	0.477050663
Yersinia_pestis_biovar_Mediaevails	0.899857521	4792	0.476698429
Yersinia_pestis_CO92	0.900364876	4816	0.476422584
Yersinia_pestis_KIM	0.896281242	4684	0.476953131
Yersinia_pestis_Nepal516	0.893984795	4628	0.476350358
Yersinia_pseudotuberculosis_IP32953	0.90294075	4816	0.475504338
Zymomonas_mobilis_ZM4	0.651452065	2048	0.463283207
