# Supplementary material for: Sequence space coverage, entropy of genomes and the potential to detect non-human DNA in human samples
Source: BMC Genomics. 2008 Oct 30;9:509. doi: 10.1186/1471-2164-9-509 (PMC2628393; doi:10.1186/1471-2164-9-509)
Supplement: Additional file 3 — A full list of high frequency n-mers for Homo sapiens genome. [file 1471-2164-9-509-S3.zip]

Archive with 19 entries (18 files):
- Supplementary-table-5/
- Supplementary-table-5/.DS_Store
- Supplementary-table-5/F_10.xls
- Supplementary-table-5/F_11.xls
- Supplementary-table-5/F_12.xls
- Supplementary-table-5/F_13.xls
- Supplementary-table-5/F_14.xls
- Supplementary-table-5/F_15.xls
- Supplementary-table-5/F_16.xls
- Supplementary-table-5/F_17.xls
- Supplementary-table-5/F_18.xls
- Supplementary-table-5/F_19.xls
- Supplementary-table-5/F_20.xls
- Supplementary-table-5/F_5.xls
- Supplementary-table-5/F_6.xls
- Supplementary-table-5/F_7.xls
- Supplementary-table-5/F_8.xls
- Supplementary-table-5/F_9.xls
- Supplementary-table-5/Supplementary-table-5-README.txt
