# Supplementary material for: Sequence space coverage, entropy of genomes and the potential to detect non-human DNA in human samples
Source: BMC Genomics. 2008 Oct 30;9:509. doi: 10.1186/1471-2164-9-509 (PMC2628393; doi:10.1186/1471-2164-9-509)
Supplement: Additional file 3 — A full list of high frequency n-mers for Homo sapiens genome. [file 1471-2164-9-509-S3.zip › Supplementary-table-5/F_10.xls]

V1	V2
659	AAAAAAAAAA	5952617
6	TGTGTGTGTG	1168929
278	GTGTGTGTGT	1160591
735	ATATATATAT	967302
115	TGTAATCCCA	857278
710	GCTGGGATTA	840776
255	GGATTACAGG	835847
824	CTGTAATCCC	826256
973	GGAGGCTGAG	810203
87	CTGGGATTAC	802982
902	CCTCAGCCTC	795109
723	AGGCTGAGGC	644447
677	CCAGCCTGGG	644416
957	GCCTGTAATC	629425
657	AAAAAAAAAG	626192
1114	TTTGTATTTT	619817
338	TTTGGGAGGC	619461
31	AAATACAAAA	611794
474	CAAAAAAAAA	602719
1078	ACTTTGGGAG	600711
1122	TCAGCCTCCC	600206
754	CACTTTGGGA	597971
172	CTTTGGGAGG	597436
423	AAAAATACAA	584717
543	AGGCTGGAGT	583073
956	CCAGGCTGGA	581229
104	GCTCACTGCA	580800
328	TGCCTCAGCC	578433
35	GTAGCTGGGA	577293
695	CAGGCTGGAG	577215
471	AGTAGCTGGG	570424
114	CCAAAGTGCT	563810
881	GCTAATTTTT	562278
1090	CTGGAGTGCA	554265
139	AATCCCAGCA	553297
261	GCACTTTGGG	549266
83	CACTCCAGCC	548510
1257	CAAAGTGCTG	547081
570	CTGCCTCAGC	546203
709	GCACTCCAGC	538499
594	CTGAGGCAGG	534006
647	AATACAAAAA	533669
706	AAAGTGCTGG	529977
153	TCCCAGCACT	526942
416	GTGCTGGGAT	525805
181	TCTACTAAAA	523287
211	CCCAGCACTT	516547
238	TTTAGTAGAG	501347
434	TTTTTAGTAG	497157
904	TAAAAATACA	494858
619	TTGCAGTGAG	493591
82	GAGGCAGGAG	489807
891	TCTCTACTAA	489010
207	TCCTGCCTCA	487937
605	TATTTTTAGT	487402
962	AGTGCAGTGG	476567
128	ATTTTTAGTA	475699
346	CACTGCACTC	472330
149	TGGAGTGCAG	463155
656	AAAAAAAAAT	460868
234	TTTTTTGAGA	459629
532	AGGCTGGTCT	459600
315	AGGCAGGAGA	455463
55	GGAGTGCAGT	451241
716	TTCTCCTGCC	446969
687	GCCCAGGCTG	445361
694	CAGGCTGGTC	441501
1171	CTAAAAATAC	436904
160	ATTCTCCTGC	433092
252	AAATAAATAA	429635
546	CTCAAAAAAA	426214
894	TCAAAAAAAA	422496
69	TCTTTTTTTT	420460
369	AGGTCAGGAG	414615
265	TTTATTTATT	413328
447	GGCCTCCCAA	412924
68	TGGGAGGCTG	405142
480	AAAAAAGAAA	398935
482	TTTTCTTTTT	397297
30	AGCCTCCCAA	394950
106	TTCTTTTTTT	387067
301	ACCAGCCTGG	384218
52	TCACTGCAAC	383958
917	GAGTAGCTGG	383756
899	GCCACTGCAC	382652
1334	TTTTTTTTTA	379489
467	TCCTGACCTC	378810
1145	AAAATTAGCC	378474
1161	GCAGTGAGCC	377587
427	AAAAATAAAA	376038
539	AGGTTGCAGT	375415
685	GAGGTTGCAG	370293
497	TAATTTTTGT	367605
336	AAAAGAAAAA	365205
1101	ATACAAAAAT	365107
348	CACTGCAACC	363890
777	TGCCTGTAAT	361138
618	TTTTTAAAAA	361016
203	GAGAGAGAGA	347993
1062	TGCCCAGGCT	344593
1211	GGTGAAACCC	344297
321	AATTTTTGTA	342952
871	AGAGAGAGAG	342754
1333	TTTTTTTTTC	342061
1420	AAAATAAAAA	336980
1345	TTTTTGAGAC	336111
1076	TTGCCCAGGC	333554
1018	AAGAAAGAAA	328776
838	TGTTGCCCAG	325482
1304	AAAGAAAGAA	324880
1313	AAAGAAAAAA	324584
1137	ATAAATAAAT	324514
1366	TTTTTTTCTT	321556
192	AGCTGGGATT	319265
829	TATTTATTTA	316547
767	TTTTGTTTTT	314223
1439	CAAAAATTAG	313122
1012	CCTGGGCAAC	311881
309	TAGTAGAGAC	311185
1343	TTTTTTTTAA	310518
1403	GTTTCACCAT	309100
795	TTTTTGTTTT	307681
1175	AACTCCTGAC	303296
245	TTTATTTTTT	303101
1166	ATCCCAGCTA	302818
987	TAGCTGGGAC	302548
1324	CATGCCTGTA	302519
1108	TGGTGAAACC	300829
1296	GAGACCAGCC	299990
515	CATGGTGAAA	298437
1339	TTTTTTTTCT	296049
954	TCACCATGTT	295902
177	TTCACCATGT	293292
665	TTGTTTGTTT	293135
441	AGTCCCAGCT	291948
918	ACTCCTGACC	287596
719	GCTGGGACTA	286168
648	AAAAAAAATT	286091
517	TTGGCCAGGC	285551
633	ATGCCTGTAA	284660
1329	TGAGGTCAGG	284022
731	GCCAGGCTGG	283073
1196	ATTACAGGCG	282906
1274	TGTAGTCCCA	280145
1362	GTGAAACCCC	279118
670	CTAATTTTTT	279028
320	TGTTGGCCAG	278831
849	AGCCTGGCCA	276836
968	GTTGGCCAGG	276723
1248	CCTGTAGTCC	273995
1455	GTAGTCCCAG	272497
554	GGCATGGTGG	271963
190	GGGACTACAG	271196
1237	CAGCCTGGCC	269077
944	TGGCCAACAT	267190
1467	AACAAACAAA	265366
404	TTTTTTAAAA	265261
1419	AAAATAAAAT	261358
770	GTGAGCCACC	260442
626	AAAAAAATTA	260222
1281	CAACATGGTG	253781
895	TTTGTTTTTT	253475
387	TTTTAAAAAT	248869
1039	GATTACAGGT	248088
1410	TTTTGAGACA	247546
1069	CATGTTGGCC	246206
915	CAGGAGAATC	243812
1195	ATTACAGGTG	243766
621	TACAGGCGTG	243092
1246	GAACTCCTGA	243032
1144	AAAATTAGCT	242838
848	ACGCCTGTAA	241168
1447	CCATGTTGGC	239940
1119	TATTTTATTT	239432
379	AAACAAAAAA	239429
658	AAAAAAAAAC	237209
1374	TTTTTTTAAA	236558
99	CTCGGCCTCC	236504
996	CTTTCTTTCT	234935
1287	GAAAGAAAGA	233144
1121	TCAGCCTCCT	232199
662	TTTGAGACAG	231851
1291	GAGGCCGAGG	231042
1363	GGGAGGCCGA	230837
800	TGGCTAATTT	230458
1102	ATACAAAAAA	230107
969	CAGCTAATTT	227945
1405	GAGACAGGGT	227376
989	CTCTGCCTCC	225866
538	AGGCGTGAGC	225684
730	CGTGAGCCAC	225642
724	GCGTGAGCCA	225143
1190	TAAAATAAAA	224135
212	CGGCCTCCCA	223954
606	ATAATAATAA	223317
998	GGAGGTTGCA	223303
763	CCAACATGGT	223113
1231	GGCTCACGCC	222046
1006	AATAATAATA	221569
1473	TCACGCCTGT	219619
1235	CAGCCTGGGT	218890
1015	TCTCGGCTCA	218681
116	CTGGCTAATT	217147
1244	CCAGCTAATT	216832
376	TTTTTTATTT	216507
1377	CAGCCTCCTG	216094
499	GAGCCGAGAT	215983
1093	CTCGGCTCAC	215808
1282	TGTCACCCAG	215209
1271	CAGGCGTGAG	215161
843	AGCCTGGGTG	213948
905	TAAAAATAAA	212554
1254	TTATTTTATT	212499
1063	TGAGCCACTG	211620
268	AAATAAAAAT	209637
856	ATCACTTGAG	209454
1232	TCACCCAGGC	209394
1193	CTGAGTAGCT	209045
1118	TAGAGATGGG	207874
1011	GCCACCATGC	207831
1064	CGGCTCACTG	207507
1299	TGTTTTGTTT	207477
540	TCAGGAGGCT	207001
875	CTTGGGAGGC	206860
926	CAGCTACTCA	206664
950	GTTTTGTTTT	206534
609	GATCACTTGA	206080
947	CTCAGGAGGC	206003
229	GTAGAGATGG	205756
964	ACTCAGGAGG	205721
919	AGTGAGCCGA	205597
525	CCTGGGTGAC	205594
873	AGGCATGAGC	205502
1381	ATTAGCCAGG	205411
516	TGGCTCATGC	205330
738	GGCGTGGTGG	205141
1136	CCCAGCTAAT	204714
681	GTGGCTCATG	203236
910	CTACTCAGGA	202501
1234	CTCCTGAGTA	202492
1247	AGAGATGGGG	202311
841	ATAAAATAAA	201772
669	TGGCCTCCCA	201411
1318	CTTGGCCTCC	200688
1222	TTATTTTTTT	200343
1066	TGAGCCACCA	199934
1336	TCATGCCTGT	199686
1051	ATTTTTTAAA	199542
887	CCTCCCAAGT	199359
751	GGCATGAGCC	199107
1469	AAGTAGCTGG	199046
1385	CCAAGTAGCT	199038
1046	ATTTTTTGTA	198961
867	CCTGAGTAGC	198289
1364	GGGAGGCCAA	197543
1191	CAAGTAGCTG	197290
466	CCTTGGCCTC	197252
491	GGTGTGGTGG	196823
1474	TTTCTTTTCT	196550
1123	CCTCTGCCTC	196481
1418	AAAATAAATA	196213
1435	CACACCTGTA	195502
768	TTTTGTTTTG	195322
1475	GAGATGGGGT	195055
1293	GACTACAGGC	195050
826	ATCACCTGAG	194802
1160	GCAGTGAGCT	194622
1042	CTCTGTCACC	194591
1155	CTCCCAAGTA	194514
811	ATTTATTTTT	194478
775	TCCCAAGTAG	194176
536	CAGGCATGAG	193773
708	CTGTCACCCA	193148
1310	AAAGAAAAGA	192603
1426	TGCAGTGGCA	191799
1286	CGGTGGCTCA	190910
1091	GATCACCTGA	190385
940	CCCAAGTAGC	189948
303	TTGTTTTGTT	189555
617	TTTTTAAAAT	189440
1335	GTGATCCACC	188920
651	AAAAAAAATA	188598
645	AAAAAAACAA	187802
1083	GATGGGGTTT	187715
1337	TTTTTTTTGT	186662
897	TTTGTTTTGT	186560
1451	TTGAACTCCT	186088
527	TGGCTCACTG	186062
1189	AAGAAAAGAA	185777
551	GGAGTTCAAG	185687
489	ATTATTATTA	185627
251	GGGTGACAGA	185069
673	CCGTCTCTAC	184907
490	CTCAAACTCC	184890
1097	AGTAGAGACG	183467
886	CCCGTCTCTA	182749
802	ACACCTGTAA	182732
438	AGGAGTTTGA	182606
1382	GGAGGCGGAG	182340
1320	TTTTAATTTT	181565
1267	AATAAAAATA	180995
889	TGAACTCCTG	180654
281	TCTTGAACTC	180609
1415	GAGACAGAGT	179814
1276	ACCTCAGCCT	179596
852	TGAACCCAGG	179162
713	TCTCAAACTC	178420
1356	TTTTTTTGTT	178113
553	CGGGAGGCTG	178062
1378	CAGCCTCCCG	178062
258	TTCAAGACCA	177966
1349	GACGGGGTTT	177335
1096	AGTAGAGATG	176674
1036	TCCTGGGTTC	176597
931	AGACGGGGTT	176421
1017	ACCTCTGCCT	176397
983	ATCTCTACTA	176069
925	CAGCTACTCG	175941
1430	TCTCACTCTG	175891
590	GAGACGGGGT	175855
1106	CTCGGGAGGC	175647
1067	CAAACTCCTG	175584
755	GTCTTGAACT	175323
1104	TCGGGAGGCT	175156
729	CAGCTCACTG	175135
711	CCTCCCGAGT	174858
1401	AGAGACAGGG	174764
1128	CTCACTCTGT	174328
1443	CCGAGTAGCT	174177
1054	CTCCTGGGTT	174075
620	CCTGTCTCTA	174069
1388	CCCCGTCTCT	173787
1344	TTTTTGAGAT	173277
1089	TCACCTGAGG	172938
661	TTTGAGACCA	172331
1326	TACTCGGGAG	171501
733	CTACTCGGGA	171357
1147	ACGGGGTTTC	170839
1316	GGGCATGGTG	170493
1100	AGAGTGAGAC	169965
507	TCAAGACCAG	169659
753	GCTACTCGGG	169629
863	TTGAGACCAG	168224
825	GAAAAGAAAA	167662
571	GGGTTCAAGC	167567
644	AGTTTGAGAC	167235
675	AACCTCTGCC	167057
787	CAACCTCTGC	167018
496	TAATTTTTTG	166922
1408	TTTTGAGATG	166917
1376	TCTCAGCTCA	166797
1272	ACCTCAGGTG	166639
484	TTTTCTTTCT	166452
782	ACTCCATCTC	166341
1068	TGAGCCAAGA	166268
1457	ACCACTGCAC	166264
581	ACAAAAAATT	165533
506	GTTCAAGACC	165304
452	CTGTCTCTAC	165235
789	TTTAAAAATA	164365
1187	TGTGAGCCAC	163956
832	CTTTTCTTTT	163949
362	CTGACCTCAG	163694
1280	GAGCCAAGAT	163485
933	TGTTTTTTTT	163277
1386	CAAACAAACA	163233
1396	AAAAATTAAA	162964
1213	ACCCAGGAGG	162949
732	ATATATATTT	162548
788	TTTAAAAATT	162427
1373	TTTTTTTAAT	162410
385	TTTTAAAATT	162188
1225	TTATTTTTAT	162120
1048	ATCTCAGCTC	161992
88	ACCTGAGGTC	161801
273	GGCTGGTCTT	161760
500	AAATTAAAAA	161667
299	TGCAACCTCT	160994
771	GTGAGCCAAG	160778
1019	GCCACCACGC	160766
817	CAAGACCAGC	160751
419	TTGAACCCAG	160703
1047	CTTGCTCTGT	159882
883	CAGAGGTTGC	159637
514	GTGTGAGCCA	159592
451	CAGAGCAAGA	159540
289	GTGAGCTGAG	159440
257	CACCACTGCA	159279
25	TCCCAGGTTC	158928
786	ACCTGGGAGG	158865
700	GAAACCCCAT	158830
223	AAGGAAGGAA	158797
612	TTTTTAAATT	158666
545	GGAGTTCGAG	158644
1393	AGGCCGAGGC	158434
133	TGACCTCAGG	158345
368	TGAACCTGGG	158231
109	GAGTTCGAGA	158185
509	AACCTGGGAG	157780
1400	GGAGGTGGAG	157697
557	CAAGTGATCC	157320
158	CCATCTCAAA	157270
522	TGGTCTCGAA	157099
57	TCTTTCTTTT	156964
868	TTGAGACAGA	156901
93	GTTTGAGACC	156742
196	TGAGACAGAG	156680
652	AAAAAAAAGT	156501
119	ATTTAAAAAA	156445
185	AATCACTTGA	156289
61	ACAGGTGTGA	156278
431	AGGTGTGAGC	156245
504	TTGGCTCACT	156093
13	TTAGCCAGGC	156059
912	GTCTCGAACT	155468
10	TTATTATTTT	155161
422	CTTGAACCCA	155158
596	CAGGTGTGAG	154564
159	TGAGACCAGC	154371
296	TACAAAAAAA	154083
341	ATTTTAAAAT	153934
898	AGTGAGCTGA	153884
1180	TTCAAGTGAT	153505
1431	GGCTGAGGTG	153374
1060	TCGAGACCAG	153252
393	TGTTTGTTTT	153176
765	GATTTTTTTT	152888
1022	AGAGCAAGAC	152798
1021	GCCACCACAC	152686
850	GCTGAGGTGG	152466
1370	GGGAGGCAGA	151798
1142	TATTTTAAAA	151658
1138	ATAAATAAAA	151408
1241	GGCTCACACC	151266
1163	TCCATCTCAA	151229
1250	AACAACAACA	150774
938	GTTTGTTTGT	150699
927	CGGGGTTTCA	150682
464	GACAGAGTCT	150486
205	GTTCGAGACC	150436
64	TGAGATGGAG	149917
639	TCGAACTCCT	149907
1351	AATCGCTTGA	149797
870	CCCACCTCAG	149694
1238	TTGTTGTTGT	149511
1456	AAGTGATTCT	149400
165	TTAATTTTTT	148543
1371	TTTTTTTATT	148174
1445	AGACAGAGTC	147157
1448	TAAAAAATAA	147045
1157	GACAGGGTTT	147032
1263	TATATATACA	147018
1264	AGACAGGGTT	146990
1252	GATCTCGGCT	146799
1298	AGAATCGCTT	146675
999	TGAGCCCAGG	146609
1154	TCCCGGGTTC	146574
1002	ATCGCTTGAA	146258
1216	AATTGCTTGA	146013
556	CAAGTGATTC	145789
1184	GCTGGTCTCG	145590
1328	AGAATTGCTT	145395
1277	CCCGGGTTCA	145394
1052	TCCTGGGCTC	145193
1321	TTAGCTGGGC	145163
1434	CGAACTCCTG	144963
366	TTTTAAATTT	144200
1133	CTTCCTTCCT	144041
1314	CGGCTAATTT	143958
1303	CTGGGCTCAA	143934
1256	GAATCGCTTG	143820
1050	AGACCATCCT	143548
1471	TTTCTTTTTC	143475
896	TTTGTTTTTG	143424
1468	GAAGGAAGGA	143169
1390	AAAAAGAAAG	142968
972	AGAAAAAGAA	142871
978	GGGTGGATCA	142472
1146	AACCCGGGAG	142376
1055	CTCCTGGGCT	142256
766	ATTGCTTGAA	141350
1120	CAGGTGATCC	141326
1365	CTTTTTCTTT	141247
1384	ACCATCCTGG	141241
764	CTGTTGCCCA	140553
1115	CTTGAGCCCA	140452
974	CCAGGTTCAA	140327
548	CTCTGTTGCC	140178
1412	GACCATCCTG	140027
421	CTTGAACCTG	139442
901	ACCCGGGAGG	139234
1425	TGCAGTGGCG	138648
1407	TGGGGTTTCA	138612
1098	AGTAGAGACA	138442
1259	TATATATATT	138338
842	GGAAGGAAGG	138277
302	CCGGCTAATT	138007
1033	ATTTTTTTAA	137582
988	TCGCTTGAAC	137367
580	GAATTGCTTG	137345
686	AGGCTGCAGT	137342
1094	CCATCCTGGC	137286
601	CACCACGCCC	137200
1202	GAGCCACTGC	136773
1198	AAGAAAAAGA	136644
1188	AAATTTTTTT	136595
134	ATTTTTAAAT	136536
970	AGTGATTCTC	136429
1268	AATAAAAAAT	136081
860	AATTAAAAAA	136027
1224	AGCGATTCTC	136004
487	GTTCAAGTGA	135614
1346	TGTATTTTTT	134736
958	AAATATTTTT	134733
769	GTGAGCCACT	134236
1074	CCTCCACCTC	134213
1113	TACACACACA	133826
1306	ATGAGCCACC	133521
1340	TTTTTTTTCC	133250
679	GAAACCCTGT	133140
1315	GGCTGCAGTG	132764
195	GGGCAACAGA	132411
1032	ATTTTTTTCT	132320
630	AGACTCCATC	131722
1372	ATTAGCCGGG	131441
1226	TTATTTTTAA	131377
971	AGATGGAGTC	131371
810	TTTTTGTAGA	130324
772	TTTTGTTTGT	130134
1186	TCTCCTGACC	130008
573	GTCAGGAGAT	129930
862	AAAATATAAA	129644
1150	CCCAGGAGGC	129434
1023	GGTTCAAGCG	129010
808	GCCTTGGCCT	128924
689	TTAAAAAATA	128454
966	AGTGAGACTC	128254
380	GTTTTTGTTT	127907
1411	GAGAATTGCT	127904
1355	GGGAGGCGGA	127750
1462	GGCAGATCAC	127690
806	TTGCTTGAAC	127035
1073	CCTGGGAGGC	126985
1292	AGTCTCACTC	126970
1071	CCTTTTTTTT	126960
1220	GAGCCACCGC	126864
588	ATAAAGAAAA	126759
1227	TATATATTTT	126593
1001	ATTTTCTTTT	126581
577	ACAAAAACAA	126531
1013	GCTGCAGTGA	126268
297	TCGCCCAGGC	125869
1172	TGCTTGAACC	125698
1037	CTCACTGCAG	125341
1301	TTTTTCTTTC	125081
164	TTTTATATTT	124938
1020	GGTTCAAGTG	124665
1218	AAATTTTAAA	124601
845	AGCCTGGGCG	124588
100	GGAGAATCGC	124118
1399	GGGTGTGGTG	123769
963	TGTCGCCCAG	123743
1465	ACATATATAT	123361
1207	AGGAGAATGG	123285
779	GAGGCGGAGG	123263
1116	AGTGCAATGG	123181
914	CAGGAGAATG	122854
1375	CGATTCTCCT	122791
736	ATATATATAC	122704
1045	AGCAAGACTC	122384
1209	AGGAGAATCA	122323
614	AAAATTTAAA	122045
941	TGTTTTTGTT	122023
462	GACAGAGTGA	121963
1173	GAGTGCAATG	121952
1095	TTTTATTATT	121912
1134	TTGCACTCCA	121525
992	GCAGTGGCAC	121475
1352	GTGATTCTCC	121281
1004	CCTGGGCGAC	121254
1043	ACACACACAT	121152
831	GTCTCGCTCT	121101
1164	ACCTCCACCT	120885
1369	TTTTTTTCCT	120833
1057	CCTGGCTAAC	120831
1140	AGTCTTGCTC	120539
1449	CTTTTTAAAA	120439
1008	TTATATATAT	119631
597	GAGACGGAGT	119269
444	TCACTTGAGG	119227
425	AAAAATAATA	119116
414	AAAAATATAT	118856
859	ATACATATAT	118654
1084	TCTCGCTCTG	118583
1437	ACAGAGCGAG	118484
1428	GGATGGTCTC	118152
1389	AAAAAGAAAT	117761
865	AGGCATGGTG	117699
827	TGATTTTTTT	117571
1228	TATATATTTA	117496
1387	CAAACAAAAA	117343
1132	GCAACCTCCA	117192
56	GGAGTGCAAT	117107
1215	AGCGAGACTC	116970
937	GTTTGTTTTT	116936
631	TGTTAGCCAG	116881
1221	GAGCCACCAC	116512
565	CAGGGTTTCA	116422
805	CAACCTCCAC	116304
1325	CATGCCTGGC	116232
367	CCATGCCTGG	116110
1438	TCCTCCCACC	115575
1125	AAAGAAGAAA	115450
1260	TATATATATG	115422
851	ACCATGCCTG	115409
1139	AACCTCCACC	114978
1394	AGGTGGGAGG	114959
993	ACCTCCGCCT	114870
390	CCATGCCCAG	114254
1181	GGCGACAGAG	114190
649	AAAAAAAATG	114142
1409	TTTTGAGACG	113999
757	TTTAAAATAT	113994
942	ATGTTGCCCA	113902
1361	GTGAAACCCT	113893
1368	TGGGCATGGT	113821
1107	CTCCCACCTC	113800
717	TTTTCATTTT	113731
533	TCAGGAGTTT	113491
813	GCGGAGGTTG	113313
1311	AAAGAAAAAT	113227
1129	AACCTCCGCC	113119
1170	TAAAATATTT	113068
1148	TCCTGGCTAA	113030
1194	CGGAGGTTGC	112625
1427	GAGCGAGACT	112422
837	ATCACGAGGT	112415
1203	AAATAATAAA	112341
847	AATTTTATTT	112110
622	GTGACAGAGC	111992
1255	TTATTTTAAA	111802
1327	GTGATCCGCC	111733
839	ATACACACAC	111687
1081	TTTTATTTCT	111646
1249	TATATATGTA	111641
1404	ATAAAAAAAA	111630
792	CATCCTGGCT	111564
475	GACAGAGCAA	111430
1442	CTGTCGCCCA	111313
481	GACCTCGTGA	111213
664	TTAAAAATTA	111073
513	CACGAGGTCA	110986
676	GCTGGGCATG	110694
1463	ATTATTTTTT	110652
1446	ACTACAGGCA	110644
560	GCCTCCCGGG	110512
1031	ATTTTTTTGT	110506
1421	CTCTACAAAA	110437
1458	AAATTATTTT	110029
1179	AAAAAGGAAA	109960
697	CCGTCTCAAA	109877
1005	CCTCGTGATC	109838
1413	AGCCAAGATC	109815
981	TATATTTTTA	109683
980	GCAATTCTCC	109619
913	CAGGAGAATT	109562
1359	GATCTCCTGA	109538
607	TATTTTTAAT	109334
900	TCTCTACAAA	109218
712	ATATACATAT	108989
743	TGTGTATATA	108870
1206	AGGAGAATTG	108783
1152	ATTCTTTTTT	108622
591	AAAATTTTTT	108493
1279	ATTTTATTTA	108400
1262	ATCCTGGCTA	108340
666	TTAAAAATAT	108304
952	AGCTGAGATC	108005
1030	ATTTTTTTTA	107744
855	TTGAGACGGA	107635
640	CTGCAGCCTC	107585
582	TATTTTTTAT	107564
455	TTTTCCTTTT	107414
286	TGAAAAAAAA	107352
242	GAGCTTGCAG	107308
411	TATACATATA	107233
430	AAGAAGAAAA	106852
51	TCACTGCAAG	106818
44	TGAGACGGAG	106728
641	AAAAAAAGAG	106643
12	TCTGTCGCCC	106543
226	TTTTTTGTAG	106306
746	ATATATACAC	106280
313	AATTTTTTAA	106037
399	ATCCTCCCAC	105890
248	TTTATTTTCT	105826
748	ACTGCAAGCT	105697
537	AATTTATTTT	105345
218	ATATATTTAT	105190
745	ATATATACAT	104988
611	TCCCACCTCA	104868
129	GCACCACTGC	104822
330	TTTTTTCCTT	104764
243	TATATACATA	104704
1075	TATTTTCTTT	104691
415	AAAAATATAA	104680
807	AGACCCTGTC	104606
1127	AAAATTATTT	104573
246	TTTATTTTTG	104298
329	TCCACCTCCC	104058
1149	CCCAGGAGTT	104055
1383	AAAAATTTTT	103798
209	TAAATAAAAA	103639
1472	TTTCTTTTTA	103606
982	AAAGGAAAAA	103584
347	CACTGCAAGC	103552
1176	AAGAAAATGT	103244
1265	AGACAGGGTC	103035
1270	GAGACTCTGT	102862
1289	TTAGCCGGGC	102792
872	CGAGGTCAGG	102587
1192	TTTCATTTTT	102542
680	AAGAAATAAA	102540
1199	AAGAAAAAAG	102328
511	CATGGTGGCA	102295
1201	AAATAATAAT	102264
1086	TTGAGGTCAG	101715
349	GCCATTCTCC	101645
250	TTTATTTTAA	101563
623	ATAATAAAAA	101530
997	ACGAGGTCAG	101464
1406	TATTTAAAAA	101360
1245	GAACTCCTGG	101357
1367	TTTTTTTCTG	101249
1029	ATTTTTTTTC	101005
1251	AACAACAAAA	100762
1308	AAAGAAAATG	100732
975	AGAAAAAAGA	100599
