# Supplementary material for: Sequence space coverage, entropy of genomes and the potential to detect non-human DNA in human samples
Source: BMC Genomics. 2008 Oct 30;9:509. doi: 10.1186/1471-2164-9-509 (PMC2628393; doi:10.1186/1471-2164-9-509)
Supplement: Additional file 3 — A full list of high frequency n-mers for Homo sapiens genome. [file 1471-2164-9-509-S3.zip › Supplementary-table-5/F_11.xls]

V1	V2
102	AAAAAAAAAAA	4945619
417	TGTGTGTGTGT	1067659
753	CACACACACAC	996406
553	CTGTAATCCCA	804201
523	ATATATATATA	785762
249	TGTAATCCCAG	782505
393	CCTGTAATCCC	762833
606	GTAATCCCAGC	744961
622	CCTCAGCCTCC	729303
477	GAGGCTGAGGC	602716
380	GCCTGTAATCC	579838
62	AAAATACAAAA	564984
154	CCTCCCAAAGT	561106
247	GGGAGGCTGAG	556004
169	AGGCTGAGGCA	555758
107	CACTTTGGGAG	554429
220	CTTTGGGAGGC	553151
71	AGTAGCTGGGA	546426
34	AAAAATACAAA	542436
507	CAGGCTGGAGT	536630
219	TCCCAAAGTGC	534617
218	CTCCAGCCTGG	529717
405	CCCAAAGTGCT	529003
565	TGCTGGGATTA	525028
100	AAAAAAAAAAG	523610
671	AGGCTGGAGTG	522373
205	TTTTTTTTTTG	516542
27	GCTGGAGTGCA	514125
1083	CTGCCTCAGCC	509031
320	CAGCACTTTGG	508488
873	GGCTGGAGTGC	505377
139	TCCAGCCTGGG	504086
111	AGTGCTGGGAT	504048
697	AAATACAAAAA	502957
332	AATCCCAGCAC	500241
934	CCAGCACTTTG	496319
56	AAGTGCTGGGA	495573
224	GCTGAGGCAGG	489952
531	CCCAGCACTTT	488280
46	CTCTACTAAAA	482690
519	TCTACTAAAAA	477691
735	TTTAGTAGAGA	476628
451	GCTCACTGCAA	460213
216	TCCTGCCTCAG	456411
449	CTCCTGCCTCA	449923
211	TTGTATTTTTA	447563
59	TATTTTTAGTA	441665
65	TGGAGTGCAGT	437351
288	CCACTGCACTC	434754
414	CTACTAAAAAT	431389
315	CTGGAGTGCAG	429781
831	TTCTCCTGCCT	429427
1021	GGAGTGCAGTG	428190
135	AGACCAGCCTG	425159
252	CTAAAAATACA	419441
310	GTATTTTTAGT	413445
123	GAGGCAGGAGA	412879
462	GGCAGGAGAAT	406838
423	GCCCAGGCTGG	400688
596	GGCCTCCCAAA	392395
15	TCTCAAAAAAA	385331
527	TCAGCCTCCCA	382545
213	TTTTTTTTTGA	377569
461	CAGCCTCCCAA	367321
539	GGCTCACTGCA	364597
349	TTTTTTTTGAG	361572
387	GTTGCAGTGAG	358578
399	CTCCTGACCTC	354441
272	GAGTAGCTGGG	353315
230	TCACTGCAACC	352013
637	AGGTTGCAGTG	350422
641	GAGGTTGCAGT	349594
336	CCAGGCTGGTC	346719
378	AAATAAATAAA	344492
96	AAAAAAAAAGA	338848
105	AAAAATTAGCC	330632
147	GATTACAGGCA	329379
267	AGCCTGGGCAA	318933
520	TAATTTTTGTA	312684
453	GCCACTGCACT	308796
98	AAAAAAAAAAT	306476
640	CAGCCTGGGCA	303938
63	GTCTCTACTAA	303427
298	ATACAAAAATT	302002
775	ATTTTTGTATT	297716
719	TAATCCCAGCT	297122
402	CCTGGGCAACA	295561
537	TCTCTCTCTCT	290776
280	ACAAAAATTAG	288634
328	AATCCCAGCTA	287504
236	TTTTTTGAGAC	286984
978	AGGCTGGTCTC	285145
248	GTTGCCCAGGC	284004
6	GTAGCTGGGAC	281773
5	GTAGCTGGGAT	281312
530	TTTCACCATGT	281049
307	AACATGGTGAA	280311
678	GGTCAGGAGTT	278846
158	CAAAAATTAGC	277843
995	ACTCCTGACCT	277443
64	ATGGTGAAACC	276183
207	TTTTTTTTTTA	272768
471	AATAAATAAAT	272341
424	ATGCCTGTAAT	271052
284	TAGTCCCAGCT	268542
18	AAAAAAAAGAA	268470
136	GGGTTTCACCA	267107
146	GATTACAGGCG	266933
730	AGTCCCAGCTA	266744
631	TGAGGTCAGGA	265361
283	AAAGAAAGAAA	265020
741	CTGGGACTACA	263277
164	GTTTCACCATG	262838
99	CTGTAGTCCCA	262743
289	AAAAAAAGAAA	260337
245	TTGGCCAGGCT	257556
75	TATTTATTTAT	257379
74	CTCTCTCTCTC	256992
554	TGTTGGCCAGG	255181
13	GCTGGGACTAC	253963
374	CATGCCTGTAA	253673
521	TAAATAAATAA	253139
359	TGGCCAGGCTG	251519
45	GGGACTACAGG	250195
663	CTGGCCAACAT	247983
199	TCACCATGTTG	245321
366	ACCAGCCTGGC	239847
610	TTTGTTTGTTT	238502
67	GGCCAGGCTGG	238147
276	GGGGTTTCACC	237698
408	CATGTTGGCCA	236939
551	TTTTCTTTTTT	235478
865	ATTACAGGCGT	235068
767	GCTAATTTTTT	231911
580	CACGCCTGTAA	225609
190	GCCTGGCCAAC	225220
872	ACCTGTAATCC	224214
722	GGCCAACATGG	224151
141	GATTACAGGTG	222009
587	GATTCTCCTGC	220705
411	GGGAGGCCGAG	218383
87	TCGGCCTCCCA	217843
227	CCTCGGCCTCC	217834
206	TTTTTTTTTTC	217688
165	TTTTTCTTTTT	216626
513	GGCTCACGCCT	215508
16	CAGCTAATTTT	214883
317	TGGCTAATTTT	214171
124	TGGCTCACGCC	213478
51	GTGGCTCACGC	212207
215	TTTTTTTTTAA	211814
817	TCACGCCTGTA	211508
239	CGGCCTCCCAA	210511
942	TTTTTGAGACA	210261
24	AGCTAATTTTT	209695
498	CTGTCTCAAAA	209278
700	CTGCAACCTCC	208282
403	GTGAGCCGAGA	207929
657	CTCAGCCTCCT	207924
83	CTCACGCCTGT	207899
209	ATCTCGGCTCA	207551
241	CCAACATGGTG	205479
516	CTGGCTAATTT	205355
780	AAATTAGCTGG	204515
400	CAGGCGTGAGC	203824
490	GTCAGGAGTTC	203110
703	TTTGGGAGGCT	202656
566	TTTTTTGTATT	201807
690	TTTTTATTTTT	201464
793	AAAAGAAAAAA	199716
81	AGCCTGGGTGA	197865
510	CAGGAGGCTGA	197332
50	CTCGGCTCACT	196746
261	CAGTGAGCCGA	196041
293	GCAGTGAGCCG	195304
90	AAAGAAAAAAA	194256
826	CCAGCCTGGGT	194165
908	CCTGGGTGACA	193654
541	AGAAAGAAAGA	193593
852	CCCAGCTAATT	191952
268	CAGCCTCCTGA	190490
443	CCTGAGTAGCT	190293
22	CCTGGCTAATT	190073
525	CACCCAGGCTG	190018
832	GGCTCATGCCT	189720
447	CAGCTACTCAG	189672
194	GGCATGGTGGC	188646
589	GGCATGAGCCA	188467
116	TCCTGAGTAGC	187844
61	GCCTCCTGAGT	187661
214	TTTTTTTTTCT	187252
82	TTCTTTCTTTC	186778
388	CTCAGGAGGCT	186647
137	TCATGCCTGTA	186189
30	CTACTCAGGAG	186002
428	GCCTGGGTGAC	184972
977	GTGGCTCATGC	184892
981	TGGGAGGCCAA	184819
386	TACTCAGGAGG	184735
308	TGAGTAGCTGG	184718
632	TGCAGTGAGCT	184708
192	CTTTCTTTCTT	184700
549	TTGGGAGGCCA	183692
176	CTTGGGAGGCT	183124
295	ACCATGTTGGC	182533
150	CCCAAGTAGCT	182326
88	AAAAAAAAATT	181248
466	ACTTGGGAGGC	181174
264	CAGCTACTTGG	180881
299	CTCAAGTGATC	180680
591	GCCTGTAGTCC	180093
79	TCCCAAGTAGC	180038
609	ACAGGCATGAG	179964
460	GTAGAGATGGG	179833
457	CTTGGCCTCCC	178831
254	TTTTTGTTTTT	178533
773	AAGTAGCTGGG	178508
330	TAGAGATGGGG	178295
750	CTCCCAAGTAG	178112
106	CCTCCCAAGTA	177698
390	GGAGGCCAAGG	177087
101	AAAAAAAAAAC	176912
7	CAAGTAGCTGG	176726
282	CTGTCACCCAG	175367
188	ACCCCATCTCT	175258
360	GCTCATGCCTG	174727
4	CGTCTCTACTA	174616
634	GATCACCTGAG	174523
532	AGACGGGGTTT	173349
38	TGGGTGACAGA	172713
356	ACACCTGTAAT	172581
321	AATAATAATAA	171669
526	TCAGCCTCCCG	171628
467	TTTTATTTTTT	171036
334	AGATGGGGTTT	170562
92	TGCCACTGCAC	170355
392	TTTTTTTTCTT	170169
614	CCCGTCTCTAC	170141
354	GGAGGCAGAGG	169367
256	TTAGTAGAGAT	168979
582	AGTAGAGACGG	168074
25	TCGGGAGGCTG	167870
373	CAGGAGTTCAA	167802
140	AGGAGTTCAAG	167530
716	GAGACGGGGTT	166652
515	TAGAGACGGGG	165817
41	CCGAGTAGCTG	165734
294	GCAGTGAGCCA	165046
21	ACTCGGGAGGC	164901
642	CCCGAGTAGCT	164561
395	CCAGCTACTCG	164303
167	AGAGACGGGGT	164290
603	GCTACTCGGGA	163703
487	CTCAAACTCCT	163654
480	TGAACCCAGGA	163626
552	TTACAGGTGTG	163482
309	CTCCCGAGTAG	162739
182	CAGGAGTTTGA	162736
436	ATCACCTGAGG	162467
381	CTCGGGAGGCT	162359
238	CATCTCTACTA	161912
278	TCTTGAACTCC	161712
789	CCTCCCGAGTA	161603
120	TGTTTTGTTTT	161543
439	GGGTGACAGAG	161473
125	GACGGGGTTTC	161086
114	AACCCCATCTC	160662
271	AAACAAAACAA	159833
287	TCTCACTCTGT	159745
183	TGGTCTTGAAC	159742
418	TCACCTGAGGT	159495
676	CTCCTGGGTTC	158761
9	CTGGTCTTGAA	158750
562	GAGTTCAAGAC	158051
329	ACCTCAGCCTC	157161
259	TCTCAAACTCC	156624
448	GGTCTTGAACT	156514
273	AACCTCTGCCT	155753
285	GCAGTGAGCTG	155412
195	CCATCTCTACT	154943
538	ACCCTGTCTCT	154499
445	GGGCATGGTGG	154478
560	AACAAAACAAA	154047
35	GCTGGTCTTGA	153016
506	AAGACCAGCCT	152238
253	CTGGTCTCAAA	151849
650	AGTGCAGTGGT	151580
464	ACCTCTGCCTC	151395
161	GAGTTTGAGAC	151073
187	GGCGTGGTGGC	150777
440	GAGGCCGAGGC	150586
874	CGTGAGCCACC	150573
325	GTTTGAGACCA	150383
93	TCTTGGCTCAC	149888
277	GGCAGAGGTTG	149768
240	TGAGCCAAGAT	149681
86	TTTTTAAAAAA	149470
303	TAGAGACAGGG	149272
648	ATCTCAGCTCA	149073
217	TCAAGTGATCC	148802
122	TTATTTTATTT	148584
555	TCCCAGGTTCA	148104
835	GGTCTCAAACT	147982
143	GGAGTTCGAGA	147950
48	TCTCAGCTCAC	147899
744	TATTTTATTTT	147797
47	TTTTGTTTTTT	147603
113	CACCTGAGGTC	147513
163	AACCCAGGAGG	147339
312	AGAGGTTGCAG	147171
970	TGGTCTCGAAC	147086
118	ATAATAATAAT	146911
110	CAAGACCAGCC	146374
361	CCTGACCTCAG	146062
242	TGCAACCTCTG	145862
377	CAGAGTGAGAC	145811
314	TCTTGCTCTGT	145241
138	GAGTTCGAGAC	145238
415	GATGGGGTTTC	145077
171	AATAAAATAAA	145004
391	TGAAACCCCGT	144801
174	CTGGTCTCGAA	144612
233	GCTGGTCTCAA	144310
19	GCAGAGGTTGC	144301
265	CAGTGAGCCAA	144174
208	GAACCTGGGAG	144171
142	AGTTCGAGACC	144154
119	TCACACCTGTA	143740
29	TCTGTCTCAAA	143348
301	GGCTCACACCT	143302
153	AAAACAAAAAA	143269
966	CTTGGCTCACT	143216
109	TTGTTTGTTTG	142990
585	CTGACCTCAGG	142800
705	TTGAACCCAGG	142541
177	TGGCTCACACC	142498
54	GTGGCTCACAC	142471
231	GCTGGTCTCGA	142173
742	CTGGGTTCAAG	141823
429	TTTTGAGATGG	141714
313	CGGGGTTTCAC	141433
77	CAGTGAGCTGA	141230
91	AGGAGTTCGAG	141222
84	CACCTCAGCCT	141183
57	CTCAGCTCACT	141096
8	TCGAACTCCTG	140838
413	CCTGTCTCTAC	140799
629	GAATCGCTTGA	140699
232	ACAGGTGTGAG	140623
130	TCCCGGGTTCA	140471
290	CCTCCCAGGTT	140223
235	TTTTTTGAGAT	140180
718	GTGCAGTGGTG	140176
813	CATCTCAAAAA	140175
623	AAAATTAGCCG	140004
311	AGACAGGGTTT	139891
55	TTTTGTTTTGT	139846
53	ACCTGAGGTCA	139824
752	TTTTTTATTTT	139415
508	TTCAAGCGATT	139254
198	GATCTCGGCTC	139116
431	TGAGACAGAGT	139109
401	TGAGACCAGCC	139081
243	TCCATCTCAAA	138806
10	AGAATCGCTTG	138622
337	AACAAACAAAC	138332
210	TCAAGTGATTC	138101
731	AGACAGAGTCT	137974
173	TATTATTATTA	137470
222	CTCTGTCTCAA	137075
501	CGAGACCAGCC	136682
668	GAACCCGGGAG	136096
11	TGTTTGTTTGT	135662
66	CAGGTGTGAGC	135557
229	CAGGATGGTCT	135490
12	AAAGAAAAGAA	135352
494	ACTCCATCTCA	135338
132	TTGTTGTTGTT	134960
550	GGATCACCTGA	134784
621	CCGGCTAATTT	134550
556	CCACCTCAGCC	134484
367	TAATTTTTTTT	134313
425	AGAATCACTTG	133998
3	ACAAAAAATTA	133663
185	CTCCATCTCAA	133581
459	ATCGCTTGAAC	133258
20	GTCTTGCTCTG	133113
843	AACCCGGGAGG	133019
17	GCCTGGCTAAT	132863
306	ATTAGCTGGGC	132804
44	GAGACAGGGTT	132338
567	AATTTTTTGTA	131812
492	GGTGTGGTGGC	131768
964	AAGAAAAGAAA	131677
166	GTGAGCCACCG	130980
184	CTCTGCCTCCC	130830
858	CCAGGATGGTC	130656
305	GAATTGCTTGA	130172
170	GAGAATCGCTT	130147
37	CCCACCTCAGC	129966
352	AATCACTTGAA	129594
475	TTTTATTTTAT	129496
536	AAAAAAACAAA	129000
469	TGAGCCCAGGA	128636
156	CCACCACGCCC	128439
763	GACTCTGTCTC	128065
618	CTGTTGCCCAG	127966
180	CCAGGTTCAAG	127912
588	CAAGCAATTCT	127801
808	GCCAGGATGGT	127541
103	AATTAGCCGGG	127101
172	CGCCACTGCAC	126972
540	GTTCAAGTGAT	126801
738	AAAATAAATAA	126734
58	CCCAGGTTCAA	126294
39	ATGGGGTTTCA	126118
68	GGTTCAAGCGA	125867
304	ATACAAAAAAT	125863
296	TTCAAGCAATT	125162
175	TCTGTTGCCCA	124758
546	TGTCTCTACTA	124596
682	AAGTGATTCTC	124280
714	CTGGGCTCAAG	123869
544	TGAGCCACTGC	123660
279	TCTCCTGACCT	123297
645	CCTGGGCTCAA	122968
355	AAAAAAATAAA	122961
844	TGGGGTTTCAC	122803
528	CAAAAAATTAG	122683
616	GCGGTGGCTCA	122679
159	GTGAGCCACTG	122654
433	AGACTCCATCT	122342
584	AGTAGAGACAG	121243
504	CATGAGCCACC	121082
681	GGTCAGGAGAT	120744
260	ATTGCTTGAAC	120357
162	GGGAGGCGGAG	120133
128	GACAGGGTTTC	119641
281	GGAGAATCGCT	119447
203	AGGCTGCAGTG	119446
266	AGCCTGGGCGA	119104
148	TCACTTGAACC	118995
133	TTTTTTTGTTT	118930
643	GAGCCCAGGAG	118812
935	AAAATAAAAAT	118514
511	GAGAATTGCTT	118218
144	AAAAAAATTAG	118005
557	TTTTCTTTTCT	117542
72	GGGTGGATCAC	117479
455	AGTCTCACTCT	117304
412	GGGCAACAGAG	117189
155	GCCTTGGCCTC	116906
33	CCTCCACCTCC	116849
426	TAAAAATAAAA	116552
28	TGTCGCCCAGG	116481
108	TTGTTTGTTTT	116346
97	AAAAAAAAACA	116241
85	TTTTTAAAAAT	115943
94	AAAAAAAAAGT	115860
421	GAAGGAAGGAA	115746
345	TCAGGAGTTCG	115703
168	GTGAGCCACCA	115384
639	CAGCCTGGGCG	115367
127	GCGATTCTCCT	115203
481	CAGGAGAATCG	115039
437	GTCGCCCAGGC	114581
212	TTTTTTTTTGT	114276
692	CCTCCGCCTCC	113946
200	ACAGAGCGAGA	113945
76	AGTCTTGCTCT	113007
32	GACTCCATCTC	113006
73	GGTTCAAGCAA	112778
70	TGGAGTGCAAT	112455
871	TGCAGTGGCAC	112306
112	TTGCACTCCAG	112057
420	TTTTTTTTAAA	111899
117	CCATTGCACTC	111723
563	AAGGAAGGAAG	111570
302	TGAACTCCTGA	111535
782	CCTTCCTTCCT	111460
488	GGGTGTGGTGG	111169
341	GGAGAATCACT	110728
52	GAGACCATCCT	110470
409	CCTCAAGTGAT	110219
225	CATTGCACTCC	110047
89	AAAAAAAAATA	109993
115	AAATAAAAATA	109790
157	GGAAGGAAGGA	109614
953	CATTCTCCTGC	109539
478	CAGGAGAATGG	109324
31	CCTGGCTAACA	109144
625	ACCCAGGAGGC	109023
638	AGGCGGAGGTT	108891
365	ACCAGCCTGGG	108870
505	GTGGTGGCTCA	108739
347	CAGAGCGAGAC	108651
982	ATCACGAGGTC	108571
502	TCACGAGGTCA	108184
40	AGTCTCGCTCT	107992
479	TGATTCTCCTG	107961
497	TAAAATAAAAT	107796
503	TCTTTTCTTTT	107652
636	ACCTCGTGATC	107450
463	AGGTGGAGGTT	107432
151	TCACTGCAGCC	107336
1	CTCACTCTGTC	107286
450	GCTCACTGCAG	106885
251	TGCAACCTCCA	106503
80	TTCTTTCTTTT	106442
522	GAGGCGGAGGT	106394
274	GGCGGAGGTTG	106197
404	CTGGGCGACAG	106196
593	GCCTCCCAGGT	105697
49	GAGTGAGACTC	105469
202	TGAAACCCTGT	105180
2	GTGATTCTCCT	105129
707	CTCACTGCAGC	105118
60	TATTTATTTTT	104598
178	GAGGTGGAGGT	104556
611	CCGTCTCAAAA	104358
599	CGTCTCAAAAA	104354
495	CCACCATGCCT	104158
78	GGTGGAGGTTG	103771
186	CACCATGCCTG	103765
145	TCTGTCGCCCA	103371
237	TCCGTCTCAAA	103333
234	ACCCGGGAGGC	103295
597	TTATTTTTATT	103155
333	TTTTAAAAAAT	103129
244	GCAACCTCCGC	103028
963	CCAGGCATGGT	103006
121	GGAGAATTGCT	102941
193	CACCATGCCCA	102903
250	TGCAACCTCCG	102749
14	TGAGACGGAGT	102577
26	GAGCAAGACTC	102175
564	ATCCTGGCTAA	101717
270	GAGTCTCGCTC	101673
179	ACCATGCCCAG	101654
558	CAGGGTTTCAC	101528
95	AAAAAAAAAGG	101210
23	TTGAGACGGAG	101010
246	GCAACCTCCAC	101007
630	GCCAGGCATGG	100391
358	AAGAAAGAAAA	100389
419	TTTTTTTTAAT	100383
339	TCAGGAGTTTG	100236
197	TTTTGTTTGTT	100197
473	AATAAATAAAA	100037
258	ATGTTGCCCAG	100036
