# Supplementary material for: Sequence space coverage, entropy of genomes and the potential to detect non-human DNA in human samples
Source: BMC Genomics. 2008 Oct 30;9:509. doi: 10.1186/1471-2164-9-509 (PMC2628393; doi:10.1186/1471-2164-9-509)
Supplement: Additional file 3 — A full list of high frequency n-mers for Homo sapiens genome. [file 1471-2164-9-509-S3.zip › Supplementary-table-5/F_12.xls]

V1	V2
42	AAAAAAAAAAAA	4144156
30	ACACACACACAC	928266
198	TGTGTGTGTGTG	923758
5	TGGGATTACAGG	744980
292	CTGGGATTACAG	737944
335	GCTGGGATTACA	727608
488	ATATATATATAT	664692
274	GGAGGCTGAGGC	562149
142	GCCTGTAATCCC	532230
774	GCCTCCCAAAGT	527552
237	TGCCTCAGCCTC	523666
459	CCTCCCAAAGTG	522504
223	TCCCAAAGTGCT	517353
59	AAAAATACAAAA	513200
112	GGGAGGCTGAGG	507919
482	GCACTTTGGGAG	501469
169	CCAGGCTGGAGT	499800
37	AGGCTGAGGCAG	492943
578	AGGCTGGAGTGC	486794
179	AGTGCTGGGATT	486236
591	CAGGCTGGAGTG	484927
214	TGCACTCCAGCC	484152
776	CCCAAAGTGCTG	481203
106	TAATCCCAGCAC	480592
131	TTTTTGTATTTT	480477
788	ATCCCAGCACTT	480317
45	AAAGTGCTGGGA	473155
330	CCAAAGTGCTGG	466784
316	CCCAGGCTGGAG	465273
68	GTAATCCCAGCA	464414
119	CAAAGTGCTGGG	461283
625	TCTCTACTAAAA	460921
240	CCTGCCTCAGCC	460632
115	TTTTTTTTTTTG	459675
40	AAAAAAAAAAAG	448760
283	CTCTACTAAAAA	445748
92	TTTGTATTTTTA	431148
436	CTGAGGCAGGAG	427084
267	GCTGAGGCAGGA	424732
424	TCTACTAAAAAT	418723
473	TGGAGTGCAGTG	416712
372	CTACTAAAAATA	410215
38	ACTGCACTCCAG	409012
57	CTAAAAATACAA	404814
360	TGTATTTTTAGT	401670
287	GCTGGAGTGCAG	399864
362	ATTCTCCTGCCT	398052
383	GGAGTGCAGTGG	397480
22	GAGGCAGGAGAA	397236
90	TGAGGCAGGAGA	395095
494	TACTAAAAATAC	395009
691	CTTTGGGAGGCC	359572
533	TCAGCCTCCCAA	355302
168	TGGGAGGCTGAG	353890
128	TTTTTTTTTTGA	347992
202	TCCCAGCTACTC	341792
307	TCACTGCAACCT	341374
294	GTTGCAGTGAGC	336369
541	AGACCAGCCTGG	335200
376	TTTTTTTTGAGA	333469
385	TTTTTTTTTGAG	331440
102	GGTTGCAGTGAG	331236
508	CACTGCAACCTC	329486
48	TTGCAGTGAGCC	307635
27	GGATTACAGGCA	300857
121	TTTAGTAGAGAC	297695
249	TCCAGCCTGGGC	292310
32	AAAAAAAAAAGA	287330
46	TTGCCCAGGCTG	285589
97	ATACAAAAATTA	285169
53	GCCACTGCACTC	285034
818	AAATACAAAAAT	283466
96	TAATCCCAGCTA	277088
18	AGCCTGGGCAAC	274608
531	CCAGCCTGGGCA	273712
325	AACATGGTGAAA	271813
150	TGTTGCCCAGGC	271523
36	AGGTCAGGAGTT	271490
243	GTAGCTGGGATT	269396
350	AATTTTTGTATT	269082
390	ATCCCAGCTACT	268019
747	AGTAGCTGGGAC	266862
162	CAGGCTGGTCTC	266228
66	GTAATCCCAGCT	265276
297	TACAAAAATTAG	264297
29	ACAAAAATTAGC	262907
145	ACATGGTGAAAC	253106
56	TAGTCCCAGCTA	251452
253	GTAGCTGGGACT	250518
157	TGAGGTCAGGAG	249999
25	GGATTACAGGCG	249721
156	ATGCCTGTAATC	249481
735	CTGGGACTACAG	248971
366	ACTCCTGACCTC	247603
514	GGGTTTCACCAT	247230
167	TTTTTTTGAGAC	246882
719	GCTGGGACTACA	246734
174	CATGCCTGTAAT	244554
507	CCTGTAGTCCCA	243979
300	GTAGTCCCAGCT	240352
382	ATTTATTTATTT	238175
135	CAGCCTGGCCAA	238101
43	GGTTTCACCATG	237590
766	CAACATGGTGAA	234873
329	TATTTATTTATT	231561
462	CCTGGCCAACAT	229695
603	CCAGCCTGGCCA	228395
63	GAGAGAGAGAGA	225361
192	GACCAGCCTGGC	223746
400	GGCCAGGCTGGT	222877
238	CTGGCCAACATG	222670
646	ACGCCTGTAATC	222387
638	TTATTTATTTAT	220977
122	CTCTCTCTCTCT	220627
39	AAAAAAAAAAAT	220460
35	CACGCCTGTAAT	220148
825	AAAAAAAAAGAA	218378
781	TGGCCAACATGG	217331
199	TAAATAAATAAA	216811
176	AGCCTGGCCAAC	216772
177	GCCTGGCCAACA	209645
542	AGGCGTGAGCCA	208641
98	GATTCTCCTGCC	207360
479	TGGGAGGCCGAG	206746
275	TTGGGAGGCCGA	206701
502	TTACAGGCGTGA	206629
117	TTTTTTTTTTTA	204526
338	GGGATTACAGGT	203305
420	CCTCGGCCTCCC	202749
13	GGATTACAGGTG	202498
315	CGGCCTCCCAAA	202207
580	GTGGCTCACGCC	201965
709	TCACCATGTTGG	201440
769	CTCACGCCTGTA	200873
69	ACTGCAACCTCC	198621
186	ATCTCGGCTCAC	198046
550	ACAGGCGTGAGC	197864
155	AAAATTAGCTGG	196272
498	AAAATTAGCCAG	195595
209	GGCTCACGCCTG	195306
740	TTTTTTGTATTT	192532
326	CAGCTAATTTTT	190651
317	CGGCTCACTGCA	190546
652	TCTCGGCTCACT	190130
213	CAGCCTCCCAAA	188590
188	GGTCAGGAGTTC	188421
264	CTCGGCTCACTG	187898
726	TGGCTAATTTTT	187218
608	TCGGCTCACTGC	185720
368	CCTCAGCCTCCT	185239
333	TTTCTTTTTTTT	183284
234	CCCAGCTAATTT	183139
195	TCAGCCTCCTGA	182998
340	CTGTCTCAAAAA	182562
64	AGGCATGAGCCA	182283
468	TCCTGAGTAGCT	182144
75	CCTGGCTAATTT	182099
440	CTCAGCCTCCTG	181492
361	CAGCCTGGGTGA	180254
444	GTCACCCAGGCT	178311
645	GGGGTTTCACCA	178303
140	TTACAGGCATGA	178301
248	TCCAGCCTGGGT	178140
222	GCCTGGGTGACA	177742
380	TGTCTCAAAAAA	176989
78	CAGCTACTCAGG	175297
633	TGGCCTCCCAAA	175018
393	GCTACTCAGGAG	174898
85	CTCAGGAGGCTG	174838
190	TCCCAAGTAGCT	174585
665	TACTCAGGAGGC	174570
278	TTGGGAGGCCAA	174293
352	ACTCAGGAGGCT	174053
690	CTTTGGGAGGCT	174013
284	GTGGCTCATGCC	172917
113	CACCCAGGCTGG	172708
259	GGCCAACATGGT	172362
139	CCTCCTGAGTAG	172204
286	CCAGCTACTCAG	172177
212	CAGCCTCCCAAG	171976
476	CGTCTCTACTAA	171780
663	CTCATGCCTGTA	171699
758	GCCAACATGGTG	170088
282	CTTGGCCTCCCA	169395
12	TGAGTAGCTGGG	169111
11	AAGTAGCTGGGA	169031
291	CCCAAGTAGCTG	167886
180	ACTTGGGAGGCT	167591
165	GCTACTTGGGAG	167410
613	TACTTGGGAGGC	167315
398	GCCTGTAGTCCC	167024
10	GCTCATGCCTGT	166618
571	CCTCCCAAGTAG	165184
203	CTTTCTTTCTTT	164952
62	ATCTCTACTAAA	164855
406	AAACCCCGTCTC	164246
359	CCAAGTAGCTGG	164161
463	TCGGGAGGCTGA	164032
148	ACCCCATCTCTA	164020
173	GGCTCATGCCTG	163781
717	TTTCTTTCTTTC	163713
21	TCTTTCTTTCTT	162949
454	CTCAGCCTCCCG	162727
49	TTCTTTCTTTCT	162696
164	GGGAGGCCAAGG	161537
207	AGTGCAGTGGCA	161487
31	CCCAGCTACTTG	161245
254	CCGTCTCTACTA	160546
308	TCTGTCACCCAG	160387
86	CCTGGGTGACAG	160253
3	AGCTACTCGGGA	160025
410	TGCAGTGAGCCA	159254
566	GATTACAGGTGT	159110
229	AGAGACGGGGTT	158798
714	ACCCCGTCTCTA	158774
185	GTAGAGATGGGG	158052
196	AGACGGGGTTTC	157900
358	CATCTCTACTAA	157695
331	CACACCTGTAAT	156893
525	CCCGAGTAGCTG	156868
147	AAACCCCATCTC	156336
107	CAGCCTCCCGAG	156139
244	TTTTCTTTTTTT	155961
125	CCCGTCTCTACT	155854
615	CTCCCGAGTAGC	155755
280	CCAGCTACTCGG	155249
371	CCCCGTCTCTAC	155155
712	TACTCGGGAGGC	155101
367	TGGGTGACAGAG	155027
230	AGCCTCCCGAGT	154637
34	CTTGAACTCCTG	154376
50	CCCAGCTACTCG	154062
365	CTACTCGGGAGG	153695
136	TTTTTTTTTTAA	153507
412	CAAAAATTAGCC	153421
228	ATCACCTGAGGT	153420
610	AGAGATGGGGTT	152254
438	TGGTCTTGAACT	152253
509	GATCACCTGAGG	151702
295	CTCCTGGGTTCA	150926
695	GGCTAATTTTTT	150446
219	CAGCTCACTGCA	149763
149	CAGGAGTTTGAG	149544
585	AGGAGTTCAAGA	148228
354	GTTCAAGACCAG	146091
437	TAGTAGAGATGG	145873
263	GGAGTTCAAGAC	145611
7	TTCAAGACCAGC	145448
551	GGTCTTGAACTC	143447
225	TGGTCTCAAACT	143374
183	GCCTCGGCCTCC	143206
600	GACCTCAGGTGA	143177
99	GCGTGAGCCACC	142554
268	AGGCAGAGGTTG	142264
736	TCAAGACCAGCC	142182
529	AGGAGTTTGAGA	141427
495	TGGTCTCGAACT	141102
83	ACCCTGTCTCTA	140854
72	ACCTCAGCCTCC	140695
374	GAAACCCCATCT	140543
161	CAGGCTGGTCTT	140495
9	AGGCTGGTCTTG	140222
67	ACTGCAACCTCT	139856
594	AGTAGAGATGGG	139786
70	ATCTTGGCTCAC	139452
111	GAGGCAGAGGTT	139124
266	GGAGGCAGAGGT	139025
52	GTCTCAAACTCC	138850
138	ATCTCAGCTCAC	138358
384	CCTCCTGGGTTC	138287
91	GTCTCACTCTGT	138277
82	TTACAGGTGTGA	138091
334	TCCTGACCTCAG	137893
210	TGAACCTGGGAG	137805
491	GAGTGCAGTGGT	137769
558	TTTGTTTTGTTT	137429
247	GCTGGTCTCAAA	137351
251	TGGCTCACACCT	137317
181	GTTTGAGACCAG	137314
116	TTTTTTTTTTTC	137262
301	TGAAACCCCGTC	137006
257	GTGAAACCCCGT	136388
6	GGTCTCAAACTC	136293
95	GTCTCGAACTCC	136254
348	AGTGAGCCAAGA	136109
126	CTGGTCTCGAAC	135954
800	AGAATCGCTTGA	135824
779	CTGCAACCTCTG	135334
160	GGTCTCGAACTC	134872
23	CAGTGAGCCAAG	134754
133	GCTGGTCTCGAA	134511
804	TTGTTTTGTTTT	134367
296	AGTGAGCTGAGA	134300
151	GGCTGGTCTCGA	134286
741	GATCTCGGCTCA	133775
429	GCAGAGGTTGCA	133567
159	GGCTGGTCTCAA	133499
637	TTGGCTCACTGC	133050
433	CTCGAACTCCTG	133018
526	GGCAGAGGTTGC	132885
17	AGGCTGGTCTCA	132849
721	CTCACACCTGTA	132786
4	TTTTGAGACAGA	132636
373	TTGAACCCAGGA	132526
16	AGGCTGGTCTCG	132327
8	CACCACTGCACT	132246
41	AAAAAAAAAAAC	132243
235	CCTGACCTCAGG	132192
44	CTCAGCTCACTG	132187
629	TCTCGAACTCCT	132075
184	AAAAAAGAAAAA	131978
345	GAACCTGGGAGG	131916
218	GAATCGCTTGAA	131546
493	AAAATTAGCCGG	131172
415	CTCCCGGGTTCA	130899
258	GGATCACTTGAG	130866
255	GGTGTGAGCCAC	130843
448	ACCTGAGGTCAG	130791
224	TCAGCTCACTGC	130574
337	AAACAAACAAAC	130537
782	CAAACAAACAAA	129869
233	ACTCTGTCTCAA	129665
496	CTTGAACCCAGG	129496
299	TCAAGTGATTCT	128946
565	TTTTGAGATGGA	128924
285	TGACCTCAGGTG	128902
490	TTTGAGACAGAG	128891
447	GCTCACACCTGT	128738
356	AAACCCTGTCTC	128548
47	TTGCAGTGAGCT	128362
395	AGACCATCCTGG	128130
378	GTTCAAGCGATT	127824
363	TGTTTGTTTGTT	127809
2	CCTCCCGGGTTC	127637
510	AATTAGCTGGGC	127434
61	TTGAGATGGAGT	127181
19	GTCTTGCTCTGT	126917
88	AAAAAGAAAAAA	126710
332	CAGGTGTGAGCC	126528
80	AAAAGAAAAAAA	126497
563	AATTAGCCAGGC	126427
428	TTTGAGATGGAG	126384
452	CCACCTCAGCCT	126377
349	TTTTTGAGATGG	125571
675	GAGGCTGAGGTG	125561
152	CCCTGTCTCTAC	124973
15	TTTTGTTTTGTT	124872
657	GGATCACCTGAG	124857
432	CGGCTAATTTTT	124469
20	AAAAAAAAAATT	124140
484	CCCGGCTAATTT	124137
672	ACAAACAAACAA	123810
743	CAAGCGATTCTC	123560
262	AGAATTGCTTGA	123443
328	AGACTCTGTCTC	122840
103	CGCCACTGCACT	122595
1	ATCGCTTGAACC	122303
187	GACCATCCTGGC	121959
77	AGAGACAGGGTT	121491
678	CGGGGTTTCACC	121124
588	TTAGTAGAGACA	121096
312	TTGAACCTGGGA	120703
518	TTTTTTGAGATG	120612
170	GAATCACTTGAA	119577
24	AATAATAATAAT	119249
166	TTTTTTTGAGAT	118451
54	AGGTCAGGAGAT	117925
416	TGAAACCCCATC	117615
172	TATTATTATTAT	117560
405	CCCACCTCAGCC	117535
79	CTTGAACCTGGG	117411
794	CCTGGGCAACAG	117289
124	AGAAAAAAAAAA	117034
543	GAGAATCACTTG	116422
752	TACAAAAAATTA	116160
220	AGCTAATTTTTG	115909
869	AATCACTTGAAC	115907
153	AGACAGGGTTTC	115878
716	CTGGGCAACAGA	115839
260	GTGAAACCCCAT	115730
478	AATACAAAAAAT	115645
261	AAAGAAAAAAAA	115624
100	GAATTGCTTGAA	115393
336	AAGCGATTCTCC	114696
129	TTATTATTATTA	114657
298	ATCACTTGAACC	114438
200	CTAATTTTTTGT	114415
65	TCCTGGGCTCAA	114140
14	CAAAAAATTAGC	113254
293	CTGTCTCTACTA	112950
269	TCAGGAGTTCGA	112898
422	AAGAAAAAAAAA	112516
182	AAATAAAATAAA	112394
445	TGGGCAACAGAG	112330
94	GGTGGCTCATGC	112061
26	GTTCAAGCAATT	111762
539	TCGCCCAGGCTG	111575
154	AGCGATTCTCCT	111207
241	GACTCTGTCTCA	110735
364	TGTCGCCCAGGC	110656
470	ATACAAAAAATT	110474
701	CAAGCAATTCTC	109818
592	CTCCTGGGCTCA	109608
658	GTCGCCCAGGCT	109421
431	GCCACCATGCCC	109128
137	ATTGCTTGAACC	108930
109	GAGATGGAGTCT	108890
104	CTTGAGCCCAGG	108853
204	CGCCCAGGCTGG	108747
217	CAGGAGAATCGC	108543
71	GGAGGCCAAGGC	107979
33	AGTAGAGACAGG	107511
226	CATTGCACTCCA	107109
273	TCAGGAGTTCAA	106236
651	TGACCTCGTGAT	106094
130	GCAGGAGAATCG	106076
407	GAGACCATCCTG	105992
205	TTATTTTATTTT	105728
74	ATTGCACTCCAG	105474
143	GTCTCGCTCTGT	105372
252	GGAGAATCACTT	104853
58	TGGGGTTTCACC	104661
93	CATTCTCCTGCC	104602
288	GCTGGAGTGCAA	104494
616	AAAGAAAAGAAA	104301
87	TTTTATTTTATT	104238
499	GATCACGAGGTC	104205
127	GCAGGAGAATGG	103100
28	GGAGTGCAATGG	102507
313	AGGCGGAGGTTG	102496
146	GTGCAGTGGCAC	102343
101	CAGAGTGAGACT	102303
343	AACCTCCGCCTC	101598
110	GGGAGGCAGAGG	101449
60	CGAACTCCTGAC	101219
485	AGGCTGCAGTGA	101060
418	GACAGAGTGAGA	100900
81	AACCCAGGAGGC	100817
108	TGAGATGGAGTC	100622
472	GATCACTTGAGG	100476
536	CAGAGCAAGACT	100449
132	CCTGGGCGACAG	100357
