# Supplementary material for: Sequence space coverage, entropy of genomes and the potential to detect non-human DNA in human samples
Source: BMC Genomics. 2008 Oct 30;9:509. doi: 10.1186/1471-2164-9-509 (PMC2628393; doi:10.1186/1471-2164-9-509)
Supplement: Additional file 3 — A full list of high frequency n-mers for Homo sapiens genome. [file 1471-2164-9-509-S3.zip › Supplementary-table-5/F_13.xls]

V1	V2
712	AAAAAAAAAAAAA	3468084
48	ACACACACACACA	867556
185	CACACACACACAC	819042
40	CTGTAATCCCAGC	687709
703	CTGGGATTACAGG	684576
54	ATATATATATATA	571291
36	GCCTGTAATCCCA	520611
346	GCCTCCCAAAGTG	493408
267	GGAGGCTGAGGCA	489998
319	CTCCCAAAGTGCT	486025
369	GCACTTTGGGAGG	474289
502	CAGCACTTTGGGA	471479
292	AGTGCTGGGATTA	468425
69	TGCACTCCAGCCT	466972
136	GAGGCTGAGGCAG	465893
540	AAGTGCTGGGATT	464827
11	ATCCCAGCACTTT	460277
67	GCACTCCAGCCTG	454751
311	TGTAATCCCAGCA	453696
86	CCAGGCTGGAGTG	453312
130	TCCCAGCACTTTG	448301
329	AGGCTGAGGCAGG	447703
298	CCCAAAGTGCTGG	443277
607	TTTTTGTATTTTT	442750
479	ACTCCAGCCTGGG	441024
325	CCAAAGTGCTGGG	435457
284	GTGCTGGGATTAC	426957
44	TCTCTACTAAAAA	426402
83	CAAAAAAAAAAAA	416799
142	TAAAAATACAAAA	416759
94	GGCTGAGGCAGGA	400822
209	GCTGAGGCAGGAG	400305
202	TATTTTTAGTAGA	399771
522	CTAAAAATACAAA	397053
157	CTTTTTTTTTTTT	394100
406	CTCTACTAAAAAT	392156
150	GCCTCAGCCTCCC	390478
222	CTGGAGTGCAGTG	390428
429	ACTAAAAATACAA	390419
56	CCACTGCACTCCA	387523
98	TGTATTTTTAGTA	385459
193	TTCTCCTGCCTCA	383941
340	ACTGCACTCCAGC	382035
46	GAGGCAGGAGAAT	379838
439	TCTCCTGCCTCAG	378475
239	GGCTGGAGTGCAG	377069
66	CTACTAAAAATAC	371727
145	GGCCTCCCAAAGT	344906
3	TTGGGAGGCTGAG	330197
426	TCAAAAAAAAAAA	323445
361	CCTCAGCCTCCCA	322571
114	GAGGTTGCAGTGA	322027
214	CTCACTGCAACCT	321770
212	GGTTGCAGTGAGC	311568
382	TTTTTTTTTTGAG	309267
378	TTTTTTTTTGAGA	307267
421	TTTTAGTAGAGAC	288834
433	TGCCTGTAATCCC	274536
574	ATTTTTGTATTTT	273060
386	CTCCAGCCTGGGC	271196
412	AGCCTGGGCAACA	263081
334	GGAGTGCAGTGGC	261578
183	AATTTTTGTATTT	260966
107	GTAGCTGGGATTA	260567
521	CCAGCCTGGGCAA	259276
88	AGCTGGGATTACA	259227
315	AGTAGCTGGGATT	257178
233	AATACAAAAATTA	256595
244	TCTTTTTTTTTTT	249576
483	GTTGCCCAGGCTG	249392
197	TAGCTGGGATTAC	248665
192	AACATGGTGAAAC	247049
418	ATACAAAAATTAG	245892
129	TACAAAAATTAGC	243755
211	GAGGTCAGGAGTT	243000
123	AGTCCCAGCTACT	238270
377	TAGTCCCAGCTAC	237290
17	GCTGGGACTACAG	234146
731	AGCTGGGACTACA	233775
139	CTGGGACTACAGG	231965
676	GGGATTACAGGCG	231292
230	GGTTTCACCATGT	229331
49	CAACATGGTGAAA	228357
290	GGATTACAGGCAT	228145
339	GTAGTCCCAGCTA	226242
462	CATGCCTGTAATC	226169
389	CCAGCCTGGCCAA	218443
195	AGACCAGCCTGGC	217980
435	TGGCCAGGCTGGT	217929
9	GTTGCAGTGAGCC	217812
482	ACTCCTGACCTCA	216423
63	TTTTTTTTGAGAC	215660
486	CATGGTGAAACCC	213202
481	TATTTATTTATTT	210225
236	GGCCAGGCTGGTC	209207
92	CACGCCTGTAATC	208458
57	ACGCCTGTAATCC	208419
39	CATGTTGGCCAGG	207320
234	TTATTTATTTATT	206449
172	CCAGGCTGGTCTC	206405
333	CCATGTTGGCCAG	204965
323	AGCCTGGCCAACA	203425
223	GATTCTCCTGCCT	202833
518	ATTACAGGCGTGA	201858
62	GTTGGCCAGGCTG	201326
158	TTTGGGAGGCCGA	198776
296	TGGGATTACAGGT	198225
159	AGGCGTGAGCCAC	197561
16	CCAACATGGTGAA	197323
314	AGAGAGAGAGAGA	197047
477	TTGGGAGGCCGAG	196504
43	TTACAGGCGTGAG	196401
70	TTTATTTATTTAT	194905
41	CCTCGGCCTCCCA	192486
630	TACAGGCGTGAGC	191439
310	ATGTTGGCCAGGC	190532
18	ACAGGCGTGAGCC	189846
133	CAGGCGTGAGCCA	189266
440	GGAGGTTGCAGTG	188219
20	CTTTGGGAGGCCG	188058
280	TTCTTTTTTTTTT	185874
529	TTTTTTGTATTTT	184550
394	CACCTGTAATCCC	184219
216	GAACTCCTGACCT	183807
349	TCAGCCTCCCAAA	182859
111	CAGTGAGCCGAGA	181759
120	TCGGCTCACTGCA	181479
365	ATCTCGGCTCACT	181087
25	ATTTTTTTTTTTT	178976
182	GCAGTGAGCCGAG	178191
232	CCCAGCTAATTTT	176482
289	CTCTCTCTCTCTC	175884
124	CCAGCTAATTTTT	175255
611	CCTGGCTAATTTT	175029
527	TGCCCAGGCTGGA	174388
95	TTGCAGTGAGCCG	172679
19	CTGGCTAATTTTT	172605
74	TCATGCCTGTAAT	172229
118	TGTCACCCAGGCT	172017
400	CTCCTGAGTAGCT	170060
104	TCAGGAGGCTGAG	169993
304	CTCAGGAGGCTGA	169543
427	TTTAGTAGAGACG	169107
559	GTCCCAGCTACTC	168920
188	TCCTGAGTAGCTG	168343
496	GTGGCTCATGCCT	167948
22	ACCATGTTGGCCA	167764
242	AGCCTCCTGAGTA	167623
81	TCACCATGTTGGC	167487
160	TTTGGGAGGCCAA	166954
348	TCAGCCTCCCAAG	166728
68	ATCCCAGCTACTC	166492
97	TCACCCAGGCTGG	165719
261	GGGGTTTCACCAT	165500
282	CTCATGCCTGTAA	165403
358	ACTTTGGGAGGCT	164828
493	CACCCAGGCTGGA	164720
246	ACTCAGGAGGCTG	164270
117	ACCCAGGCTGGAG	164053
347	CCTCAGCCTCCTG	163733
52	CAGCCTGGGTGAC	163462
110	CTACTCAGGAGGC	163379
138	TGGGACTACAGGC	163375
119	TGAGTAGCTGGGA	163220
1	CTTTGGGAGGCTG	162881
77	CTCCCAAGTAGCT	162799
219	GCTACTCAGGAGG	162597
270	CAGCTACTTGGGA	161214
302	GGCCAACATGGTG	161209
116	TACTTGGGAGGCT	160566
275	CTTGGCCTCCCAA	160489
446	CCAGCTACTCAGG	160265
505	TACAGGCATGAGC	160242
659	TAAAAAAAAAAAA	160215
204	ATCTCTACTAAAA	159299
71	CAGCCTCCCAAGT	158460
21	CTTTGGGAGGCCA	158338
34	CTGAGTAGCTGGG	158305
161	TTAGTAGAGACGG	158037
64	TGGCTCATGCCTG	157858
152	TAAATAAATAAAT	157416
125	GGCTCATGCCTGT	157127
434	AAACCCCGTCTCT	156671
294	CTACTTGGGAGGC	156318
176	CCTCCCAAGTAGC	155851
85	CAAGTAGCTGGGA	155832
262	TCGGGAGGCTGAG	155830
257	TTTTTTGAGACAG	155174
338	CATCTCTACTAAA	154497
431	TAGAGACGGGGTT	154163
235	CCTTGGCCTCCCA	153985
367	CCCAAGTAGCTGG	153152
165	TCAGCCTCCCGAG	152861
173	CAGCTACTCGGGA	152694
286	AGCTACTCGGGAG	152333
360	CCTCAGCCTCCCG	151248
134	CCAAGTAGCTGGG	150432
639	AGCCTCCCGAGTA	150357
299	TCCCAGCTACTCG	150111
569	TCTTTCTTTCTTT	149968
283	GAGACGGGGTTTC	149906
106	TTTTTTTGAGACA	149213
146	TAGTAGAGACGGG	149077
291	AAACCCCATCTCT	148981
629	CAGCCTCCCGAGT	148950
23	ACCCCGTCTCTAC	148932
454	TTTCTTTTTTTTT	148901
80	GAGTGCAGTGGCA	148545
151	GCCTGGGTGACAG	148529
89	TTTCTTTCTTTCT	147973
14	TCTGTCACCCAGG	147827
552	ACCCCATCTCTAC	147681
201	CTACTCGGGAGGC	147653
370	GCTACTCGGGAGG	147191
245	CCAGCTACTCGGG	147118
226	TAGAGATGGGGTT	146107
305	CCGAGTAGCTGGG	145723
26	ACAAAAATTAGCC	145564
99	CACACCTGTAATC	145376
2	AGGAGGCTGAGGC	145268
38	CTGGGTGACAGAG	145203
564	GGATTACAGGTGT	145154
511	ACCTCAGGTGATC	144470
147	AAGAAAGAAAGAA	143252
206	AGTAGAGACGGGG	142940
326	CCATCTCTACTAA	142783
248	TGGTCTTGAACTC	139977
273	CTGGTCTTGAACT	139741
350	GACCTCAGGTGAT	138313
385	CAGGAGTTCAAGA	137815
519	TCAAGACCAGCCT	136972
388	GGCGTGAGCCACC	135967
495	TTCAAGACCAGCC	135636
322	GTTCAAGACCAGC	134857
457	TGAAACCCCGTCT	134484
47	GTCTTGAACTCCT	133977
100	GGGAGGCCGAGGC	133725
103	TCACACCTGTAAT	133230
443	TAGTAGAGATGGG	132845
72	GGTCTTGAACTCC	132739
31	CCTCCTGGGTTCA	132627
12	GAGTTTGAGACCA	132612
467	TGGTCTCGAACTC	132042
128	GAAACCCCATCTC	131995
667	CACTGCAACCTCT	131543
254	CTGGTCTCAAACT	131364
59	TCTCAAACTCCTG	130862
293	CTCCTGACCTCAG	130559
556	AGTTCGAGACCAG	130463
469	AGGCTGGTCTCGA	130157
411	CAAGACCAGCCTG	130148
392	CAACCTCTGCCTC	129657
213	TGCAGTGAGCCAA	129538
252	CAGAGGTTGCAGT	129465
570	AACCTCTGCCTCC	129387
121	GTGAAACCCCGTC	129205
306	CAGTGAGCCAAGA	128865
407	TTGAGACCAGCCT	128378
423	TTACAGGTGTGAG	128223
101	GTGAGCCGAGATC	127802
87	TTTGAGACCAGCC	127609
352	GCAACCTCTGCCT	127486
65	TTCAAGCGATTCT	127422
451	ATCTTGGCTCACT	127123
268	GGCTGGTCTCGAA	127106
484	TGCAGTGAGCTGA	127099
524	CCTCCCAGGTTCA	126998
203	AGGAGTTTGAGAC	126814
468	AGGTGTGAGCCAC	126761
199	CAGTGAGCTGAGA	126760
572	GGAGTTCGAGACC	126652
403	GCTGGTCTCGAAC	126628
10	AGTGAGCTGAGAT	126378
186	TCCTGACCTCAGG	126233
357	GGAGTTTGAGACC	126099
288	GTTTGAGACCAGC	126008
208	ACCACTGCACTCC	125647
256	TCACCTGAGGTCA	125630
247	CCCCATCTCTACT	125516
93	CTTGGCTCACTGC	125309
5	GCAGAGGTTGCAG	124809
514	CAGGCTGGTCTCG	124798
179	CAGGAGTTCGAGA	124794
96	TTGCAGTGAGCCA	123839
438	TACAGGTGTGAGC	123732
396	TCCTGGGTTCAAG	123554
141	TGCAACCTCTGCC	123502
453	TGAGACCAGCCTG	123334
164	TTTGAGACAGAGT	123198
501	GCAGTGAGCTGAG	123187
181	TGAACCCGGGAGG	122973
210	AAATTAGCTGGGC	122873
324	CCTGACCTCAGGT	122453
415	TTGAACCCAGGAG	122404
316	AAATTAGCCAGGC	121838
42	TGTTTGTTTGTTT	121768
196	CAGGTGTGAGCCA	121768
180	TTTGAGATGGAGT	121613
571	CTGACCTCAGGTG	121579
60	GAGTGCAGTGGTG	121509
606	AGGAGTTCGAGAC	121506
109	ACAGGTGTGAGCC	121289
542	GAGAATCGCTTGA	121160
227	CCCGGCTAATTTT	121119
240	GAATCGCTTGAAC	120954
655	CTCTGTCTCAAAA	120479
460	AGACCATCCTGGC	120204
35	TTTGTTTTGTTTT	119781
507	GAAAGAAAGAAAG	119288
112	ACCCTGTCTCTAC	119270
75	TTGCAGTGAGCTG	119268
229	AAACCCTGTCTCT	118809
13	AACAAACAAACAA	118634
605	TTTTGAGATGGAG	118574
374	TGTCTCTACTAAA	118572
58	TCTGTCTCAAAAA	118031
37	GGTTCAAGCGATT	117566
105	GGTGAAACCCCGT	116852
264	AAAAATTAGCCGG	116784
7	CGCCACTGCACTC	116233
285	TAGAGACAGGGTT	115994
28	TTTTTGAGATGGA	115831
131	AGAATCACTTGAA	115458
577	AAACAAAACAAAA	115405
154	TTAAAAAAAAAAA	115260
76	AGATGGGGTTTCA	114671
170	CCAGGCTGGTCTT	114175
32	ACAAACAAACAAA	113890
379	GAGGCTGAGGTGG	113678
156	TCAAGTGATTCTC	113497
528	TCCCAGGTTCAAG	113059
249	GGAGGCTGAGGTG	112942
266	CTCCCAGGTTCAA	112455
15	AAATACAAAAAAT	112339
364	CCCACCTCAGCCT	111597
405	AGAATTGCTTGAA	111001
167	TTAGTAGAGACAG	110484
30	CCATCTCAAAAAA	109916
24	ACAAAAATTAGCT	109874
523	GGAGAATCGCTTG	109146
122	CTGTTGCCCAGGC	108959
278	GTGAAACCCCATC	108720
4	GAATCACTTGAAC	108717
344	AAAAAAAAGAAAA	108097
251	GCTAATTTTTTGT	107966
549	CCTCAGGTGATCC	107501
50	GAGACAGGGTTTC	107387
27	TGAGACAGAGTCT	107329
272	CAGCTAATTTTTG	107100
127	TCAGGAGTTCGAG	107047
243	GAGAATTGCTTGA	107039
29	AGGAGAATCGCTT	106964
287	TCTGTTGCCCAGG	106963
255	TCGCCCAGGCTGG	105754
194	AGCCTGGGCGACA	105751
84	AATCACTTGAACC	105669
330	TACAAAAAATTAG	105624
301	TAATTTTTTGTAT	105552
51	AATACAAAAAATT	105363
533	CTGGGCAACAGAG	105283
220	GGTGGCTCATGCC	105163
452	AGCGATTCTCCTG	104835
6	CGCCCAGGCTGGA	104736
221	GTTCAAGCAATTC	104463
73	TTGAGACAGAGTC	104356
91	TTTTTTTGAGATG	104202
8	GTTGCAGTGAGCT	103231
61	TTTTTTTTGAGAT	103133
102	TTATTATTATTAT	103073
513	GTTTTTTTTTTTT	102996
458	AGGCAGGAGAATG	102909
113	GTCGCCCAGGCTG	102819
53	AATTGCTTGAACC	102069
108	TCCTGGGCTCAAG	101973
661	TGACCTCGTGATC	101928
215	CCTGTCTCTACTA	101412
375	CCAGGATGGTCTC	100960
175	CATTGCACTCCAG	100911
473	GGCAGGAGAATCG	100274
441	ACCTCAGCCTCCC	100245
548	GCGATTCTCCTGC	100216
250	CCATTGCACTCCA	100162
