# Supplementary material for: Sequence space coverage, entropy of genomes and the potential to detect non-human DNA in human samples
Source: BMC Genomics. 2008 Oct 30;9:509. doi: 10.1186/1471-2164-9-509 (PMC2628393; doi:10.1186/1471-2164-9-509)
Supplement: Additional file 3 — A full list of high frequency n-mers for Homo sapiens genome. [file 1471-2164-9-509-S3.zip › Supplementary-table-5/F_14.xls]

V1	V2
108	AAAAAAAAAAAAAA	2889704
131	GTGTGTGTGTGTGT	775928
34	TGTGTGTGTGTGTG	767706
340	CCTGTAATCCCAGC	639010
52	ATATATATATATAT	503574
495	CTGGGATTACAGGC	478945
459	AGCACTTTGGGAGG	459948
355	GCACTTTGGGAGGC	448768
397	AAGTGCTGGGATTA	448388
22	AAAGTGCTGGGATT	445915
158	CTCCCAAAGTGCTG	443681
35	GGAGGCTGAGGCAG	437319
167	CAAAGTGCTGGGAT	436625
38	CAGGCTGGAGTGCA	436504
84	CCAGCACTTTGGGA	434713
412	TGCTGGGATTACAG	428229
123	CCAGGCTGGAGTGC	425904
78	CCTGCCTCAGCCTC	423801
23	TCCCAGCACTTTGG	423684
383	TGTAATCCCAGCAC	417426
465	AGTGCTGGGATTAC	416557
307	CCCAGCACTTTGGG	414044
69	CACTCCAGCCTGGG	400620
47	TCCTGCCTCAGCCT	389822
422	CTAAAAATACAAAA	387358
464	TTTGTATTTTTAGT	383692
16	CTCCTGCCTCAGCC	378563
278	CAAAAAAAAAAAAA	377937
86	TTGTATTTTTAGTA	375569
361	ATTTTTAGTAGAGA	375489
10	CTCTACTAAAAATA	375174
263	CTGAGGCAGGAGAA	368520
43	TGAGGCAGGAGAAT	368193
120	GCTGGAGTGCAGTG	365060
357	AGGCTGGAGTGCAG	364213
157	CCACTGCACTCCAG	363635
2	CTACTAAAAATACA	363232
101	GTATTTTTAGTAGA	363200
487	TTTTTGTATTTTTA	361675
268	GGCTGGAGTGCAGT	360659
37	TCTCCTGCCTCAGC	357469
107	AAAAAAAAAAAAAG	346379
89	GGGAGGCTGAGGCA	330884
226	GGCCTCCCAAAGTG	323947
199	GAGGTTGCAGTGAG	304137
41	GCTCACTGCAACCT	302912
259	CCTCAGCCTCCCAA	301789
147	TCAAAAAAAAAAAA	300549
26	CTCAAAAAAAAAAA	289646
73	TCTCAAAAAAAAAA	287421
9	TGGGATTACAGGCA	268402
430	TTTTTAGTAGAGAC	268134
408	GCCCAGGCTGGAGT	257919
354	TGGAGTGCAGTGGC	255335
85	ATTTTTGTATTTTT	254211
48	AATTTTTGTATTTT	253887
251	TAATTTTTGTATTT	249771
244	AGTAGCTGGGATTA	248933
482	AGCTGGGATTACAG	245789
153	TAGCTGGGATTACA	243141
15	CAGCCTGGGCAACA	239107
254	CTAATTTTTGTATT	237533
12	GTAATCCCAGCTAC	234108
164	GCCTCAGCCTCCCA	228777
318	ATACAAAAATTAGC	227717
258	CCAGCCTGGGCAAC	227020
8	TGGGATTACAGGCG	226504
18	AGTAGCTGGGACTA	226004
467	GGTTTCACCATGTT	224077
245	AGCTGGGACTACAG	222156
102	AAAAAAAAAAAAGA	220406
60	TAGCTGGGACTACA	220216
559	CCTGTAGTCCCAGC	218704
179	GTAGTCCCAGCTAC	213956
207	TGAGGTCAGGAGTT	212695
366	TTGGCCAGGCTGGT	209815
303	GTTTCACCATGTTG	207346
57	CATGCCTGTAATCC	207201
185	GGGATTACAGGCAT	206886
125	GGGTTTCACCATGT	205885
289	TGGCCAGGCTGGTC	204972
156	GGCCAGGCTGGTCT	204032
224	GGCTCACTGCAACC	202145
64	TTTTTTTTTGAGAC	199094
232	GGATTACAGGCGTG	195558
91	ACGCCTGTAATCCC	192497
241	GAGGCAGGAGAATC	192376
19	TTTCACCATGTTGG	192331
121	CTCACGCCTGTAAT	191922
83	TCACGCCTGTAATC	191568
208	CCTGGCCAACATGG	191019
468	TTATTTATTTATTT	190105
116	CTCGGCCTCCCAAA	189029
127	TGTTGGCCAGGCTG	189021
31	GCTCACGCCTGTAA	187252
600	ATGTTGGCCAGGCT	185888
453	CCAGCCTGGCCAAC	185103
315	TCGGCCTCCCAAAG	184948
227	TTTATTTATTTATT	184518
271	ACAGGCGTGAGCCA	184122
7	GGAGGTTGCAGTGA	184095
92	TACAGGCGTGAGCC	183759
192	CCTCGGCCTCCCAA	183165
248	ACTTTGGGAGGCCG	182066
195	ACCTGTAATCCCAG	181800
590	CACCTGTAATCCCA	179923
291	GTGGCTCACGCCTG	179524
247	TGCAGTGAGCCGAG	174145
447	ATCTCGGCTCACTG	173151
483	TCTCGGCTCACTGC	172473
190	GCCTGGCCAACATG	171463
5	TTTGGGAGGCTGAG	169635
141	AAAAATACAAAAAA	168757
272	TTGCAGTGAGCCGA	168666
508	TCCAGCCTGGGCAA	165330
193	CGTCTCTACTAAAA	164479
144	TTCACCATGTTGGC	164137
114	GAGGTCAGGAGTTC	164078
233	TTCTTTTTTTTTTT	162184
65	CTCCAGCCTGGGCA	160502
202	GAGTAGCTGGGATT	160077
61	TCAGCCTCCTGAGT	160074
298	CTCATGCCTGTAAT	160024
457	TCATGCCTGTAATC	159290
236	GGCCAACATGGTGA	158951
201	GAGAGAGAGAGAGA	158837
80	TCCAGCCTGGGTGA	158819
238	TACTCAGGAGGCTG	158551
11	CTTTGGGAGGCTGA	158484
427	ACCATGTTGGCCAG	158416
3	CCTCCTGAGTAGCT	158271
70	CTCAGCCTCCTGAG	157943
189	TGTCACCCAGGCTG	157829
129	AAAAATTAGCTGGG	157690
160	CAGCTACTCAGGAG	157584
62	CTACTCAGGAGGCT	157088
269	CACCATGTTGGCCA	157006
46	GCCTGTAGTCCCAG	155982
128	CCGTCTCTACTAAA	155645
253	CTTGGGAGGCTGAG	155404
555	ACTCCAGCCTGGGT	155223
90	AGAGAGAGAGAGAG	155151
32	CAGCCTCCCAAAGT	154777
181	GCTCATGCCTGTAA	154663
28	AAAAATTAGCCAGG	154628
308	GCCTCCTGAGTAGC	154472
77	ACTTGGGAGGCTGA	154263
438	TCAGGAGGCTGAGG	154239
51	TCCTGAGTAGCTGG	154201
528	CTTGGCCTCCCAAA	153941
404	CTGAGTAGCTGGGA	153005
518	AGCCTCCCAAAGTG	152993
217	GAGTAGCTGGGACT	152711
44	CTCCAGCCTGGGTG	152215
617	AAACCCCGTCTCTA	152176
218	TACTTGGGAGGCTG	152087
297	AGCTACTTGGGAGG	151774
53	ACAGGCATGAGCCA	151669
184	TTGGCCTCCCAAAG	151495
535	GGCTCATGCCTGTA	151460
347	CCAGCCTGGGTGAC	150738
180	CAGCTACTTGGGAG	150658
209	TGGCCTCCCAAAGT	150592
25	AGCCTCCCAAGTAG	150250
105	AAAAAAAAAAAAAT	149903
417	CATCTCTACTAAAA	149486
76	GCCTCCCAAGTAGC	147751
42	CCCAGCTACTCAGG	147687
390	TCCCAAGTAGCTGG	147310
93	CCCGTCTCTACTAA	146817
265	ATCTCTACTAAAAA	146803
560	TTGGGAGGCCAAGG	146298
403	ACTCGGGAGGCTGA	145991
81	CAGGCATGAGCCAC	145984
205	TCCCAGCTACTTGG	145600
237	CTCCCGAGTAGCTG	145460
448	CTCAGCCTCCCGAG	145381
183	AACCCCGTCTCTAC	145300
45	TCGGGAGGCTGAGG	145186
219	CAGCCTCCCGAGTA	144879
460	AGCTACTCGGGAGG	144059
283	AGCCTGGGTGACAG	144008
58	TAGAGATGGGGTTT	143366
311	TCCCGAGTAGCTGG	143266
287	GAAACCCCGTCTCT	143245
222	ATTTATTTATTTAT	143228
142	AGCCTCCCGAGTAG	143170
82	CATGGTGAAACCCC	142675
537	TAAATAAATAAATA	142400
625	TCCCAGCTACTCGG	142057
100	GCTACTCGGGAGGC	141515
143	CCCAGCTACTTGGG	140691
356	TTTAGTAGAGATGG	140052
75	GCCAGGCTGGTCTC	138561
538	CCCAGCTACTCGGG	138212
95	ACCCCGTCTCTACT	137859
521	GCCTGGGTGACAGA	137839
206	CCCCGTCTCTACTA	136858
14	TGCCACTGCACTCC	136001
54	GTAGAGATGGGGTT	135442
215	TGCCTCAGCCTCCT	135432
163	GCCTCAGCCTCCCG	135398
30	TACAAAAATTAGCC	135016
320	CTCTGTCACCCAGG	134203
281	AAAGAAAGAAAGAA	134081
176	GGTGGCTCACGCCT	133154
282	TTTCTTTCTTTCTT	132904
134	CACACCTGTAATCC	132853
309	TTTTTTTGAGACAG	131562
145	GCCTCAGCCTCCTG	131324
429	TTCAAGACCAGCCT	130829
380	GGGATTACAGGTGT	130807
336	GACCTCAGGTGATC	130359
445	TTAGTAGAGATGGG	130255
74	TGGTCTTGAACTCC	129682
173	GCTGGTCTTGAACT	129179
177	GAGTTCAAGACCAG	128815
313	AGAGGTTGCAGTGA	128634
370	GAGACGGGGTTTCA	127769
6	TGTCTCAAAAAAAA	127559
280	CAGGCTGGTCTTGA	127398
39	TAAAAAAAAAAAAA	127348
239	GTGAAACCCCGTCT	126841
165	TGGGAGGCCGAGGC	126601
186	GAAACCCCATCTCT	126388
286	GGCTGGTCTTGAAC	126065
324	TTTCTTTTTTTTTT	125945
475	CAGGAGTTCAAGAC	125072
398	ACTCCTGACCTCAG	125019
426	GGAGTTCGAGACCA	124036
393	CTCACACCTGTAAT	123966
162	TCACACCTGTAATC	123891
389	AGGCTGGTCTCGAA	123231
504	GGAGTTTGAGACCA	122874
33	TCGAGACCAGCCTG	122841
345	TTTGAGACCAGCCT	122809
210	ACCACTGCACTCCA	122416
191	CTTGGCTCACTGCA	122178
56	CTGGTCTCGAACTC	122119
505	AGGAGTTCAAGACC	122115
4	CACTGCAACCTCTG	121983
440	GAGTTTGAGACCAG	121769
230	AGTTCGAGACCAGC	121569
372	TGACCTCAGGTGAT	121404
135	CAACCTCTGCCTCC	120933
152	GCTGGTCTCAAACT	120926
67	ATCTTGGCTCACTG	120594
365	ACCCCATCTCTACT	120244
112	GCAGTGAGCCAAGA	120138
264	CTCAGCTCACTGCA	120132
110	CCTGAGGTCAGGAG	119950
204	GGCTGGTCTCGAAC	119760
368	TTACAGGTGTGAGC	119701
148	GCAGAGGTTGCAGT	119658
212	CCCCATCTCTACTA	119607
87	ATCTCAGCTCACTG	119605
66	CAGGCTGGTCTCAA	119590
126	GCCCAGCTAATTTT	118788
568	TCACCTGAGGTCAG	118708
197	GCAACCTCTGCCTC	118576
150	AGGCAGAGGTTGCA	118557
29	GCAGTGAGCTGAGA	118518
492	CAGGAGTTTGAGAC	117927
425	GCCTGGCTAATTTT	117524
348	TCCTGACCTCAGGT	117506
360	GGCTGGTCTCAAAC	117433
431	AGAATCGCTTGAAC	117244
234	TGGCTCACACCTGT	117028
175	TACAGGTGTGAGCC	116879
166	GATCTCGGCTCACT	116536
228	TTGGCTCACTGCAA	115874
421	CTGCAACCTCTGCC	115860
72	ACTCTGTCTCAAAA	115619
257	GGTCTCAAACTCCT	115123
187	CAGGAGTTCGAGAC	114904
433	TTTTAGTAGAGACA	114815
17	CTTGAACCCAGGAG	114649
172	ACTCCATCTCAAAA	114484
136	CCTGACCTCAGGTG	114060
200	TCAGCTCACTGCAA	113990
113	TTGTTTGTTTGTTT	113829
169	AAACAAACAAACAA	113829
71	TTCAAGCGATTCTC	113783
536	GGTCTCGAACTCCT	112774
604	GTGGCTCACACCTG	112737
498	CACCACTGCACTCC	111314
349	GAATCGCTTGAACC	111294
49	TCTTTCTTTCTTTC	110996
379	CTTTCTTTCTTTCT	110660
13	GGTGAAACCCCGTC	110587
381	CGGCTCACTGCAAC	110083
256	AACAAACAAACAAA	109641
260	CGCCACTGCACTCC	108959
171	AAAATACAAAAAAT	108838
154	TTTAGTAGAGACAG	108357
194	TGAAACCCCATCTC	107956
526	AAAAATTAGCCGGG	107953
352	CTCTGTCTCAAAAA	107678
21	TCAAGCGATTCTCC	107068
63	CTCCATCTCAAAAA	106954
122	TTGAACCCAGGAGG	106519
182	GTAGAGACAGGGTT	106402
118	AGATGGGGTTTCAC	106134
1	CCAGGCTGGTCTTG	105664
36	CTTGAACCTGGGAG	105590
270	AGCCTGGGCAACAG	105554
159	AGAATCACTTGAAC	105363
203	AAATACAAAAAATT	103498
242	TCAGGAGTTCGAGA	103445
79	TTGAACCTGGGAGG	103216
161	CCCACCTCAGCCTC	103173
252	GGAGGCTGAGGTGG	102791
20	TCTGTCTCAAAAAA	102753
109	TTTTGTTTTGTTTT	102653
392	GGATCACCTGAGGT	102536
266	GGTGGCTCATGCCT	102317
27	TACAAAAATTAGCT	102164
88	TCGCCCAGGCTGGA	102088
24	GAGAATCACTTGAA	101990
98	TTTTTTGAGATGGA	101971
584	AGGAGAATCGCTTG	101896
455	CAGCTAATTTTTGT	101869
510	AATACAAAAAATTA	101460
68	AGACTCTGTCTCAA	101407
124	GAAACCCTGTCTCT	100949
331	CAGGAGAATCGCTT	100900
213	GCTAATTTTTTGTA	100729
506	GTTCAAGCAATTCT	100729
55	CATTCTCCTGCCTC	100420
