# Supplementary material for: Sequence space coverage, entropy of genomes and the potential to detect non-human DNA in human samples
Source: BMC Genomics. 2008 Oct 30;9:509. doi: 10.1186/1471-2164-9-509 (PMC2628393; doi:10.1186/1471-2164-9-509)
Supplement: Additional file 3 — A full list of high frequency n-mers for Homo sapiens genome. [file 1471-2164-9-509-S3.zip › Supplementary-table-5/F_15.xls]

V1	V2
182	AAAAAAAAAAAAAAA	2397399
1	TGTGTGTGTGTGTGT	729915
9	GTGTGTGTGTGTGTG	693655
284	GCCTGTAATCCCAGC	448640
132	ATATATATATATATA	446009
396	AGCACTTTGGGAGGC	435271
34	TAATCCCAGCACTTT	430431
65	CAAAGTGCTGGGATT	423190
168	CCTCCCAAAGTGCTG	420378
58	ATCCCAGCACTTTGG	412897
175	CCAGCACTTTGGGAG	409630
69	CCAGGCTGGAGTGCA	409063
317	TGTAATCCCAGCACT	407346
49	CCCAGCACTTTGGGA	406238
165	TCCCAGCACTTTGGG	403080
428	AAGTGCTGGGATTAC	399124
2	CCTGCCTCAGCCTCC	398260
280	TGCTGGGATTACAGG	398070
345	GTGCTGGGATTACAG	394430
54	GCACTCCAGCCTGGG	376640
293	TTTTGTATTTTTAGT	374747
394	TACTAAAAATACAAA	369459
247	GAGGCTGAGGCAGGA	369092
77	CTCCTGCCTCAGCCT	368462
218	TATTTTTAGTAGAGA	359411
460	TCTACTAAAAATACA	354961
261	TTGTATTTTTAGTAG	354175
74	CTGAGGCAGGAGAAT	353860
304	AGGCTGGAGTGCAGT	348636
215	GCTGAGGCAGGAGAA	348484
100	GGCTGGAGTGCAGTG	344857
151	CTCTACTAAAAATAC	341359
154	CTGCACTCCAGCCTG	340336
306	GCTGGAGTGCAGTGG	340291
271	GGCTGAGGCAGGAGA	340088
130	CAAAAAAAAAAAAAA	338281
6	CTAAAAATACAAAAA	337227
22	CTTTTTTTTTTTTTT	301281
12	GGGAGGCTGAGGCAG	297551
322	GGCCTCCCAAAGTGC	296196
337	GAGGTTGCAGTGAGC	286549
131	TCAAAAAAAAAAAAA	277317
162	CTCAAAAAAAAAAAA	270594
179	TTTTTTTTTTTGAGA	269667
56	CTGGGATTACAGGCA	247669
326	AAAATACAAAAATTA	243520
127	GCCACTGCACTCCAG	240397
101	AATTTTTGTATTTTT	237529
350	GTCTCTACTAAAAAT	236106
314	GCCCAGGCTGGAGTG	236022
243	CTAATTTTTGTATTT	231783
308	TAGCTGGGATTACAG	230722
124	GTAGCTGGGATTACA	228944
475	AGCTGGGATTACAGG	228365
113	AGTAGCTGGGATTAC	223759
204	GCTAATTTTTGTATT	220551
63	CCAGCCTGGGCAACA	217780
209	GCCTCAGCCTCCCAA	215269
105	TAGCTGGGACTACAG	209430
44	GTAGCTGGGACTACA	208379
66	AGCTGGGACTACAGG	207821
55	CTGGGATTACAGGCG	207518
81	TAAAAATACAAAAAT	205189
143	GTAGTCCCAGCTACT	204040
51	TGGGATTACAGGCAT	202179
398	GGGTTTCACCATGTT	201269
23	TGGCCAGGCTGGTCT	199972
149	TTGGCCAGGCTGGTC	197510
18	GGCTCACTGCAACCT	196560
93	TCTTTTTTTTTTTTT	194154
47	TGGGATTACAGGCGT	188470
376	GGGATTACAGGCATG	187956
259	GGTTTCACCATGTTG	187209
61	GTCTCAAAAAAAAAA	186560
97	TGAGGCAGGAGAATC	185784
102	GCTCACGCCTGTAAT	183067
108	CTCACGCCTGTAATC	182256
112	CACGCCTGTAATCCC	180716
145	TCACGCCTGTAATCC	179924
85	GGCTCACGCCTGTAA	179805
268	TCGGCCTCCCAAAGT	179101
126	TACAGGCGTGAGCCA	178418
374	GTTGGCCAGGCTGGT	177868
30	TGCCTCAGCCTCCCA	177467
135	CCTCGGCCTCCCAAA	176287
303	CTCGGCCTCCCAAAG	176052
457	CCAACATGGTGAAAC	175393
281	GTGGCTCACGCCTGT	174720
38	CTCACTGCAACCTCC	174198
329	TGTTGGCCAGGCTGG	173845
11	CAGCCTGGCCAACAT	172798
221	CGGCCTCCCAAAGTG	172527
301	TTTATTTATTTATTT	171043
252	TCTCGGCTCACTGCA	168572
319	ACCTGTAATCCCAGC	168400
178	AGCCTGGCCAACATG	167619
33	CTGGGATTACAGGTG	165071
446	ATCTCGGCTCACTGC	164362
107	TTGCAGTGAGCCGAG	161988
14	TTTCACCATGTTGGC	159980
163	GCCTGGCCAACATGG	157654
323	TTCACCATGTTGGCC	155816
295	TTTGGGAGGCTGAGG	155512
79	TAATCCCAGCTACTC	155045
96	TGGCCAACATGGTGA	154848
257	TACTCAGGAGGCTGA	154706
277	TTTTTAGTAGAGACG	153674
139	ACTCCAGCCTGGGCA	152520
387	TTGCCCAGGCTGGAG	152298
17	TTTTAGTAGAGACGG	151428
46	ACTTTGGGAGGCTGA	150814
28	AGCTACTCAGGAGGC	150432
255	GCTCATGCCTGTAAT	149754
88	CTCAGCCTCCTGAGT	149300
8	CAGCCTCCTGAGTAG	148727
45	GCTACTCAGGAGGCT	148628
321	CTGGCCAACATGGTG	148343
331	TCAGCCTCCCAAGTA	148207
427	CTCATGCCTGTAATC	148149
318	ACCATGTTGGCCAGG	147820
355	GCTGGGACTACAGGC	147713
50	CTTTGGGAGGCTGAG	147404
103	CTCCAGCCTGGGTGA	146929
328	CAGCTACTCAGGAGG	146904
352	TGGCTCATGCCTGTA	146309
140	GGCTCATGCCTGTAA	146293
116	TCCAGCCTGGGCAAC	146167
441	GGATTACAGGCATGA	145659
385	TGTCACCCAGGCTGG	145620
422	TAGTCCCAGCTACTC	145341
202	TCCAGCCTGGGTGAC	144698
71	TTTAGTAGAGACGGG	144609
80	CTCCTGAGTAGCTGG	144493
70	TTGGCCTCCCAAAGT	144363
25	CACCCAGGCTGGAGT	144254
156	CTCAGCCTCCCAAGT	144029
174	AGCTACTTGGGAGGC	143941
230	CACTTTGGGAGGCTG	143840
91	CCTCAGCCTCCTGAG	143569
173	AAACCCCGTCTCTAC	143489
60	AAAAAAAAAAAAGAA	143059
382	CCTGAGTAGCTGGGA	142890
468	GAACTCCTGACCTCA	142527
68	CAGCCTCCCAAGTAG	142448
24	CCCAGCTACTCAGGA	142197
89	AGCCTCCCAAGTAGC	142094
75	TCAGCCTCCCGAGTA	142077
84	TAAAAATACAAAAAA	141805
442	CTTGGGAGGCTGAGG	141707
150	TCTCTCTCTCTCTCT	141223
291	CAGCTACTTGGGAGG	140724
373	TTTGGGAGGCCAAGG	140492
95	ACAGGCATGAGCCAC	140431
87	TGGCCTCCCAAAGTG	140084
186	CTTGGCCTCCCAAAG	139953
348	ACCCAGGCTGGAGTG	139349
21	GAAACCCCGTCTCTA	139307
504	ACTCGGGAGGCTGAG	138933
115	AGCTACTCGGGAGGC	138533
158	CAGCCTCCCGAGTAG	137995
262	CATCTCTACTAAAAA	137866
183	CCAGCTACTTGGGAG	137824
358	AGCCTCCCAAAGTGC	137779
106	GGGGTTTCACCATGT	137727
234	CCTCCCGAGTAGCTG	137655
222	GCTACTCGGGAGGCT	137245
266	AATAAATAAATAAAT	136787
297	CTCCCGAGTAGCTGG	136570
13	TCCCAGCTACTTGGG	136308
111	AACCCCGTCTCTACT	136117
211	TTTTAGTAGAGATGG	135630
76	CTCGGGAGGCTGAGG	135621
264	TCCCAAGTAGCTGGG	135427
118	CCCCGTCTCTACTAA	134790
10	CCCGAGTAGCTGGGA	134779
390	TCCCGAGTAGCTGGG	134657
249	TCTGTCACCCAGGCT	133734
40	GTAGAGATGGGGTTT	133073
359	TGCCACTGCACTCCA	132750
188	CTGTCACCCAGGCTG	132182
197	ACCCCGTCTCTACTA	132036
82	TATTTATTTATTTAT	131025
207	GCCTCAGCCTCCCGA	130705
62	GGCCAGGCTGGTCTC	129603
346	TAAATAAATAAATAA	129477
29	TGCCTCAGCCTCCCG	129420
388	ATCTCTACTAAAAAT	129407
282	TTTAGTAGAGATGGG	127827
72	GAGAGAGAGAGAGAG	127795
228	TGGGATTACAGGTGT	127590
114	ATACAAAAATTAGCC	125997
356	AAAGAAAGAAAGAAA	125672
283	GCCTGGGTGACAGAG	125393
86	ATTTTTTTTTTTTTT	125294
170	TCAGGAGGCTGAGGC	125204
15	TGCCTCAGCCTCCTG	123869
144	TGAAACCCCGTCTCT	123193
203	CTGAGGTCAGGAGTT	123023
360	TAGAGATGGGGTTTC	121957
244	GGTGGCTCACGCCTG	121772
31	CAGGCTGGTCTTGAA	121757
325	AGGCTGGTCTTGAAC	121751
37	CTCACTGCAACCTCT	121422
32	TTGGGAGGCCGAGGC	120885
134	GGCTGGTCTTGAACT	120772
381	GAGACGGGGTTTCAC	120587
466	GGGATTACAGGTGTG	119738
94	CTGGTCTTGAACTCC	119521
299	CAGAGGTTGCAGTGA	119338
310	AGGAGTTCAAGACCA	119301
421	GAGTTCAAGACCAGC	119197
64	AGGAGGCTGAGGCAG	119007
133	AGTAGAGATGGGGTT	117936
206	TTAGTAGAGATGGGG	117358
59	TCTTGGCTCACTGCA	117211
41	TTTTTTTTTGAGACA	116528
369	CAGGCTGGTCTCGAA	116303
258	AGGCTGGTCTCGAAC	116140
327	GCTCACACCTGTAAT	115843
121	TCTCAGCTCACTGCA	115679
171	CTCACACCTGTAATC	115401
36	CCTGAGGTCAGGAGT	115086
298	AGTTCGAGACCAGCC	114991
357	CTGACCTCAGGTGAT	114820
26	CTGGTCTCGAACTCC	114793
199	ACCCCATCTCTACTA	114715
288	TTTGAGACCAGCCTG	114478
195	TGACCTCAGGTGATC	114393
160	ACCACTGCACTCCAG	114289
435	GGTCTTGAACTCCTG	114225
39	GCTGGTCTCGAACTC	113867
4	TCACACCTGTAATCC	113383
42	TTACAGGTGTGAGCC	113178
351	GTTTGAGACCAGCCT	113113
375	GGAGTTTGAGACCAG	112987
152	TGGCTCACACCTGTA	112894
53	CTGTCTCAAAAAAAA	112868
238	GCAGAGGTTGCAGTG	112814
7	AGTTTGAGACCAGCC	112724
159	ATCTTGGCTCACTGC	112531
330	GAGTTTGAGACCAGC	112285
176	TGGTCTCAAACTCCT	112196
270	GCAGTGAGCTGAGAT	111935
185	ACCTGAGGTCAGGAG	111751
237	CAGTGAGCCGAGATC	111418
27	CCTGACCTCAGGTGA	111417
361	CTGCAACCTCTGCCT	111298
117	GGCAGAGGTTGCAGT	111153
109	GCAACCTCTGCCTCC	110807
353	TGGTCTCGAACTCCT	110412
67	TGCAACCTCTGCCTC	110305
20	AAAAAAAAAAAGAAA	109534
225	CTTGGCTCACTGCAA	109496
5	TCCTGACCTCAGGTG	109495
201	AGACGGGGTTTCACC	108552
205	CACCACTGCACTCCA	108529
73	ACAGGTGTGAGCCAC	108507
200	CTCAGCTCACTGCAA	108064
324	AGAATCGCTTGAACC	107861
426	CAGGAGTTTGAGACC	107230
220	GTTGCAGTGAGCCGA	107127
3	CAGGAGTTCGAGACC	106714
437	TGGAGTGCAGTGGCG	106470
336	GCCCAGCTAATTTTT	106288
278	TTTTTAGTAGAGACA	105726
239	AAACAAACAAACAAA	105548
19	TTTTAGTAGAGACAG	105056
57	GTTCAAGCGATTCTC	104787
290	AAACCCTGTCTCTAC	104563
227	TCTTTCTTTCTTTCT	103877
276	GCCTGGCTAATTTTT	103860
52	TGAAACCCCATCTCT	103584
90	TTTTTGAGACAGAGT	103512
155	TCAAGACCAGCCTGG	103430
104	TTTTTGAGATGGAGT	103413
219	CGGCTCACTGCAACC	102419
16	AAGAAAGAAAGAAAG	101331
35	AATTTTTTGTATTTT	100921
98	GGAGAATCGCTTGAA	100908
445	TTTTTTTTTTTTTTA	100329
43	CCTCCTGGGTTCAAG	100202
226	GAAAGAAAGAAAGAA	100102
99	GAGATGGGGTTTCAC	100058
