# Supplementary material for: Sequence space coverage, entropy of genomes and the potential to detect non-human DNA in human samples
Source: BMC Genomics. 2008 Oct 30;9:509. doi: 10.1186/1471-2164-9-509 (PMC2628393; doi:10.1186/1471-2164-9-509)
Supplement: Additional file 3 — A full list of high frequency n-mers for Homo sapiens genome. [file 1471-2164-9-509-S3.zip › Supplementary-table-5/F_16.xls]

V1	V2
286	TTTTTTTTTTTTTTTT	1981757
108	ACACACACACACACAC	662157
130	CACACACACACACACA	653155
261	TAATCCCAGCACTTTG	408698
468	ATATATATATATATAT	402936
377	CCAAAGTGCTGGGATT	400385
356	GCCTCCCAAAGTGCTG	398210
3	TCCCAGCACTTTGGGA	395536
32	CCCAAAGTGCTGGGAT	392938
11	TGTAATCCCAGCACTT	390400
42	CCTCCCAAAGTGCTGG	388489
250	CTGTAATCCCAGCACT	385038
465	AAAGTGCTGGGATTAC	383514
118	CCCAGCACTTTGGGAG	383068
28	GTGCTGGGATTACAGG	367247
54	TGCACTCCAGCCTGGG	361996
33	TACTAAAAATACAAAA	360995
316	GAGGCTGAGGCAGGAG	349118
25	CTACTAAAAATACAAA	348511
178	TCCTGCCTCAGCCTCC	346669
129	TTGTATTTTTAGTAGA	346193
164	GCTGAGGCAGGAGAAT	334733
217	CTCTACTAAAAATACA	333697
105	AGGCTGGAGTGCAGTG	333455
125	AGGCTGAGGCAGGAGA	332214
214	TTCTCCTGCCTCAGCC	331691
167	TCTCTACTAAAAATAC	327199
357	ACTAAAAATACAAAAA	326457
149	ACTGCACTCCAGCCTG	325945
289	GGCTGGAGTGCAGTGG	321690
297	CTGCACTCCAGCCTGG	318341
216	CAAAAAAAAAAAAAAA	297893
40	GGCCTCCCAAAGTGCT	287135
119	GCCTGTAATCCCAGCA	284399
36	CCTGCCTCAGCCTCCC	271841
136	CTTTTTTTTTTTTTTT	258128
64	TCTCAAAAAAAAAAAA	252253
305	TTTTTTTTTTTTTTGA	251489
100	CTCAAAAAAAAAAAAA	250917
39	TGCCTGTAATCCCAGC	230265
290	AAAAATACAAAAATTA	228031
45	GTCTCTACTAAAAATA	226503
162	AAAATACAAAAATTAG	226308
391	GCTGGAGTGCAGTGGC	225717
298	GCACTCCAGCCTGGGC	223064
83	TGTAATCCCAGCTACT	218842
134	GTAGCTGGGATTACAG	217350
50	AAATACAAAAATTAGC	215264
122	TAGCTGGGATTACAGG	214437
182	TGTAGTCCCAGCTACT	198781
306	CTGTAGTCCCAGCTAC	198370
352	CGCCTGTAATCCCAGC	196323
284	CCTGTAGTCCCAGCTA	196099
51	AGACCAGCCTGGCCAA	192690
259	AATTTTTGTATTTTTA	192678
339	CTAAAAATACAAAAAT	190293
137	GAGGTTGCAGTGAGCC	186720
12	CTGGGATTACAGGCAT	185143
70	TGGGATTACAGGCATG	183734
74	CTGAGGCAGGAGAATC	177658
194	CACGCCTGTAATCCCA	176950
69	GGCTCACGCCTGTAAT	175830
408	TTTTTTTTTTTGAGAC	175359
53	TGGCTCACGCCTGTAA	174606
89	GCTCACGCCTGTAATC	173946
1	CTGGGATTACAGGCGT	171427
6	GGATTACAGGCGTGAG	171277
247	CTCGGCCTCCCAAAGT	170566
218	TCGGCCTCCCAAAGTG	169736
424	TACAGGCGTGAGCCAC	169349
303	TCTTTTTTTTTTTTTT	168736
34	GACCAGCCTGGCCAAC	167309
49	TGTTGGCCAGGCTGGT	167055
378	CAACATGGTGAAACCC	167028
63	TTGGGAGGCTGAGGCA	166690
19	TCACGCCTGTAATCCC	166245
176	GCTCACTGCAACCTCC	164225
62	CCTCGGCCTCCCAAAG	164206
254	TGCAGTGAGCCGAGAT	160685
123	GCACTTTGGGAGGCCG	159833
47	CCAGCCTGGCCAACAT	159050
163	GGTTTCACCATGTTGG	158904
404	TGGGAGGCTGAGGCAG	158441
37	TCTCGGCTCACTGCAA	156858
318	CATGTTGGCCAGGCTG	155844
117	GCCTGTAATCCCAGCT	155562
109	CCATGTTGGCCAGGCT	154162
185	CACCTGTAATCCCAGC	153169
21	TTTCACCATGTTGGCC	151876
267	TTCACCATGTTGGCCA	151798
82	CTGGCCAACATGGTGA	146330
235	GCCAACATGGTGAAAC	145742
329	CTACTCAGGAGGCTGA	145177
4	TTGCCCAGGCTGGAGT	144827
71	AGCCTCCTGAGTAGCT	144758
177	TACTCAGGAGGCTGAG	144427
310	GGCTCATGCCTGTAAT	141746
85	CCGTCTCTACTAAAAA	141626
257	TGGCTCATGCCTGTAA	141317
31	TGTTGCCCAGGCTGGA	141051
285	GCTACTCAGGAGGCTG	140834
106	CCCGTCTCTACTAAAA	140705
348	AGCTGGGACTACAGGC	140556
263	CTCAGCCTCCCAAAGT	140449
144	CACTTTGGGAGGCTGA	140231
132	TGTCACCCAGGCTGGA	139825
239	GCCTCCTGAGTAGCTG	139803
41	GTAATCCCAGCTACTC	139704
369	ACTCCAGCCTGGGTGA	139290
20	CTACTTGGGAGGCTGA	138881
93	GATTACAGGCATGAGC	138811
7	CTCAGCCTCCCAAGTA	138472
78	AGCCTCCCAAGTAGCT	138463
191	CACCATGTTGGCCAGG	138396
5	CACTCCAGCCTGGGCA	138267
234	TCCCAGCTACTCAGGA	137660
260	ACTCAGGAGGCTGAGG	135894
351	CTCATGCCTGTAATCC	135646
192	TACAGGCATGAGCCAC	135604
14	CCTCAGCCTCCCAAAG	135464
245	CTACTCGGGAGGCTGA	135345
24	CTCAGCCTCCCGAGTA	135273
197	CGTCTCTACTAAAAAT	135269
232	CCAGCTACTCAGGAGG	134840
48	CAGCCTCCCAAGTAGC	134834
201	CTCCAGCCTGGGCAAC	134826
398	GGGGTTTCACCATGTT	134658
308	AAACCCCGTCTCTACT	134509
200	TTGGCCTCCCAAAGTG	134380
355	AGCCTCCCGAGTAGCT	134379
142	GTCACCCAGGCTGGAG	134034
209	AGCCTCCCAAAGTGCT	133797
181	GCCTCCCAAGTAGCTG	133689
127	ACTTTGGGAGGCCAAG	133570
341	CTAAAAATACAAAAAA	133496
92	CTCCTGAGTAGCTGGG	133341
146	TTTAGTAGAGACGGGG	132787
413	GCCTCCCGAGTAGCTG	132429
46	GCTACTCGGGAGGCTG	132317
17	GTAGTCCCAGCTACTC	132207
77	GTAGAGACGGGGTTTC	131594
2	CCTCAGCCTCCCAAGT	131410
120	TCCCGAGTAGCTGGGA	131337
13	TCCCAAGTAGCTGGGA	131289
44	GGGATTACAGGCATGA	130591
94	AACCCCGTCTCTACTA	130404
353	ACCCCGTCTCTACTAA	130078
66	ACCCAGGCTGGAGTGC	129942
56	CAGCCTCCCAAAGTGC	129749
374	CACCCAGGCTGGAGTG	129616
238	CCTCAGCCTCCCGAGT	129579
128	CCAGCTACTCGGGAGG	129367
168	CCTCCCAAGTAGCTGG	128894
26	CTCCCGAGTAGCTGGG	128430
68	CTTTGGGAGGCCAAGG	127841
55	TGGCCAGGCTGGTCTC	127044
166	AAATAAATAAATAAAT	126944
96	CCCAGCTACTTGGGAG	126798
124	GCACTTTGGGAGGCCA	126194
399	AATAAATAAATAAATA	125875
153	TTCTTTTTTTTTTTTT	125531
88	CCATCTCTACTAAAAA	125295
76	TCGGGAGGCTGAGGCA	125078
152	CTGGAGTGCAGTGGCA	124341
133	CCCATCTCTACTAAAA	123867
212	ATCTCTACTAAAAATA	123516
198	GCCTCAGCCTCCCGAG	123112
172	CAGCCTGGGTGACAGA	122884
121	CTGTCACCCAGGCTGG	122141
30	GGCTAATTTTTGTATT	122076
246	CTCTGTCACCCAGGCT	121714
10	CATCTCTACTAAAAAT	121590
277	ATAAATAAATAAATAA	120013
205	TAGAGACGGGGTTTCA	119889
79	TCAGGAGGCTGAGGCA	118910
22	ACAGGCGTGAGCCACC	118653
104	ACCATGTTGGCCAGGC	118218
249	CGGGAGGCTGAGGCAG	118031
97	GCCTCAGCCTCCTGAG	117495
131	GAGAGAGAGAGAGAGA	117158
221	CACACCTGTAATCCCA	116783
115	AGTTCAAGACCAGCCT	116664
90	TTTATTTATTTATTTA	116659
158	GTGAAACCCCGTCTCT	116284
65	AAACCCCATCTCTACT	116174
248	GCCTCGGCCTCCCAAA	116103
188	ACACCTGTAATCCCAG	115673
161	CCCCATCTCTACTAAA	115211
358	CTTGGGAGGCTGAGGC	115111
174	GCTCACTGCAACCTCT	114448
268	CTCTCTCTCTCTCTCT	114234
320	GTAGAGATGGGGTTTC	113629
242	GTTCAAGACCAGCCTG	113372
347	AACTCCTGACCTCAGG	113272
139	CTCACTGCAACCTCTG	112708
256	AACCCCATCTCTACTA	112610
59	ACCCCATCTCTACTAA	112564
15	TGGTCTTGAACTCCTG	111643
252	AGGCTGGTCTCGAACT	111535
296	GAGTTCAAGACCAGCC	111506
138	GCTGGTCTTGAACTCC	110713
29	TCACTGCAACCTCTGC	110376
114	AGGAGTTCAAGACCAG	109890
241	TGCAGTGAGCCAAGAT	109829
237	CAGGCTGGTCTCGAAC	109685
309	GGCTCACACCTGTAAT	109563
208	TGGCTCACACCTGTAA	109371
426	TGCAGTGAGCTGAGAT	109272
61	CAGGAGGCTGAGGCAG	109026
240	AGGCTGGTCTCAAACT	108592
156	TTTTTTTTTTGAGACA	108552
179	GATCACCTGAGGTCAG	108216
145	GATTACAGGTGTGAGC	107953
16	ATCACCTGAGGTCAGG	107780
193	GAGTTCGAGACCAGCC	107747
35	CCTGCCTCAGCCTCCT	107640
9	ACCTGAGGTCAGGAGT	107402
210	GGAGTTCGAGACCAGC	107105
317	TCCTGACCTCAGGTGA	106995
18	ACTGCAACCTCTGCCT	106802
60	ACCACTGCACTCCAGC	106284
103	GATCTCGGCTCACTGC	105762
150	GGATTACAGGTGTGAG	105707
147	GTTTGAGACCAGCCTG	105522
327	TCTTGGCTCACTGCAA	105232
388	GGCAGAGGTTGCAGTG	104862
255	TACAGGTGTGAGCCAC	104765
301	GGCTGGTCTCAAACTC	104731
126	CAGGAGTTTGAGACCA	104560
211	TGGTCTCGAACTCCTG	104496
282	GCTGGTCTCAAACTCC	104260
207	TTGCAGTGAGCTGAGA	104209
349	ATTTTTTTTTTTTTTT	104184
72	CTCCTGACCTCAGGTG	104172
23	CTGCAACCTCTGCCTC	103719
273	CTGTCTCAAAAAAAAA	103278
8	GAGACGGGGTTTCACC	103194
112	CTGGTCTCAAACTCCT	103096
116	GGAGGCAGAGGTTGCA	102992
160	GTTGCAGTGAGCCGAG	102138
383	AGGAGTTCGAGACCAG	102030
370	GGGATTACAGGTGTGA	101888
135	CACCACTGCACTCCAG	101437
151	CTGGAGTGCAGTGGCG	101085
