# Supplementary material for: Sequence space coverage, entropy of genomes and the potential to detect non-human DNA in human samples
Source: BMC Genomics. 2008 Oct 30;9:509. doi: 10.1186/1471-2164-9-509 (PMC2628393; doi:10.1186/1471-2164-9-509)
Supplement: Additional file 3 — A full list of high frequency n-mers for Homo sapiens genome. [file 1471-2164-9-509-S3.zip › Supplementary-table-5/F_17.xls]

V1	V2
10	AAAAAAAAAAAAAAAAA	1634441
104	TGTGTGTGTGTGTGTGT	624344
14	CACACACACACACACAC	595129
34	TAATCCCAGCACTTTGG	386886
97	ATCCCAGCACTTTGGGA	385642
58	AATCCCAGCACTTTGGG	381085
227	AAAGTGCTGGGATTACA	375216
9	CTCCCAAAGTGCTGGGA	373151
391	AAGTGCTGGGATTACAG	369056
144	GCCTCCCAAAGTGCTGG	368350
316	CAAAGTGCTGGGATTAC	364621
46	CCCAGCACTTTGGGAGG	363569
260	ATATATATATATATATA	363206
119	AGTGCTGGGATTACAGG	358629
304	TCTACTAAAAATACAAA	340685
1	CTACTAAAAATACAAAA	340602
118	CTCCTGCCTCAGCCTCC	328239
112	TTGTATTTTTAGTAGAG	325500
28	TTCTCCTGCCTCAGCCT	324096
74	TCTCTACTAAAAATACA	319930
233	GGCTGAGGCAGGAGAAT	318655
200	GAGGCTGAGGCAGGAGA	316040
192	TACTAAAAATACAAAAA	314437
61	CACTGCACTCCAGCCTG	311910
234	CCACTGCACTCCAGCCT	311142
327	CCAGGCTGGAGTGCAGT	305105
18	CTGCACTCCAGCCTGGG	278978
176	CAGCACTTTGGGAGGCC	263884
91	GCCTGTAATCCCAGCAC	263654
137	TTTTTTTTTTTTTTTTG	257630
154	TTTTTTTTTTTTTGAGA	234194
171	TTTTTTTTTTTTTTGAG	228629
60	GGGAGGCTGAGGCAGGA	226735
72	TCAAAAAAAAAAAAAAA	223723
8	AAAAAAAAAAAAAAAAG	219422
78	GCCCAGGCTGGAGTGCA	214784
24	GGCTGGAGTGCAGTGGC	214047
218	AAAAATACAAAAATTAG	211975
142	AAAATACAAAAATTAGC	210253
48	CTGTAATCCCAGCTACT	207836
235	GTCTCTACTAAAAATAC	207284
198	GTAGCTGGGATTACAGG	202123
83	CTGTAGTCCCAGCTACT	189373
76	GTAGCTGGGACTACAGG	185937
96	TAATTTTTGTATTTTTA	185399
138	ATTTTTGTATTTTTAGT	183403
2	AATTTTTGTATTTTTAG	178962
122	GCTGGGATTACAGGCAT	171823
216	ATTACAGGCGTGAGCCA	170766
117	CATGCCTGTAATCCCAG	168414
99	GATTACAGGCGTGAGCC	167144
178	GCTGAGGCAGGAGAATC	166561
162	GTGGCTCACGCCTGTAA	165792
173	GTCTCAAAAAAAAAAAA	164429
89	GGATTACAGGCGTGAGC	163564
125	AGACCAGCCTGGCCAAC	163175
56	TCACGCCTGTAATCCCA	162833
109	GCTGGGATTACAGGCGT	162266
166	CTCGGCCTCCCAAAGTG	161744
132	CACGCCTGTAATCCCAG	161068
134	CCTCGGCCTCCCAAAGT	159125
115	GGGATTACAGGCGTGAG	158359
86	TCGGCCTCCCAAAGTGC	157282
265	TGTTGGCCAGGCTGGTC	157178
6	CGGCCTCCCAAAGTGCT	155993
139	ACCAGCCTGGCCAACAT	153778
73	CGCCTGTAATCCCAGCA	150237
92	TTGCAGTGAGCCGAGAT	149674
225	TTGGGAGGCTGAGGCAG	149052
103	TTTCACCATGTTGGCCA	147962
57	TAGCTGGGATTACAGGC	146216
334	TGGGAGGCTGAGGCAGG	144574
3	AAAAAAAAAAAAAAAGA	144032
219	CTGGCCAACATGGTGAA	143542
285	CCAGCCTGGCCAACATG	143506
246	CCATGTTGGCCAGGCTG	143324
232	GGGTTTCACCATGTTGG	142342
127	GTTTCACCATGTTGGCC	138411
244	TCAGCCTCCTGAGTAGC	137524
35	CAGCCTCCTGAGTAGCT	137213
165	TGGCTCATGCCTGTAAT	136966
317	TGTAATCCCAGCTACTC	136634
47	CCTGGCCAACATGGTGA	136528
75	CTACTCAGGAGGCTGAG	135629
4	CAGCTACTCAGGAGGCT	134560
187	TAGCTGGGACTACAGGC	132976
29	GGTTTCACCATGTTGGC	131895
50	CCCGTCTCTACTAAAAA	131678
98	TACTCAGGAGGCTGAGG	131550
40	GGCTCATGCCTGTAATC	131483
126	GCTACTTGGGAGGCTGA	131482
42	CAGCCTCCCAAGTAGCT	131422
23	CACTCCAGCCTGGGCAA	131233
54	TTACAGGCATGAGCCAC	131053
105	CTCAGCCTCCCAAAGTG	130672
11	CGTCTCTACTAAAAATA	130374
63	CTCCAGCCTGGGCAACA	130164
323	TTTTTTGTATTTTTAGT	130093
297	CTCAGCCTCCCAAGTAG	129870
113	GCACTCCAGCCTGGGCA	129841
296	GCTACTCGGGAGGCTGA	129787
136	AGCTACTCGGGAGGCTG	129581
325	CTCCAGCCTGGGTGACA	129565
21	ACTTTGGGAGGCTGAGG	129267
5	TTTTAGTAGAGACGGGG	129240
199	TCCCAGCTACTCAGGAG	129174
213	CTCAGCCTCCCGAGTAG	128929
259	GAGTAGCTGGGACTACA	128909
207	AAACCCCGTCTCTACTA	128867
51	CAGCTACTTGGGAGGCT	128660
36	AGCCTCCCGAGTAGCTG	128508
15	TTAGTAGAGACGGGGTT	128477
319	CCAGCTACTCAGGAGGC	128455
111	GTTGCCCAGGCTGGAGT	128225
248	TTTAGTAGAGACGGGGT	128169
179	TCATGCCTGTAATCCCA	127407
43	GCTCATGCCTGTAATCC	127240
85	GTCACCCAGGCTGGAGT	127151
211	GCACTTTGGGAGGCTGA	126528
27	TACTTGGGAGGCTGAGG	126458
143	TACTCGGGAGGCTGAGG	126268
153	CAGCCTCCCAAAGTGCT	126029
25	CTCCCGAGTAGCTGGGA	125284
205	TCACCCAGGCTGGAGTG	125232
17	ATTTTTAGTAGAGACGG	124639
69	ACCCAGGCTGGAGTGCA	124615
53	CCTCCTGAGTAGCTGGG	124540
163	GCCTCCCGAGTAGCTGG	124534
32	CACTTTGGGAGGCCAAG	124487
169	AGTAGAGACGGGGTTTC	124312
357	TCCCAGCTACTTGGGAG	122987
236	CCAGCTACTTGGGAGGC	122568
160	GAGACCAGCCTGGCCAA	122259
158	ACTTTGGGAGGCCAAGG	122176
80	CCCAGCTACTCGGGAGG	121799
100	GGGATTACAGGCATGAG	121707
190	AGCACTTTGGGAGGCCA	121288
175	CAGCACTTTGGGAGGCT	121280
220	TTGGCCTCCCAAAGTGC	121194
33	CACCCAGGCTGGAGTGC	120926
22	TGCCTGTAATCCCAGCA	119061
188	GGCTAATTTTTGTATTT	119061
167	CCTCCCAAGTAGCTGGG	118649
41	CTCGGGAGGCTGAGGCA	118478
81	CTGTCACCCAGGCTGGA	117881
274	ACTCGGGAGGCTGAGGC	117827
20	AAATAAATAAATAAATA	117508
39	TATTTTTAGTAGAGATG	116153
268	TTATTTATTTATTTATT	115850
223	GCTGGAGTGCAGTGGCA	115773
49	AGCCTGGCCAACATGGT	115660
120	GGTGGCTCACGCCTGTA	114969
284	TTTTTAGTAGAGATGGG	114462
88	TCGGGAGGCTGAGGCAG	114150
114	CCAGCCTGGGTGACAGA	113597
303	GTAGAGACGGGGTTTCA	113427
79	TAGAGACGGGGTTTCAC	113214
159	CTCTGTCACCCAGGCTG	111962
44	CTCAGGAGGCTGAGGCA	111862
329	ACTCAGGAGGCTGAGGC	111756
82	CCCCATCTCTACTAAAA	111705
222	ATCTCTACTAAAAATAC	111448
186	TAGTAGAGATGGGGTTT	110944
279	ATTTTTAGTAGAGATGG	110560
149	AACCCCATCTCTACTAA	110535
217	ACCCCATCTCTACTAAA	110524
55	GCCTGGCCAACATGGTG	110242
31	GGGGTTTCACCATGTTG	109632
30	CTTGGGAGGCTGAGGCA	109310
277	AGTTCAAGACCAGCCTG	108639
123	TTTATTTATTTATTTAT	108577
168	GCCTCGGCCTCCCAAAG	108514
150	TTCTTTTTTTTTTTTTT	108483
372	CGGGAGGCTGAGGCAGG	108129
204	GGAGGTTGCAGTGAGCC	107879
110	GCCTCAGCCTCCCAAGT	107767
194	GAGTTCAAGACCAGCCT	107752
238	ACACCTGTAATCCCAGC	106863
19	TGCCTGTAATCCCAGCT	106516
206	GCTCACTGCAACCTCTG	106284
116	CTGGGATTACAGGTGTG	105925
157	TGGCTCACACCTGTAAT	105915
13	ACCTGAGGTCAGGAGTT	105720
140	CAGGCTGGTCTCGAACT	105335
102	TCTCTCTCTCTCTCTCT	105238
172	CTGCCTCAGCCTCCTGA	104712
38	GAGTTCGAGACCAGCCT	104545
272	GCAGAGGTTGCAGTGAG	104290
251	GGCTGGTCTTGAACTCC	103644
7	TCCTGACCTCAGGTGAT	103503
121	TGCAGTGAGCCGAGATC	103375
71	CAGGAGTTCAAGACCAG	102908
263	GGCAGAGGTTGCAGTGA	102619
45	AGGAGGCTGAGGCAGGA	102610
298	GGCTCACACCTGTAATC	102186
174	GAAACCCCATCTCTACT	102064
201	CTCCTGACCTCAGGTGA	101809
66	AGGAGTTCAAGACCAGC	101708
16	TTTTTTTTTTTGAGACA	101665
124	GATCACCTGAGGTCAGG	101600
93	TTACAGGTGTGAGCCAC	101568
262	GGAGTTCGAGACCAGCC	101395
129	CAGGCTGGTCTCAAACT	101346
87	GAGTTTGAGACCAGCCT	100943
12	AGGCAGAGGTTGCAGTG	100775
164	ACTCCTGACCTCAGGTG	100132
