# Supplementary material for: Sequence space coverage, entropy of genomes and the potential to detect non-human DNA in human samples
Source: BMC Genomics. 2008 Oct 30;9:509. doi: 10.1186/1471-2164-9-509 (PMC2628393; doi:10.1186/1471-2164-9-509)
Supplement: Additional file 3 — A full list of high frequency n-mers for Homo sapiens genome. [file 1471-2164-9-509-S3.zip › Supplementary-table-5/F_18.xls]

V1	V2
199	TTTTTTTTTTTTTTTTTT	1345821
203	GTGTGTGTGTGTGTGTGT	569504
27	TGTGTGTGTGTGTGTGTG	560626
12	TCCCAAAGTGCTGGGATT	374035
133	TAATCCCAGCACTTTGGG	368428
197	ATCCCAGCACTTTGGGAG	363933
48	TGTAATCCCAGCACTTTG	356809
198	CTGTAATCCCAGCACTTT	354805
127	TCCCAGCACTTTGGGAGG	354247
139	GTAATCCCAGCACTTTGG	345648
276	CCCAGCACTTTGGGAGGC	345007
300	CCTGTAATCCCAGCACTT	343923
76	TTTTGTATTTTTAGTAGA	333004
161	ATATATATATATATATAT	332710
180	TTTGTATTTTTAGTAGAG	320328
191	TCTCTACTAAAAATACAA	312108
117	AGGCTGAGGCAGGAGAAT	311358
20	GAGGCTGAGGCAGGAGAA	308372
186	TCTCCTGCCTCAGCCTCC	298682
51	TTTTTGTATTTTTAGTAG	296585
22	CCAGGCTGGAGTGCAGTG	292150
39	CCACTGCACTCCAGCCTG	291341
239	ACTGCACTCCAGCCTGGG	267413
91	AGTGCTGGGATTACAGGC	257745
89	CCAGCACTTTGGGAGGCC	245288
200	TTTTTTTTTTTTTTTTTG	219452
82	GGGAGGCTGAGGCAGGAG	215128
25	TCTCAAAAAAAAAAAAAA	213506
245	AGGCTGGAGTGCAGTGGC	207285
24	CTCAAAAAAAAAAAAAAA	204249
54	TGTATTTTTAGTAGAGAC	202732
34	AAAAATACAAAAATTAGC	196929
19	TCAAAAAAAAAAAAAAAA	195391
3	CCTGTAATCCCAGCTACT	193271
107	CTTTTTTTTTTTTTTTTT	185026
31	CCTGTAGTCCCAGCTACT	177616
66	TACTAAAAATACAAAAAT	176330
40	CTAATTTTTGTATTTTTA	173069
1	AATTTTTGTATTTTTAGT	172529
62	CTAAAAATACAAAAATTA	172330
281	TGGCTCACGCCTGTAATC	162345
61	GTGGCTCACGCCTGTAAT	162182
98	GCCCAGGCTGGAGTGCAG	157901
109	GGCTCACGCCTGTAATCC	157295
7	GATTCTCCTGCCTCAGCC	157185
55	CATGCCTGTAATCCCAGC	156484
13	CTCACGCCTGTAATCCCA	155158
101	TCGGCCTCCCAAAGTGCT	153515
128	AGACCAGCCTGGCCAACA	153320
80	GTCTCAAAAAAAAAAAAA	153086
293	GCTGGGATTACAGGCGTG	152516
111	GCTCACGCCTGTAATCCC	151307
79	CCTCGGCCTCCCAAAGTG	150954
33	CTCGGCCTCCCAAAGTGC	150038
46	CTGGGATTACAGGCGTGA	147688
177	TGCTGGGATTACAGGCGT	146051
116	CAGCACTTTGGGAGGCCG	145070
105	ATGTTGGCCAGGCTGGTC	144684
36	CGCCTGTAATCCCAGCAC	141366
263	CTGGCCAACATGGTGAAA	139904
110	CATGTTGGCCAGGCTGGT	138829
97	GCCTGTAATCCCAGCTAC	137923
38	TTGGGAGGCTGAGGCAGG	136102
10	TGGCCAACATGGTGAAAC	134853
121	TCAGCCTCCTGAGTAGCT	134010
129	TTCACCATGTTGGCCAGG	133949
232	CCAGCCTGGCCAACATGG	131942
235	CTGTAATCCCAGCTACTC	130103
165	CTCAGCCTCCTGAGTAGC	128545
125	TCAGCCTCCCAAGTAGCT	128203
192	CAGCCTCCTGAGTAGCTG	127724
130	AGCTACTCGGGAGGCTGA	127109
99	GATTACAGGCATGAGCCA	127087
243	GTGGCTCATGCCTGTAAT	127064
254	AAACCCCGTCTCTACTAA	126967
94	AACCCCGTCTCTACTAAA	126603
272	GTAGCTGGGACTACAGGC	126540
56	TTTTTTGTATTTTTAGTA	125704
167	GGCCAACATGGTGAAACC	125320
151	TGCCCAGGCTGGAGTGCA	125133
271	ACCCCGTCTCTACTAAAA	124760
60	CAGCTACTCGGGAGGCTG	123997
179	TGTTGCCCAGGCTGGAGT	123816
43	GCTACTCGGGAGGCTGAG	123711
190	AGCCTCCTGAGTAGCTGG	123704
42	CTACTCAGGAGGCTGAGG	123588
175	GAGTAGCTGGGACTACAG	123297
131	GCACTCCAGCCTGGGCAA	123215
77	GCTACTTGGGAGGCTGAG	123045
162	TGTCACCCAGGCTGGAGT	122973
95	AGCACTTTGGGAGGCTGA	122909
157	CAGCCTCCCAAGTAGCTG	122317
222	AAAAAAAAAAAAAAAAGA	121707
5	CCCCGTCTCTACTAAAAA	121079
21	AGCCTCCCGAGTAGCTGG	120897
224	CCTCCTGAGTAGCTGGGA	120689
146	GGCTCATGCCTGTAATCC	120668
63	CTACTCGGGAGGCTGAGG	120430
45	CCTCAGCCTCCCAAAGTG	120360
159	CGTCTCTACTAAAAATAC	120278
108	TATTTTTAGTAGAGACGG	120230
219	TAGTAGAGACGGGGTTTC	119171
28	CCTCCCGAGTAGCTGGGA	118871
96	CTCATGCCTGTAATCCCA	118764
209	CCTCAGCCTCCCAAGTAG	118743
153	GCCTCCTGAGTAGCTGGG	118741
249	CTCAGCCTCCCAAAGTGC	118056
6	CCAGCTACTTGGGAGGCT	118012
30	GCCAACATGGTGAAACCC	117923
114	GCCTCCCGAGTAGCTGGG	117299
29	GCACTCCAGCCTGGGTGA	116874
57	TTGGCCTCCCAAAGTGCT	116439
171	CACTCCAGCCTGGGCAAC	116292
32	AAAATACAAAAATTAGCC	116199
23	CACCCAGGCTGGAGTGCA	115973
67	CCCGTCTCTACTAAAAAT	115912
266	TCCCAGCTACTTGGGAGG	115144
65	GCCTCAGCCTCCCGAGTA	114977
185	TCATGCCTGTAATCCCAG	114803
286	CACTCCAGCCTGGGTGAC	114419
102	CAGCACTTTGGGAGGCTG	114411
267	GGGATTACAGGCATGAGC	114246
71	CCTTGGCCTCCCAAAGTG	114008
14	TGCCTCAGCCTCCCGAGT	113505
189	TGCTGGGATTACAGGCAT	113288
160	CCCAGCTACTTGGGAGGC	112892
47	TTACAGGCGTGAGCCACC	112574
136	GCACTTTGGGAGGCCAAG	112450
9	AGCCTCCCAAAGTGCTGG	111134
90	TGGCCTCCCAAAGTGCTG	109902
155	TCTGTCACCCAGGCTGGA	109696
152	CTCCAGCCTGGGTGACAG	109327
122	TGCCACTGCACTCCAGCC	109026
53	TGTATTTTTAGTAGAGAT	108933
11	AAACCCCATCTCTACTAA	108907
138	TCACCATGTTGGCCAGGC	108702
37	TACTCAGGAGGCTGAGGC	108606
59	AACCCCATCTCTACTAAA	108542
17	TTATTTATTTATTTATTT	108540
169	TGCCTGTAATCCCAGCAC	108357
16	CTGCCTCAGCCTCCCGAG	108217
140	CACCATGTTGGCCAGGCT	107853
49	TGAAACCCCGTCTCTACT	107502
4	CAGCCTGGCCAACATGGT	107490
115	GTGAAACCCCGTCTCTAC	107199
50	TTTTAGTAGAGATGGGGT	107186
72	TGCCTCAGCCTCCTGAGT	106511
2	TATTTTTAGTAGAGATGG	105857
52	GTTGGCCAGGCTGGTCTC	105449
132	ACTTTGGGAGGCCGAGGC	105329
84	AATAAATAAATAAATAAA	105074
144	GTATTTTTAGTAGAGATG	104904
64	TCGGGAGGCTGAGGCAGG	104542
18	CGGGAGGCTGAGGCAGGA	104497
70	TCCTGCCTCAGCCTCCCA	104208
58	GCCTCAGCCTCCCAAGTA	104180
268	CCAGCCTGGGTGACAGAG	103603
112	CTGCACTCCAGCCTGGGT	103381
8	CCCCATCTCTACTAAAAA	103237
178	TGCCTCAGCCTCCCAAGT	102846
123	ATTTTTAGTAGAGATGGG	101043
85	TAGCTGGGATTACAGGCA	100698
26	GAGTTCAAGACCAGCCTG	100471
88	AGGCTGGTCTTGAACTCC	100180
