# Supplementary material for: Sequence space coverage, entropy of genomes and the potential to detect non-human DNA in human samples
Source: BMC Genomics. 2008 Oct 30;9:509. doi: 10.1186/1471-2164-9-509 (PMC2628393; doi:10.1186/1471-2164-9-509)
Supplement: Additional file 3 — A full list of high frequency n-mers for Homo sapiens genome. [file 1471-2164-9-509-S3.zip › Supplementary-table-5/F_19.xls]

V1	V2
4	TTTTTTTTTTTTTTTTTTT	1104496
10	TGTGTGTGTGTGTGTGTGT	536547
72	GTGTGTGTGTGTGTGTGTG	511548
130	TAATCCCAGCACTTTGGGA	361679
108	AATCCCAGCACTTTGGGAG	353065
1	ATCCCAGCACTTTGGGAGG	345608
223	TGTAATCCCAGCACTTTGG	338285
78	CAAAGTGCTGGGATTACAG	337559
60	GCCTCCCAAAGTGCTGGGA	336291
68	CCTGTAATCCCAGCACTTT	330885
99	CCCAAAGTGCTGGGATTAC	329491
211	CTCTACTAAAAATACAAAA	313148
26	TCTCTACTAAAAATACAAA	307152
183	ATATATATATATATATATA	302986
158	GAGGCTGAGGCAGGAGAAT	296297
101	GGAGGCTGAGGCAGGAGAA	291488
184	TTTTTGTATTTTTAGTAGA	290073
110	CCAGGCTGGAGTGCAGTGG	273189
65	CACTGCACTCCAGCCTGGG	256220
46	GCCTGTAATCCCAGCACTT	247562
79	GGCCTCCCAAAGTGCTGGG	230427
176	TTGTATTTTTAGTAGAGAC	198030
32	TCTCCTGCCTCAGCCTCCC	195632
98	GCCACTGCACTCCAGCCTG	194693
18	TTTTTTTTTTTTTTTGAGA	190816
5	TTTTTTTTTTTTTTTTTTG	186880
27	TTTTTTTTTTTTTTTTGAG	179149
17	TTTTTTTTTTTTTTTTTGA	167793
122	TAATTTTTGTATTTTTAGT	166131
94	AATTTTTGTATTTTTAGTA	165882
210	ATTTTTGTATTTTTAGTAG	165228
128	GCTAATTTTTGTATTTTTA	161265
138	CTAAAAATACAAAAATTAG	160973
69	CTTTTTTTTTTTTTTTTTT	155920
166	GATTACAGGCGTGAGCCAC	154267
7	GATTCTCCTGCCTCAGCCT	152992
52	GGATTACAGGCGTGAGCCA	152814
3	GCCCAGGCTGGAGTGCAGT	151735
92	GCTCACGCCTGTAATCCCA	148287
188	AGCACTTTGGGAGGCCGAG	146468
180	GGCTCACGCCTGTAATCCC	145653
41	CAGCACTTTGGGAGGCCGA	142801
90	AGACCAGCCTGGCCAACAT	141139
24	CTGGGATTACAGGCGTGAG	140695
194	CCTCGGCCTCCCAAAGTGC	140052
83	TCACGCCTGTAATCCCAGC	139911
82	TTTTTTTTTTTTTTGAGAC	139852
81	TGCTGGGATTACAGGCGTG	138703
88	CGCCTGTAATCCCAGCACT	138583
228	ACGCCTGTAATCCCAGCAC	137673
57	CGGCCTCCCAAAGTGCTGG	136273
61	AGTAGCTGGGATTACAGGC	131896
186	GACCAGCCTGGCCAACATG	130576
123	CCTGGCCAACATGGTGAAA	130545
129	ACCAGCCTGGCCAACATGG	127628
58	GTTTCACCATGTTGGCCAG	127557
80	AGCTACTCAGGAGGCTGAG	125335
11	AAACCCCGTCTCTACTAAA	125125
74	CAGCTACTCAGGAGGCTGA	124800
157	AACCCCGTCTCTACTAAAA	123247
249	GGTTTCACCATGTTGGCCA	122099
9	CAGCTACTCGGGAGGCTGA	121672
146	CTCAGCCTCCCGAGTAGCT	121183
102	CCTGTAATCCCAGCTACTC	121092
119	GCCTGTAGTCCCAGCTACT	121032
246	CTCAGCCTCCCAAGTAGCT	120010
173	TTTTTTGTATTTTTAGTAG	119674
169	CAGCTACTTGGGAGGCTGA	119401
216	TGCACTCCAGCCTGGGCAA	118763
20	GATTACAGGCATGAGCCAC	118010
8	CGTCTCTACTAAAAATACA	117709
33	CAGCCTCCTGAGTAGCTGG	117526
25	TTAGTAGAGACGGGGTTTC	117464
37	CCTCAGCCTCCTGAGTAGC	117186
95	TTTTTAGTAGAGACGGGGT	116931
160	CAGCCTCCCGAGTAGCTGG	116700
174	GGATTACAGGCATGAGCCA	116684
39	GAGTAGCTGGGACTACAGG	116141
107	CCTCAGCCTCCCGAGTAGC	115632
66	TCCCAGCTACTCAGGAGGC	115118
44	CTCAGCCTCCCAAAGTGCT	114699
64	TCCCAGCTACTCGGGAGGC	114515
56	AGCCTCCTGAGTAGCTGGG	114443
22	AGCCTCCCGAGTAGCTGGG	113936
77	GCTACTTGGGAGGCTGAGG	112597
111	CCAGCTACTTGGGAGGCTG	112260
97	CACTCCAGCCTGGGCAACA	112254
137	TCACCCAGGCTGGAGTGCA	112103
117	GGCCAACATGGTGAAACCC	112045
2	TATTTTTAGTAGAGACGGG	111843
85	TCAGCCTCCCAAAGTGCTG	111626
55	TGGGATTACAGGCATGAGC	111476
30	CCGTCTCTACTAAAAATAC	111099
50	TACTCGGGAGGCTGAGGCA	110798
86	TGTCACCCAGGCTGGAGTG	110654
148	GGTGGCTCACGCCTGTAAT	110284
172	CTACTCGGGAGGCTGAGGC	109865
47	GCCTCCCAAGTAGCTGGGA	109582
35	GTTGCCCAGGCTGGAGTGC	109455
71	GCACTTTGGGAGGCTGAGG	108870
140	AGCCTCCCAAGTAGCTGGG	108768
165	GGCTAATTTTTGTATTTTT	108603
73	GGCTCATGCCTGTAATCCC	108442
45	AGCACTTTGGGAGGCCAAG	107986
16	CTGGGATTACAGGCATGAG	107082
38	GCACTCCAGCCTGGGTGAC	107004
42	TTTAGTAGAGATGGGGTTT	106939
14	ATTTTTAGTAGAGACGGGG	106637
200	GCCTGGCCAACATGGTGAA	106528
21	AGCCTGGCCAACATGGTGA	106349
103	ATCTCTACTAAAAATACAA	106054
177	TCATGCCTGTAATCCCAGC	105818
54	TGCCTGTAATCCCAGCACT	105572
43	CAGCACTTTGGGAGGCCAA	105550
114	TGCCACTGCACTCCAGCCT	105415
15	TTTTAGTAGAGATGGGGTT	105271
179	CAGCCTCCCAAAGTGCTGG	105009
70	CATGCCTGTAATCCCAGCA	104113
28	ACTCCAGCCTGGGTGACAG	103796
153	CTGCCTCAGCCTCCCGAGT	103772
13	TGCCTCAGCCTCCTGAGTA	103591
75	ATGCCTGTAATCCCAGCAC	103463
170	AGCCTCCCAAAGTGCTGGG	103433
48	TGAAACCCCGTCTCTACTA	103209
19	CCTTGGCCTCCCAAAGTGC	103190
12	GCCTCAGCCTCCTGAGTAG	102615
105	CATCTCTACTAAAAATACA	102562
23	CTCCAGCCTGGGTGACAGA	101802
84	AGTAGAGACGGGGTTTCAC	101697
125	AAAAAAAAAAAAAAAAAGA	101683
6	TCCTGCCTCAGCCTCCCGA	101011
31	TGGCCTCCCAAAGTGCTGG	100817
124	CAGCCTGGCCAACATGGTG	100237
164	GCCTCGGCCTCCCAAAGTG	100198
203	CTCCTGCCTCAGCCTCCCG	100165
59	TCCAGCCTGGGTGACAGAG	100094
