# Supplementary material for: Sequence space coverage, entropy of genomes and the potential to detect non-human DNA in human samples
Source: BMC Genomics. 2008 Oct 30;9:509. doi: 10.1186/1471-2164-9-509 (PMC2628393; doi:10.1186/1471-2164-9-509)
Supplement: Additional file 3 — A full list of high frequency n-mers for Homo sapiens genome. [file 1471-2164-9-509-S3.zip › Supplementary-table-5/F_20.xls]

## Sheet: F_20.xls
V1	V2
81	TTTTTTTTTTTTTTTTTTTT	901140
880	ACACACACACACACACACAC	489597
384	TGTGTGTGTGTGTGTGTGTG	480833
342	CTCCCAAAGTGCTGGGATTA	341542
484	AATCCCAGCACTTTGGGAGG	335334
302	GCCTCCCAAAGTGCTGGGAT	328159
458	GTAATCCCAGCACTTTGGGA	323542
339	CCCAAAGTGCTGGGATTACA	322532
172	CTGTAATCCCAGCACTTTGG	320216
1271	CAAAGTGCTGGGATTACAGG	315005
353	TTTTGTATTTTTAGTAGAGA	300256
444	ATTCTCCTGCCTCAGCCTCC	280115
327	ATATATATATATATATATAT	279576
27	TTTTTGTATTTTTAGTAGAG	272798
665	CCACTGCACTCCAGCCTGGG	239735
205	GCCTGTAATCCCAGCACTTT	238538
177	GGCCTCCCAAAGTGCTGGGA	224951
147	GTCTCTACTAAAAATACAAA	195075
219	TTCTCCTGCCTCAGCCTCCC	191155
354	GCCACTGCACTCCAGCCTGG	183392
153	TTTTTTTTTTTTTTTTGAGA	167522
21	ATTTTTGTATTTTTAGTAGA	161076
478	TAATTTTTGTATTTTTAGTA	159719
83	TTTTTTTTTTTTTTTTTTTG	159283
14	CTACTAAAAATACAAAAATT	155374
748	CTAATTTTTGTATTTTTAGT	155204
195	TTTTTTTTTTTTTTTTTGAG	154595
899	CTAAAAATACAAAAATTAGC	150200
330	CACTGCACTCCAGCCTGGGC	145864
791	GGATTACAGGCGTGAGCCAC	145298
539	GAGGCTGAGGCAGGAGAATC	144039
144	TTTTTTTTTTTTTTTTTTGA	143526
297	GGCTCACGCCTGTAATCCCA	142776
124	GGGATTACAGGCGTGAGCCA	141575
136	CCTCGGCCTCCCAAAGTGCT	136711
768	CTCGGCCTCCCAAAGTGCTG	136344
656	TCACGCCTGTAATCCCAGCA	136015
421	AGTGCTGGGATTACAGGCGT	134967
191	GCTCACGCCTGTAATCCCAG	134439
340	TCGGCCTCCCAAAGTGCTGG	134166
140	GCTGGGATTACAGGCGTGAG	133382
592	CGCCTGTAATCCCAGCACTT	133380
398	CTTTTTTTTTTTTTTTTTTT	132252
186	CACGCCTGTAATCCCAGCAC	130853
209	CCCAGCACTTTGGGAGGCCG	129157
31	AGACCAGCCTGGCCAACATG	127330
420	TTTTTTTTTTTTTTTGAGAC	125469
564	TTTTAGTAGAGACGGGGTTT	121813
158	CCATGTTGGCCAGGCTGGTC	120052
947	GTTTCACCATGTTGGCCAGG	119060
942	TTTTTTGTATTTTTAGTAGA	117558
373	CTCAGCCTCCTGAGTAGCTG	116955
215	CAGCTACTCGGGAGGCTGAG	116092
193	TTTAGTAGAGACGGGGTTTC	115808
104	AACCCCGTCTCTACTAAAAA	115517
166	GGTTTCACCATGTTGGCCAG	115501
233	CGTCTCTACTAAAAATACAA	115094
221	TCAGCCTCCTGAGTAGCTGG	114881
273	CCAGCTACTCGGGAGGCTGA	114537
231	CCTCAGCCTCCTGAGTAGCT	114288
997	CCTCAGCCTCCCGAGTAGCT	113285
234	CTCAGCCTCCCAAGTAGCTG	111947
229	TCCCAGCTACTCGGGAGGCT	111262
430	AGCCTCCTGAGTAGCTGGGA	110977
162	CCCAGCTACTCGGGAGGCTG	110047
245	CCTCAGCCTCCCAAGTAGCT	109851
989	CCAGCTACTTGGGAGGCTGA	109641
560	TGGCCAACATGGTGAAACCC	109212
642	CAGCCTCCTGAGTAGCTGGG	108824
403	CCGTCTCTACTAAAAATACA	108759
122	GGATTACAGGCATGAGCCAC	108459
607	CTACTCGGGAGGCTGAGGCA	105914
669	GGCTCATGCCTGTAATCCCA	105833
589	CCTCAGCCTCCCAAAGTGCT	105830
225	TGTTGCCCAGGCTGGAGTGC	105681
481	GCCTCAGCCTCCCGAGTAGC	105666
675	AGCCTCCCAAGTAGCTGGGA	105610
1149	TGCACTCCAGCCTGGGCAAC	105567
30	GGTGGCTCACGCCTGTAATC	105151
392	TGGCTCATGCCTGTAATCCC	104902
732	CTCAGCCTCCCAAAGTGCTG	104294
109	AGCCTGGCCAACATGGTGAA	104227
726	ATCTCTACTAAAAATACAAA	104190
416	GCCTGGCCAACATGGTGAAA	103731
277	TTTTAGTAGAGATGGGGTTT	103724
822	CCCAGCTACTTGGGAGGCTG	103556
26	GCACTCCAGCCTGGGTGACA	103506
40	GTATTTTTAGTAGAGACGGG	103428
292	ACCCCGTCTCTACTAAAAAT	102966
119	TATTTTTAGTAGAGACGGGG	102942
254	TGCACTCCAGCCTGGGTGAC	102673
117	CCAGCACTTTGGGAGGCTGA	102467
1196	TTAGTAGAGACGGGGTTTCA	101775
1184	TACTCGGGAGGCTGAGGCAG	101347
293	TGCCTGTAATCCCAGCACTT	101166
439	AGTGCTGGGATTACAGGCAT	100801
54	TGCTGGGATTACAGGCATGA	100800
143	GCTCATGCCTGTAATCCCAG	100569
744	AGCCTCCCAAAGTGCTGGGA	100510
799	CATCTCTACTAAAAATACAA	99858
10	AGCACTTTGGGAGGCCAAGG	99021
92	GCTGGGATTACAGGCATGAG	98845
472	CAGCCTGGCCAACATGGTGA	98829
488	TGCCACTGCACTCCAGCCTG	98118
591	CAGCACTTTGGGAGGCCAAG	97987
101	TGCCTCAGCCTCCTGAGTAG	97953
32	GCCTCAGCCTCCTGAGTAGC	97829
145	CCCAGCACTTTGGGAGGCTG	97828
270	GTGAAACCCCGTCTCTACTA	97658
134	TTTTTAGTAGAGATGGGGTT	97359
557	CGGGAGGCTGAGGCAGGAGA	97070
217	TTGGCCTCCCAAAGTGCTGG	96895
401	CTCCTGCCTCAGCCTCCCGA	96815
223	TCTGTCACCCAGGCTGGAGT	96660
777	TCCTGCCTCAGCCTCCCGAG	96429
275	ACCATGTTGGCCAGGCTGGT	95804
551	CATGCCTGTAATCCCAGCAC	95225
287	ACTCGGGAGGCTGAGGCAGG	95126
7	ACCCAGGCTGGAGTGCAGTG	94189
848	TTTAGTAGAGATGGGGTTTC	94121
565	CTACTTGGGAGGCTGAGGCA	94027
450	TGTATTTTTAGTAGAGATGG	93802
344	GCCTCAGCCTCCCAAGTAGC	93699
211	CCCAGCACTTTGGGAGGCCA	93640
257	TCACCCAGGCTGGAGTGCAG	93535
489	CACTCCAGCCTGGGTGACAG	93436
835	GCCTCGGCCTCCCAAAGTGC	93363
3	AACTCCTGACCTCAGGTGAT	93231
651	CTCCAGCCTGGGTGACAGAG	93007
657	ACTGCACTCCAGCCTGGGTG	92472
832	CACCATGTTGGCCAGGCTGG	92384
419	CTCCTGCCTCAGCCTCCCAA	91822
415	CTGCCTCAGCCTCCTGAGTA	91511
426	GAGACCAGCCTGGCCAACAT	90947
454	TGCCTGTAATCCCAGCTACT	90931
126	ACTCCTGACCTCAGGTGATC	89294
604	GGCTAATTTTTGTATTTTTA	88373
1063	GCTCACTGCAACCTCTGCCT	87930
322	CCCATCTCTACTAAAAATAC	87733
321	TACTTGGGAGGCTGAGGCAG	87597
58	ATTTTTAGTAGAGATGGGGT	87523
53	CCCCATCTCTACTAAAAATA	87355
400	AGTAGAGACGGGGTTTCACC	87129
885	GAGGCAGAGGTTGCAGTGAG	86999
538	GAGGCTGAGGCAGGAGAATG	86795
487	TCCTGCCTCAGCCTCCTGAG	86351
343	TCAGGAGGCTGAGGCAGGAG	86263
1111	CAGGAGTTCAAGACCAGCCT	86173
75	AGGCTGAGGCAGGAGAATGG	85996
681	GGAGGCAGAGGTTGCAGTGA	85990
218	TTCTCCTGCCTCAGCCTCCT	85917
916	AGGAGTTCAAGACCAGCCTG	85630
189	TCTCGGCTCACTGCAACCTC	85319
51	CCTGCCTCAGCCTCCTGAGT	85137
370	TCTTTTTTTTTTTTTTTTTT	84923
788	CGCCACTGCACTCCAGCCTG	84777
42	GTGGCTCACACCTGTAATCC	84457
447	AGGTTGCAGTGAGCCGAGAT	84455
60	TCCTGCCTCAGCCTCCCAAG	83533
678	CCAGGCTGGAGTGCAGTGGT	83248
178	GAGTAGCTGGGATTACAGGC	83161
266	TGGGAGGCTGAGGCAGGAGA	82881
983	CAGGAGGCTGAGGCAGGAGA	82716
470	AGGCTGGTCTCGAACTCCTG	82501
493	GGCTCACACCTGTAATCCCA	82376
547	CAGGCTGGTCTCGAACTCCT	82317
464	CCTGCCTCAGCCTCCCAAGT	82042
641	TGGCTCACACCTGTAATCCC	81765
507	AAAGTGCTGGGATTACAGGT	80914
255	AAACCCTGTCTCTACTAAAA	80602
272	GCCTGTAGTCCCAGCTACTC	80519
524	TGTCTCAAAAAAAAAAAAAA	80461
39	CACCACTGCACTCCAGCCTG	79987
689	AGGAGTTTGAGACCAGCCTG	79830
756	CAGGAGTTTGAGACCAGCCT	79820
941	TCACACCTGTAATCCCAGCA	79613
465	TGAAACCCCATCTCTACTAA	79323
586	TTTTTTTTTTTTTGAGACAG	78576
82	ACACCTGTAATCCCAGCACT	78417
194	GCTCACACCTGTAATCCCAG	78404
1011	CACCTGTAATCCCAGCACTT	77693
243	CAGCTAATTTTTGTATTTTT	77545
246	CTCACACCTGTAATCCCAGC	77312
79	TGCCCAGGCTGGAGTGCAGT	77290
197	TTCAAGCGATTCTCCTGCCT	77108
163	TCAAGCGATTCTCCTGCCTC	77011
323	CCAGCTAATTTTTGTATTTT	76816
1238	TGTCTCTACTAAAAATACAA	76747
378	CTGAGGCAGGAGAATCGCTT	76148
1067	AAATAAATAAATAAATAAAT	76002
137	CTGCACTCCAGCCTGGGCAA	75883
334	CAAGCGATTCTCCTGCCTCA	75808
567	AATAAATAAATAAATAAATA	75583
65	AACCCTGTCTCTACTAAAAA	75501
77	GTGCTGGGATTACAGGTGTG	75226
550	GTGAAACCCCATCTCTACTA	75176
90	CCAGGCTGGTCTTGAACTCC	75168
89	AGGCTGAGGCAGGAGAATCG	74631
120	GCTGAGGCAGGAGAATCGCT	74353
1131	GGGGTTTCACCATGTTGGCC	74149
497	TGTCGCCCAGGCTGGAGTGC	73927
528	TGCACTCCAGCCTGGGCGAC	73457
731	TTTAGTAGAGACAGGGTTTC	73327
35	GATTACAGGCATGAGCCACC	72917
94	GCCATTCTCCTGCCTCAGCC	72743
175	GGCTGAGGCAGGAGAATCGC	72602
108	GGCAGGAGAATCGCTTGAAC	72593
295	ATAAATAAATAAATAAATAA	72527
279	CTGTCTCTACTAAAAATACA	72512
105	GAGGTTGCAGTGAGCCAAGA	72380
72	CTACTAAAAATACAAAAAAT	72370
646	GGCTGGTCTCGAACTCCTGA	72056
228	TAATTTTTTGTATTTTTAGT	71351
471	TCTCAGCTCACTGCAACCTC	71277
192	ATCTTGGCTCACTGCAACCT	71102
375	AATTTTTTGTATTTTTAGTA	71075
159	CCCAGCTAATTTTTGTATTT	71038
389	AGGTCAGGAGTTCGAGACCA	70845
910	GCTAATTTTTTGTATTTTTA	70823
630	GCAGGAGAATCGCTTGAACC	70641
561	ATCTCAGCTCACTGCAACCT	70624
379	AAAGAAAGAAAGAAAGAAAG	70588
67	TAAATAAATAAATAAATAAA	70467
625	GAGAGAGAGAGAGAGAGAGA	70396
8	AAGAAAGAAAGAAAGAAAGA	70334
406	CTAAAAATACAAAAAATTAG	70123
25	TTTCTTTCTTTCTTTCTTTC	69795
404	CCAGGCTGGTCTCAAACTCC	69779
704	TTCTTTCTTTCTTTCTTTCT	69527
1164	TAAAAATACAAAAATTAGCT	68856
623	AGAGAGAGAGAGAGAGAGAG	68719
106	CTGCACTCCAGCCTGGGCGA	68426
183	TCTGTTGCCCAGGCTGGAGT	68378
309	GCACTTTGGGAGGCTGAGGC	68257
735	ACCCTGTCTCTACTAAAAAT	68055
543	CCAGGCTGGTCTCGAACTCC	68032
563	AGTAGAGATGGGGTTTCACC	67828
85	TGATTCTCCTGCCTCAGCCT	67745
394	CGCCCAGGCTGGAGTGCAGT	67611
164	ACTCCAGCCTGGGCGACAGA	67596
1219	CTGTCGCCCAGGCTGGAGTG	67451
816	TGGCTAATTTTTGTATTTTT	67376
1138	GTCAGGAGTTCGAGACCAGC	67282
446	GGTCAGGAGTTCGAGACCAG	67183
414	AAAATACAAAAATTAGCCAG	67167
803	CCCTGTCTCTACTAAAAATA	67140
666	GTATTTTTAGTAGAGACAGG	66940
107	TCAAGTGATTCTCCTGCCTC	66747
349	CTGTTGCCCAGGCTGGAGTG	66702
1042	ATTACAGGCGTGAGCCACCG	66663
705	CTCTGTCGCCCAGGCTGGAG	66638
622	CTCCTGACCTCAGGTGATCC	66506
500	AGGCAGGAGAATCACTTGAA	66243
933	CTCCAGCCTGGGCAACAGAG	66107
230	AAGTGATTCTCCTGCCTCAG	66073
69	CCCAGGCTGGAGTGCAATGG	66066
460	TGAGGCAGGAGAATCACTTG	65804
365	TCACCTGAGGTCAGGAGTTC	65687
48	GGCTGGTCTTGAACTCCTGA	65545
746	GCTCACTGCAACCTCCGCCT	65186
495	GTGCCACTGCACTCCAGCCT	65104
1086	GCACTTTGGGAGGCCAAGGC	64720
50	GAGGCGGAGGTTGCAGTGAG	64554
743	GCTGAGGCAGGAGAATCACT	64474
452	GAGGTCAGGAGTTCGAGACC	64309
526	TCACTGCAACCTCCGCCTCC	63979
199	GGCTGAGGCAGGAGAATCAC	63677
599	CTCCTGAGTAGCTGGGATTA	63666
329	GTCCCAGCTACTCGGGAGGC	62401
364	CTGTAATCCCAGCTACTCAG	62380
148	TGGTGAAACCCCATCTCTAC	62077
284	GTTCAAGTGATTCTCCTGCC	62029
525	ATGGTGAAACCCCATCTCTA	62003
408	AAAAAAAAAAAAAAAAAGAA	61979
115	TGAAACCCTGTCTCTACTAA	61793
210	ACTCCATCTCAAAAAAAAAA	61790
265	AGGTCAGGAGTTCAAGACCA	61728
619	AAATACAAAAATTAGCCAGG	61675
301	TGTAATCCCAGCTACTCAGG	61645
1004	CCTCCTGAGTAGCTGGGATT	61555
155	GCTCACTGCAACCTCCACCT	61454
683	AGTAGCTGGGACTACAGGCG	61434
658	TGAGTAGCTGGGATTACAGG	61285
706	GCCTCCTGAGTAGCTGGGAT	61148
574	CTCCCGAGTAGCTGGGACTA	61141
519	GAGGTGGAGGTTGCAGTGAG	60898
188	TCCTGAGTAGCTGGGATTAC	60778
161	AGTCCCAGCTACTCGGGAGG	60714
70	GAGGCAGGAGAATTGCTTGA	60644
792	GGAGGTGGAGGTTGCAGTGA	60548
694	CTGAGGCAGGAGAATTGCTT	60105
1083	GGTTCAAGTGATTCTCCTGC	60065
1143	ACTCTGTCTCAAAAAAAAAA	60028
608	TTTTTTTTTTTTGAGATGGA	60021
45	AATTCTCCTGCCTCAGCCTC	60011
449	CCGAGTAGCTGGGACTACAG	60006
201	TTTTTTTTTTTTGAGACAGA	60005
286	TGAGGTCAGGAGTTCGAGAC	59884
546	CGAGTAGCTGGGACTACAGG	59825
898	GGCAGAGGTTGCAGTGAGCC	59792
699	TTTTTTTTTTTGAGATGGAG	59782
850	TGAGGCAGGAGAATTGCTTG	59663
207	AGGCAGGAGAATTGCTTGAA	59633
33	AGGCTGAGGCAGGAGAATTG	59507
128	GCTGGTCTTGAACTCCTGAC	59435
356	GTAGTCCCAGCTACTCGGGA	59418
612	AGGTCAGGAGATCGAGACCA	59411
919	TTGGCCAGGCTGGTCTCGAA	59394
583	CCCGAGTAGCTGGGACTACA	59349
112	TTTTTTTTTTTTTGAGATGG	59148
652	AGCAATTCTCCTGCCTCAGC	59001
313	CTGGTCTTGAACTCCTGACC	58947
366	CTCTGTCTCAAAAAAAAAAA	58717
716	TAGTAGAGACAGGGTTTCAC	58533
521	GTTCGAGACCAGCCTGGCCA	58395
473	TAATCCCAGCTACTTGGGAG	58219
975	TTTTTTTTTTTTTTGAGATG	58201
714	GTAGAGACGGGGTTTCACCA	58161
1246	AAAAATACAAAAAATTAGCC	58126
1053	GGCTGAGGCAGGAGAATTGC	57835
455	TAGAGACGGGGTTTCACCAT	57767
417	TTTTTTTTTTTTTTTGAGAT	57727
723	TCAGGAGTTTGAGACCAGCC	57699
647	AACATGGTGAAACCCCATCT	57423
362	AGTTCGAGACCAGCCTGGCC	57175
62	GCCAGGCTGGTCTCGAACTC	57050
629	GCGCCACTGCACTCCAGCCT	56989
682	ACTCCGTCTCAAAAAAAAAA	56967
103	GTCAGGAGATCGAGACCATC	56572
100	GGATGGTCTCGATCTCCTGA	56459
479	GCCAGGATGGTCTCGATCTC	56456
46	CCAAGTAGCTGGGATTACAG	56384
648	TTGGCCAGGCTGGTCTTGAA	56284
278	GGTCAGGAGATCGAGACCAT	56231
890	CCTCCCAAGTAGCTGGGATT	56215
335	GGTGGCTCACACCTGTAATC	56172
700	CCCAAGTAGCTGGGATTACA	56125
737	GAGGTCAGGAGTTCAAGACC	55992
467	ATCCCAGCTACTTGGGAGGC	55745
755	AGGCTGGAGTGCAGTGGTGC	55631
640	GTAATCCCAGCTACTTGGGA	55553
63	CAAGTAGCTGGGATTACAGG	55516
516	GTTCAAGCAATTCTCCTGCC	55426
333	GAGATGGGGTTTCACCATGT	55319
382	TTTTTTTTTTTGAGACGGAG	55291
594	GATCTCGGCTCACTGCAACC	55138
98	CATGGTGAAACCCCATCTCT	55127
311	TGGCCAGGCTGGTCTTGAAC	54976
874	TTTTTTTTTTTTGAGACGGA	54965
575	TGCCTGTAGTCCCAGCTACT	54833
202	ACTTTGGGAGGCCGAGGCGG	54442
598	CACTTTGGGAGGCCGAGGCG	54228
99	TTTTTTTTGAGACAGAGTCT	54160
614	GCGCCTGTAGTCCCAGCTAC	54028
1204	AGTTCAAGACCAGCCTGGCC	53943
6	GCTCTGTCACCCAGGCTGGA	53902
86	AGACGGGGTTTCACCATGTT	53865
296	GAGTTCAAGACCAGCCTGGC	53730
68	CCGTCTCAAAAAAAAAAAAA	53717
596	TGGTCTCAAACTCCTGACCT	53635
422	GTTGGCCAGGCTGGTCTCGA	53597
93	GGTTCAAGCAATTCTCCTGC	53552
242	CCCGCCTCGGCCTCCCAAAG	53467
959	AGGATGGTCTCGATCTCCTG	53176
896	AGTAGAGACAGGGTTTCACC	53111
139	CAGGATGGTCTCGATCTCCT	52908
820	CGTCTCAAAAAAAAAAAAAA	52885
259	CTCGGCTCACTGCAACCTCC	52831
135	CTCCCGAGTAGCTGGGATTA	52390
240	AGACTCCATCTCAAAAAAAA	52267
227	CCAGGATGGTCTCGATCTCC	51961
1178	ACATGGTGAAACCCCGTCTC	51884
203	GTCCCAGCTACTCAGGAGGC	51848
776	GGGAGGCAGAGGTTGCAGTG	51764
532	GCCTCCCAAGTAGCTGGGAC	51700
169	AGAGACGGGGTTTCACCATG	51576
253	TGAGGTCAGGAGTTCAAGAC	51529
87	TTTTTTTTGAGACGGAGTCT	51521
610	TTTTTTTTTGAGACAGAGTC	51490
480	GCTGGTCTCAAACTCCTGAC	51345
11	AGGCAGGAGAATGGCGTGAA	51282
617	TCACGCCATTCTCCTGCCTC	51253
552	CTGGTCTCAAACTCCTGACC	51103
347	CTGTAATCCCAGCTACTCGG	51092
18	CGCCATTCTCCTGCCTCAGC	51004
1136	CGAGACCAGCCTGGCCAACA	50970
170	ACGCCATTCTCCTGCCTCAG	50960
326	TGAGGCAGGAGAATGGCGTG	50890
738	AATCCCAGCTACTCGGGAGG	50821
950	CGAGTAGCTGGGATTACAGG	50629
877	CCCGAGTAGCTGGGATTACA	50627
328	GCCTCCCGAGTAGCTGGGAT	50393
5	GATGGGGTTTCACCATGTTG	50366
299	AACTCCTGACCTCAAGTGAT	50197
367	GTTCACGCCATTCTCCTGCC	50142
319	GTAATCCCAGCTACTCGGGA	50122
593	TTAGCCAGGATGGTCTCGAT	50069
597	TTTTTTTTTGAGATGGAGTC	49780
185	TTTTTTTTTGAGACGGAGTC	49687
372	GGTTCACGCCATTCTCCTGC	49672
1163	AGTAGCTGGGATTACAGGTG	49563
653	CCAGGCTGGAGTGCAATGGC	49454
784	GGTCTCGATCTCCTGACCTC	49226
857	GAGGTCAGGAGTTTGAGACC	49174
44	GCCCAGGCTGGAGTGCAATG	49153
996	TGGATCACCTGAGGTCAGGA	49118
826	TAGTCCCAGCTACTCAGGAG	49009
64	ATGGTGAAACCCTGTCTCTA	48941
132	AGCCAGGATGGTCTCGATCT	48890
52	TAGTCCCAGCTACTTGGGAG	48888
78	ATGCCTGTAATCCCAGCTAC	48883
851	TAGCCAGGATGGTCTCGATC	48819
676	TCGAGACCATCCTGGCTAAC	48818
121	TGGTGAAACCCTGTCTCTAC	48799
160	TTTGAGACCAGCCTGGCCAA	48552
436	AGTCCCAGCTACTCAGGAGG	48420
577	AGTCCCAGCTACTTGGGAGG	48401
336	GCGGTGGCTCACGCCTGTAA	48303
173	TGTTAGCCAGGATGGTCTCG	48214
361	AATACAAAAATTAGCTGGGC	48110
405	CTGTAGTCCCAGCTACTTGG	47878
95	GTGGATCACCTGAGGTCAGG	47851
978	CAAGTAGCTGGGACTACAGG	47688
271	GATCACTTGAGGTCAGGAGT	47671
833	TCAAGACCAGCCTGGCCAAC	47640
181	CTGAGTAGCTGGGACTACAG	47600
385	CCCAAGTAGCTGGGACTACA	47424
290	GGTGGATCACCTGAGGTCAG	47349
736	GATCTCCTGACCTCGTGATC	47312
247	GTTTGAGACCAGCCTGGCCA	47241
374	TTTCTTTTTTTTTTTTTTTT	47241
787	TGAGGTCAGGAGTTTGAGAC	47176
338	GGGTTCAAGCGATTCTCCTG	47122
127	GCTCTGTCGCCCAGGCTGGA	47108
260	TGAGTAGCTGGGACTACAGG	47058
1096	CCTGAGTAGCTGGGACTACA	46949
672	GTAGTCCCAGCTACTTGGGA	46838
157	GAGCTTGCAGTGAGCCGAGA	46773
248	AACATGGTGAAACCCTGTCT	46693
462	TCCTGAGTAGCTGGGACTAC	46628
359	GCCAGGCTGGTCTCAAACTC	46624
61	GGCGCCTGTAGTCCCAGCTA	46572
674	GGCCAGGCTGGTCTCAAACT	46439
146	GGTTGCAGTGAGCCAAGATC	46410
637	ATCTCGGCTCACTGCAAGCT	46410
142	TAGCTGGGATTACAGGCATG	46233
131	CACCTGTAGTCCCAGCTACT	46207
645	ATTTTTTTTTTTTTTTTTTT	46102
149	GGATCACGAGGTCAGGAGAT	45878
399	CAAGACCAGCCTGGCCAACA	45772
775	CCAACATGGTGAAACCCCAT	45595
289	GGTTGCAGTGAGCTGAGATC	45108
226	GGCTCACTGCAACCTCCGCC	44988
1006	AAGACCAGCCTGGCCAACAT	44747
307	AGGCGGAGCTTGCAGTGAGC	44645
535	CACCATGCCCAGCTAATTTT	44573
23	CTCACTGCAAGCTCCGCCTC	44556
252	GGAGGCGGAGCTTGCAGTGA	44307
368	ACATGGTGAAACCCTGTCTC	44269
9	AGAGACAGGGTTTCACCATG	43890
828	AAAATTAGCCAGGCATGGTG	43888
152	TTGAGACCAGCCTGGCCAAC	43823
73	CTACTAAAAATACAAAAAAA	43766
168	CAGTGGCTCACGCCTGTAAT	43570
520	GTAGCTGGGATTACAGGCAC	43486
866	GAGACCATCCTGGCTAACAC	43359
626	AGTGGCTCACGCCTGTAATC	43308
345	CCACCATGCCCAGCTAATTT	42996
222	ACTTTGGGAGGCCGAGGCAG	42578
17	GGAGGTTGCAGTGAGCCAAG	42561
216	CTCAGCTCACTGCAACCTCC	42441
697	AGACCAGCCTGACCAACATG	42421
1	ACCATGCCCAGCTAATTTTT	42350
977	TGAGACCAGCCTGGCCAACA	42106
351	CCACCATGCCTGGCTAATTT	42057
600	CACTTTGGGAGGCCGAGGCA	42002
1076	ACTTTGGGAGGCCGAGGTGG	41920
809	GACGGGGTTTCACCATGTTG	41669
235	CACCTCGGCCTCCCAAAGTG	41594
691	AAGGAAGGAAGGAAGGAAGG	41578
508	TTCCTTCCTTCCTTCCTTCC	41545
300	GCCTGGCTAATTTTTGTATT	41517
409	CTTTGGGAGGCCGAGGCAGG	41443
165	TCCTTCCTTCCTTCCTTCCT	41337
964	ACCATGCCTGGCTAATTTTT	41256
154	GGTGGAGGTTGCAGTGAGCC	41219
722	CAACATGGTGAAACCCTGTC	41011
1018	TTGCCCAGGCTGGAGTGCAA	40989
36	CCCACCTCGGCCTCCCAAAG	40885
76	TGGTGGCTCATGCCTGTAAT	40704
531	CTGCCTCAGCCTCCCAAAGT	40673
879	GACCAGCCTGACCAACATGG	40612
110	GGGTTCACGCCATTCTCCTG	40603
88	ACCTCGGCCTCCCAAAGTGC	40584
102	TGCCCAGGCTGGAGTGCAAT	40583
41	TTGTTGCCCAGGCTGGAGTG	40359
180	ATTACAGGCATGAGCCACTG	40289
305	CTTCCTTCCTTCCTTCCTTC	40238
22	CACTGCAACCTCCGCCTCCC	40231
315	GCCTGTAATCCCAGCTACTT	40212
29	AGTGGCTCATGCCTGTAATC	40138
56	ACTTTGGGAGGCCAAGGCAG	40118
660	TGCCTCAGCCTCCCAAAGTG	39997
443	GCCAACATGGTGAAACCCCA	39984
16	GAGACTCCGTCTCAAAAAAA	39926
739	TGGTGGCTCACGCCTGTAAT	39848
766	TGCCTTGGCCTCCCAAAGTG	39770
492	CCTGCCTCAGCCTCCCAAAG	39714
972	CAGGAGAATCACTTGAACCC	39541
348	TTTCACCGTGTTAGCCAGGA	39462
905	CTGAGGTCAGGAGTTCGAGA	39406
749	CCAACATGGTGAAACCCCGT	39208
263	CCTGCCTTGGCCTCCCAAAG	39064
982	GAGACTCTGTCTCAAAAAAA	39045
897	CCTGGCTAACACGGTGAAAC	39021
13	ATCCTGGCTAACACGGTGAA	38967
151	TCCAGCCTGGGCAACAGAGC	38792
862	CTGGCTAACACGGTGAAACC	38333
20	AGCTGGGACTACAGGCGCCC	38308
1070	TTTTTTTGAGATGGAGTCTC	38058
283	TGGCTAACACGGTGAAACCC	37988
757	CATCCTGGCTAACACGGTGA	37952
900	TCGATCTCCTGACCTCGTGA	37944
540	GGAGCTTGCAGTGAGCCGAG	37934
407	ATCACGAGGTCAGGAGATCG	37886
633	TATCTATCTATCTATCTATC	37861
386	TAGATAGATAGATAGATAGA	37788
556	AGACCATCCTGGCTAACACG	37555
28	CACTGCAACCTCCACCTCCC	37548
1020	TCTCGATCTCCTGACCTCGT	37534
111	CTCGATCTCCTGACCTCGTG	37419
123	TCCAGCCTGGGTGACAGAGT	37412
585	CCTGAGGTCAGGAGTTCGAG	37399
477	ATCTATCTATCTATCTATCT	37315
644	ACTTTGGGAGGCTGAGGTGG	37167
956	CTATCTATCTATCTATCTAT	37056
303	ACAGGGTTTCACCATGTTGG	37052
571	CACCACGCCCAGCTAATTTT	36837
388	CTCACTCTGTCACCCAGGCT	36823
798	CAGCCTGGGTGACAGAGTGA	36803
237	CACCTCAGCCTCCCAAAGTG	36771
190	TTATTATTATTATTATTATT	36734
280	GTCTCGATCTCCTGACCTCG	36655
566	CCATCCTGGCTAACACGGTG	36643
618	ACCGTGTTAGCCAGGATGGT	36596
363	TCGAACTCCTGACCTCAGGT	36577
138	GACCATCCTGGCTAACACGG	36410
118	TCTTGTTGCCCAGGCTGGAG	36396
466	GTGCCTGTAGTCCCAGCTAC	36394
341	CTTGTTGCCCAGGCTGGAGT	36263
196	GCCTGGGTGACAGAGTGAGA	36250
19	CTTTGGGAGGCTGAGGTGGG	36246
49	GTAGCTGGGATTACAGGTGC	35797
308	GCACTTTGGGAGGCTGAGGT	35734
282	TCCAGCCTGGGCAACAAGAG	35611
750	CGCCTGTAATCCCAGCTACT	35580
1107	AAATTAGCTGGGCGTGGTGG	35518
96	CAGGAGAATTGCTTGAACCC	35271
47	GGCGGAGCTTGCAGTGAGCC	35263
1074	ATGCCACTGCACTCCAGCCT	35214
671	CGGCTAATTTTTTGTATTTT	35087
553	AAAATTAGCCAGGCGTGGTG	34989
582	CACCTGAGGTCAGGAGTTCG	34909
963	CGGCTAATTTTTGTATTTTT	34846
662	CCAGCCTGGGTGACAGAGTG	34837
572	TGGAGTGCAGTGGCATGATC	34796
573	CTGGAGTGCAGTGGCATGAT	34698
858	ACCACGCCCAGCTAATTTTT	34690
395	AAAATACAAAAATTAGCCGG	34586
570	GTAGCTGGGACTACAGGTGC	34574
133	CCTGGGTGACAGAGTGAGAC	34426
324	GGGAGGCGGAGCTTGCAGTG	34285
468	AAATACAAAAAATTAGCCGG	34276
236	CCACCTTGGCCTCCCAAAGT	34214
256	CTCGGCTCACTGCAACCTCT	34205
174	GAGTAGCTGGGATTACAGGT	34149
937	GCTGGAGTGCAGTGGCATGA	34064
200	CACCTTGGCCTCCCAAAGTG	34035
238	ATTACAGGCATGAGCCACCG	33916
761	TACAGGCGTGAGCCACCGCG	33860
129	AAATTAGCCAGGCGTGGTGG	33809
80	AAAATTAGCTGGGTGTGGTG	33764
391	AGGGTTTCACCATGTTGGCC	33751
269	GCCTGTAGTCCCAGCTACTT	33665
823	TCACTTGAGGTCAGGAGTTC	33635
442	GCCAACATGGTGAAACCCCG	33503
15	GCGCGGTGGCTCACGCCTGT	33460
579	TCGGCTCACTGCAACCTCTG	33459
512	CATGCCACTGCACTCCAGCC	33402
37	CTTTGGGAGGCCAAGGTGGG	33264
558	ACCTTGGCCTCCCAAAGTGC	33207
59	CTTGAACCCAGGAGGCAGAG	33193
684	CAGGCGTGAGCCACCGCGCC	33162
291	CCCGGCTAATTTTTTGTATT	32993
179	ATTATTATTATTATTATTAT	32943
97	GGAGGCTGAGGTGGGAGGAT	32740
24	AGGAGGCAGAGGTTGCAGTG	32713
12	CCACCACACCCAGCTAATTT	32620
934	TTTGGGAGGCCGAGGCGGGC	32521
381	GCCAACATGGTGAAACCCTG	32494
523	ACCACGCCTGGCTAATTTTT	32492
208	TACACACACACACACACACA	32465
84	TTTTTTTTTTTTTTTTTTTA	32420
304	CAGGAGGCAGAGGTTGCAGT	32315
474	TTGAACCCAGGAGGCAGAGG	32263
261	GCGATCTCGGCTCACTGCAA	32187
814	CAGTGGCTCACACCTGTAAT	32142
206	CCCGGCTAATTTTTGTATTT	32069
501	GATTACAGGTGTGAGCCACT	32051
554	AGCCTGGGTGACAGAGCAAG	32025
609	GAGTAGCTGGGACTACAGGT	32021
317	CTGAGGTCAGGAGTTCAAGA	32006
204	GATCGCGCCACTGCACTCCA	31989
130	CACCACGCCCGGCTAATTTT	31964
298	GGATCACTTGAGGTCAGGAG	31958
377	ACCACACCCAGCTAATTTTT	31956
889	GGCGGATCACGAGGTCAGGA	31888
490	TCCCAAAGTGCTGGGATTAT	31775
43	GAACCCAGGAGGCAGAGGTT	31737
312	GGAGTGCAGTGGCGCGATCT	31689
1085	CGGCTCACTGCAACCTCTGC	31687
839	ATCGCGCCACTGCACTCCAG	31667
808	CCGCCTCAGCCTCCCAAAGT	31617
250	TTGCTCTGTCACCCAGGCTG	31600
601	GCCTGGGTGACAGAGCAAGA	31577
891	ATGTTGGTCAGGCTGGTCTC	31535
865	CACCACACCTGGCTAATTTT	31532
951	CGCCTCAGCCTCCCAAAGTG	31459
616	AGAGGTTGCAGTGAGCCAAG	31441
198	GCGGATCACGAGGTCAGGAG	31405
734	TGAACCCAGGAGGCAGAGGT	31375
397	CAACCTCTGCCTCCTGGGTT	31364
628	CCACCACGCCCGGCTAATTT	31148
1132	CCAGGAGGCAGAGGTTGCAG	31083
66	TGGTGGCTCACACCTGTAAT	31059
876	GGCTAACACGGTGAAACCCC	31044
659	GCTGGAGTGCAGTGGCGCGA	31041
1014	TATTATTATTATTATTATTA	31031
156	GCTTGCAGTGAGCCGAGATC	31027
949	TTTTCTTTTTTTTTTTTTTT	31025
285	GGGTGGATCACCTGAGGTCA	30980
434	TTGGCTCACTGCAACCTCTG	30976
320	CTTTGGGAGGCTGAGGCGGG	30841
74	CTCTGCCTCCCAGGTTCAAG	30825
932	TGTGCCACTGCACTCCAGCC	30789
358	ACCACGCCCGGCTAATTTTT	30729
621	GGCTGGAGTGCAGTGGCGCG	30590
437	TCGGCTCACTGCAAGCTCCG	30559
55	CTCTACTAAAAATACAAAAT	30461
38	TCCTGGGTTCAAGCGATTCT	30426
1197	CCTGAGGTCAGGAGTTCAAG	30399
113	TATAATCCCAGCACTTTGGG	30324
369	GCGGAGCTTGCAGTGAGCCG	30272
187	CCACCACACCTGGCTAATTT	30260
281	CCAAAGTGCTGGGATTATAG	30242
781	TGGCTCACTGCAACCTCTGC	30235
893	CCTGGGTGACAGAGCAAGAC	30223
213	CTCAGCTCACTGCAACCTCT	30199
276	TGCTCTGTCACCCAGGCTGG	30120
2	ACCTGAGGTCAGGAGTTCAA	30085
184	CCCAGGAGGCAGAGGTTGCA	30053
4	ACTGCAACCTCTGCCTCCCA	30030
967	TGGAGTGCAGTGGCACAATC	30029
