# Supplementary material for: Sequence space coverage, entropy of genomes and the potential to detect non-human DNA in human samples
Source: BMC Genomics. 2008 Oct 30;9:509. doi: 10.1186/1471-2164-9-509 (PMC2628393; doi:10.1186/1471-2164-9-509)
Supplement: Additional file 3 — A full list of high frequency n-mers for Homo sapiens genome. [file 1471-2164-9-509-S3.zip › Supplementary-table-5/F_5.xls]

V1	V2
425	TTTTT	38658471
644	ATTTT	23349997
190	TATTT	19344297
445	TTTTA	19212363
238	AGAAA	18271461
852	TTTAT	16282964
283	AAATT	16119174
751	TTAAA	15669017
321	TTATT	15608707
442	TTTTC	15579017
398	CAAAA	15364161
95	TTCTT	15093160
369	TCTTT	15053533
355	CTTTT	14643705
129	CATTT	13897384
641	AAACA	13686083
714	TTTGT	13634981
459	TAAAT	13334177
535	ATATA	13333472
50	TGAAA	13099712
516	ATATT	13067844
689	AAAAC	12161846
136	AGAGA	12078839
96	TAATT	11742567
413	AACAA	11285575
407	TTCCT	11221224
316	CCCAG	11086967
43	ATTAT	11039218
671	TCAAA	10990480
659	ATTTC	10950889
14	TGTGT	10849660
102	TTCTG	10699075
226	AGAAT	10561772
85	GAGAA	10496298
57	ATTAA	10468474
380	GGAAA	10413632
179	ATGAA	10383981
261	TCATT	10349036
533	AAAGT	10335809
172	TGGGA	10326542
385	CAAAT	10217259
468	TTCAA	10212811
749	TCTCA	10164999
626	TCTGT	10151067
623	AAACT	10125478
338	TTATA	10048960
449	CCAGG	9864674
234	AGAAG	9845036
39	TCCTG	9778425
333	CTCCT	9761511
20	CTCTG	9727879
249	GGAGG	9708009
461	ACATT	9669290
112	TAATA	9602601
406	AACAT	9574184
269	TGGAA	9499113
362	CTTTG	9443477
391	CTCAG	9437913
33	TCCTT	9435423
572	CCAAA	9432818
1	GCTGG	9177824
366	CTTTC	9160807
427	AGGCA	9150613
10	ATTCA	9140209
12	CTCTT	8916259
289	CCTTT	8889944
144	TGTAT	8843953
593	CAGCC	8838747
797	TGCAG	8825715
381	TCTTC	8811018
97	TGTCT	8788837
390	TGCTG	8725693
157	TGTAA	8711792
247	CAGTG	8707260
111	TTCTA	8659946
346	CTCCC	8622794
462	TTCAG	8595558
370	GCCTG	8542173
410	AGGCT	8533628
262	TGGAG	8506964
163	CACAG	8495854
295	AAATC	8491466
223	AGTGA	8472922
225	TGGCT	8433220
628	TGATT	8419440
382	TGCTT	8418431
368	CTTTA	8345552
166	CACAC	8321867
403	TCCAG	8319508
653	CCTCA	8315808
281	ATCTT	8283693
948	TTGCT	8252294
254	GGAGA	8249819
443	TATGT	8196714
583	CAGCT	8180513
374	GGAAG	8127600
34	TGTGA	8125921
153	CACAT	8121330
656	CTAAA	8117138
127	CACCA	8097314
45	TGAAG	8040612
444	CATCT	7987852
409	AACAG	7972554
519	AAGTG	7965868
371	GCCTC	7964113
523	TCAGA	7945615
273	CAAGA	7900516
401	AATTC	7899415
133	AGAGG	7884977
228	TACAA	7883822
397	CTCAA	7866371
758	AATCT	7859840
52	AACTT	7840131
353	CAACA	7802959
364	CATGT	7786221
146	GGCAG	7772494
536	CCTGT	7755638
480	CATAT	7752265
26	CTCTC	7710231
217	TACAT	7693274
354	TCCCT	7670322
189	CCATT	7664107
28	GCAAA	7625966
875	CTGCT	7623226
70	ATGGA	7598451
174	ATGAT	7510082
515	TCAGG	7505057
357	GGTGG	7483751
892	ACAAT	7481198
22	TGTGG	7428620
802	TGCAA	7403349
42	TCCTC	7346089
72	GAGAT	7331780
224	TACAG	7320620
541	AAAGC	7314255
420	TTCCC	7306498
509	TATCT	7302345
167	CACAA	7287949
13	CAATT	7228142
177	ATGAG	7201675
455	CCAGA	7182084
106	AGGTG	7171801
168	TGGGG	7158377
236	TGGCA	7127815
625	CTTGA	7127597
527	AAGTA	7123890
205	TATTC	7093730
267	TCATG	7089388
94	GTAAA	7086333
646	TCTGC	7078738
246	CTATT	7073452
691	ATCAA	7057442
830	GTTTC	7048229
352	TAAGA	7045913
103	GGTTT	7040234
312	GTGAG	7036381
140	CATTC	7017041
497	CAGGG	7013135
314	GTGAA	7004205
694	GTATT	6996628
423	TAACA	6982621
159	ATGCA	6937536
320	CCCAA	6926241
200	CCATG	6905310
301	CCTTC	6903614
780	TCTAT	6899220
331	TTATG	6882755
290	ATCTG	6875162
457	CATCA	6868260
6	GCTGA	6863636
329	AGTAA	6825274
548	CCTGC	6803814
405	TCCAA	6791617
59	AACTG	6774424
744	TTAAG	6774357
104	TAATG	6770850
219	AGTGG	6765830
115	TGTCA	6758758
507	TCAGT	6739271
31	CAATA	6706001
601	TTAGA	6695494
657	TCAAT	6692189
754	ACAGT	6685956
781	GCCAG	6672242
388	AACCA	6659642
396	CAAAC	6659349
61	ATGGT	6643621
567	CCAAG	6620729
92	GCTCA	6601521
84	GAGAC	6599247
229	ACCTG	6595450
122	AGAGT	6562976
414	GTCTT	6517868
776	TGTTC	6510155
145	ATGCT	6494802
161	TGGGT	6463465
931	TGAGT	6460012
184	AGACT	6437375
460	AGGAT	6426411
276	TCATA	6415548
493	CTGTC	6405446
256	TGGAT	6389915
579	AGCTT	6377957
53	ATTAG	6314623
8	ATTCC	6295370
231	ACCTC	6272019
151	GTTCT	6270210
467	TAAAC	6263359
55	ATTAC	6238728
769	AATCC	6236766
101	GGCCA	6228750
526	TATCA	6205122
607	ACCAA	6196774
98	AGGTT	6194381
882	ACTGC	6192401
411	AACAC	6149505
206	GTGGG	6138665
204	CCATC	6120870
764	CTTAT	6110774
608	GCATT	6101760
307	GTGAT	6100002
21	CAATG	6098918
265	CAAGG	6093529
63	AACTA	6085588
170	TGGGC	6085559
62	AACTC	6071936
611	CTTGT	6054833
586	TTAGT	6049094
213	AGTGT	6031559
300	AGTCA	6023639
259	CAAGT	6020427
578	ACTTC	6017237
244	GGAGT	5993557
274	TCATC	5991222
834	AAGGG	5947013
110	TAATC	5945021
685	ATCAG	5943914
360	GGTGA	5922276
48	TGAAC	5916019
29	CTCTA	5914886
66	ATGGG	5882071
334	TTATC	5876667
335	TAAGT	5859688
604	ACCAG	5847899
30	TGTGC	5822799
323	AGTAG	5809980
576	GGGCA	5802215
192	GTGGT	5801230
983	CCCTC	5788007
800	GAACT	5776526
317	AGTAT	5774388
408	TAACT	5753089
695	GAGTG	5745467
77	GCTCT	5742464
209	GTGGC	5735207
592	AGCTA	5713936
441	CCAGT	5702035
377	CATGC	5695624
296	ATCTA	5683722
363	TCCCC	5644777
222	ACCTT	5619988
766	ACAGC	5601815
532	ATATC	5589463
210	GTGGA	5573340
785	GCCAA	5553281
832	ATAGT	5548999
150	TGTAG	5539311
563	GACAA	5525220
279	GTGCA	5517355
51	GAGCA	5515827
148	GGCAA	5496040
91	GGCCT	5480237
263	GTGCT	5463755
125	CACCC	5451105
37	GAGCT	5449381
49	GAGCC	5432301
359	GCCTT	5428222
221	AGTGC	5388782
605	GGGAT	5371937
139	GGCAT	5360920
44	TCCTA	5330238
260	CTATA	5304369
180	GACTT	5303272
547	GACAT	5286355
11	GCAAT	5276287
252	CAGTA	5250395
187	GTTAA	5247440
4	GCTGC	5235326
571	TATAC	5225101
68	ATGGC	5221824
755	GGCTT	5204487
275	CCCCT	5182308
394	TGCTA	5174125
2	GGATG	5150811
650	TGATC	5118615
336	CAACT	5116986
188	TACCA	5111985
721	GAAGC	5097681
326	TAGTA	5093258
854	GTCAG	5076192
428	GTCTG	5055387
113	TGTCC	5045325
885	AGATC	5024319
474	ACATC	5022918
506	CTAGA	5016182
789	TCTAC	5015484
230	GGGTT	4995352
175	GTTAT	4984134
116	AGGTA	4972635
19	GCAAG	4956460
198	AGACC	4935188
557	GGGCT	4907065
337	AGGGT	4904249
553	CCAAT	4831344
597	TTAGG	4821564
64	GTTGT	4811555
341	GGTGT	4771229
141	GCTAA	4762007
178	ATGAC	4749457
270	CAAGC	4745147
255	CTATG	4740747
435	GAATC	4702837
207	CCATA	4655678
513	GACCA	4620582
76	GTTGA	4599290
191	GACTG	4587586
73	GTTGG	4583024
351	AGGGC	4549693
303	CCTTA	4543560
439	GGTCA	4508018
470	AGGAC	4481030
647	CTAAG	4478004
114	AGGTC	4350821
147	GGCAC	4328252
89	GCTCC	4316011
227	TACAC	4309947
481	GGGGT	4291128
118	GGTTG	4284452
863	GTCAA	4272933
27	CAATC	4247957
322	TAGTG	4240498
681	CCTAT	4239324
298	AGTCC	4218147
233	ACCTA	4202180
702	GAGTA	4186087
561	GACAC	4140320
9	GGATA	4136757
58	GTACA	4112608
478	GGTAA	4093309
453	TATGC	4077374
504	CTAGG	4064364
128	GCTAT	4035066
164	GTTCC	4008300
487	CATAC	3969548
313	GTGAC	3957955
24	GCAAC	3957949
489	GGGGC	3947344
286	CCCCC	3941713
90	GTAAG	3934077
195	GACTC	3904986
266	TGGAC	3886923
463	GGTAT	3857165
347	TAAGC	3848050
614	GGGAC	3827629
121	GGTTC	3817035
358	GGTGC	3810662
687	TAGCC	3775654
985	GTAGT	3744947
100	GGCCC	3657247
618	GCATC	3615561
258	CTATC	3604042
587	TAGGG	3558420
496	CTAGT	3512220
196	GACTA	3435916
181	GTTAG	3418394
475	GGTAG	3391522
436	GTCTA	3367827
7	GGATC	3365067
123	GGTTA	3348755
138	GCTAC	3344581
372	GCCTA	3255619
46	GTACT	3243987
697	CCTAC	3221205
186	TACCC	3154398
240	GGGTC	3152712
707	GTATC	3088796
93	GTAAC	3082837
135	GCTAG	2988948
328	GGACC	2688174
56	GTACC	2365359
419	AGGCG	2025650
212	CCCGG	1960152
16	GGCGG	1870752
264	CTCGG	1739072
40	CACGC	1664809
742	TCTCG	1643901
570	GGGCG	1631976
609	TCACG	1577427
517	CCACG	1570245
82	CGGGG	1542566
25	CACGT	1491297
87	CGGGA	1487217
643	CCTCG	1461436
99	GGCCG	1460197
149	GCGGG	1430527
86	CGGGC	1415907
232	TGGCG	1392769
15	CGTCT	1378927
162	CGGCT	1377278
193	CGGAG	1376125
5	GGCGT	1370316
629	GCCGG	1325247
17	GGCGC	1313704
634	AAACG	1280987
38	CACGG	1277742
853	ACACG	1269190
120	CACCG	1267696
635	GCCGA	1184942
891	TCGCT	1163317
293	AACGT	1152480
308	CGCTG	1133651
968	CGTGC	1117543
429	CCGTC	1108437
41	CACGA	1100556
74	CGGGT	1094724
708	CGCAG	1088845
203	CCCGT	1083237
215	CCCGA	1066498
271	CTCGA	1035415
156	GCGGA	1013701
302	CGCTT	1004283
272	TCCGT	1001681
130	ACGAG	969284
821	TTTCG	954138
107	TACGT	945396
660	TGCGG	944544
47	GAGCG	938091
245	GCGAG	929100
132	ACGAA	922946
154	GCGGC	910217
18	GGCGA	903554
242	GCGAT	901272
306	AACGA	895154
850	CGAGT	891931
348	TTCGA	889595
83	ACGCA	882689
473	ACCGT	878921
173	CGGCA	877059
537	CGATT	871233
796	CCGCT	863432
277	GTGCG	830422
117	ACGAT	827312
199	CGGAA	818065
727	CTTCG	816301
71	ACGCT	814501
60	CGTAT	804567
143	GCGGT	802548
551	CGATC	795011
220	GCGCA	787524
280	TCCGG	770094
35	CGTCA	766123
105	TGTCG	764419
32	CGTCC	747986
343	CAACG	747420
451	CATCG	743647
433	GACGT	740211
304	AACGG	736068
679	CGTTC	726393
3	ATTCG	715423
339	TTCGG	714580
69	CGTAA	711600
617	GCCGT	702059
211	GCGCT	701664
183	CGGAT	701141
542	ATCGA	698570
152	ATGCG	697061
88	GCTCG	675603
666	TGCGA	666550
712	CGCAA	664978
418	TAACG	648345
386	AACCG	641102
160	GTTCG	635580
448	GACGA	633234
483	ACCGA	626755
305	AACGC	619443
287	TCCGA	613904
251	GCGAA	594320
479	ACCGG	591694
65	CGTAG	585405
126	TACGA	582228
447	GACGC	568259
292	AGTCG	552600
216	GCGCG	545184
119	TACGG	543651
248	GCGAC	543249
716	GTCGG	540966
511	GACCG	522784
432	GGTCG	515520
518	TATCG	514746
197	CGGAC	504050
538	ATCGG	497483
131	ACGAC	491629
559	CGCGG	478266
182	TACCG	468336
310	CGCTA	466887
124	TACGC	430206
722	GTCGA	413800
169	CGGCG	407931
54	GTACG	399910
566	CGCGA	234520
78	ACGCG	215210
23	CGTCG	157105
