# Supplementary material for: Sequence space coverage, entropy of genomes and the potential to detect non-human DNA in human samples
Source: BMC Genomics. 2008 Oct 30;9:509. doi: 10.1186/1471-2164-9-509 (PMC2628393; doi:10.1186/1471-2164-9-509)
Supplement: Additional file 3 — A full list of high frequency n-mers for Homo sapiens genome. [file 1471-2164-9-509-S3.zip › Supplementary-table-5/F_6.xls]

V1	V2
196	AAAAAA	19638479
181	AAAAAT	9299025
1876	TATTTT	8283181
361	TTTTTA	7528710
302	AAATAA	7271302
78	AGAAAA	7027241
259	TTTATT	7015408
649	TTTTAA	6910624
3057	TTTCTT	6890187
554	TTTAAA	6820966
3731	AAAATT	6559595
2010	TTCTTT	6476513
2627	ATAAAA	6284494
354	TTTTTG	5979892
1713	ATTTTA	5829423
293	AAATAT	5784598
40	AAAAGA	5708574
531	TTTTGT	5622008
1806	TATATA	5551066
1813	TGTTTT	5550449
1981	CTTTTT	5515339
1393	GAAAAA	5511386
3910	AAATTA	5296843
3642	CATTTT	5222991
437	TTTGTT	5106568
1975	ATTTAT	4990165
466	TTGTTT	4976882
3174	AATATT	4697334
1940	ATTTCT	4578233
2826	TGAAAA	4555450
2431	TAAATA	4535104
2974	CAGCCT	4493270
3488	AATAAT	4333401
1919	TGTGTG	4282368
1899	ATTAAA	4264754
1711	ATTTTC	4206195
2975	GTTTTT	4205628
1210	ACATTT	4204291
3618	AGGAAA	4190550
3812	TCATTT	4188405
545	TTTTGA	4187256
1988	ATTTAA	4161239
2155	TATAAA	4155733
4063	CCTCCC	4054109
2429	CTTTCT	4016096
1710	ATTTTG	4015352
3058	TTTCTG	3967856
2538	CTCCTG	3948592
2471	TTCTCT	3937757
3059	TTTCTC	3935342
3185	AATATA	3903849
4093	AAGGAA	3888012
3265	AATTTA	3869368
3282	TTTCAT	3850337
3842	AATGAA	3836379
2781	CTGGGA	3813967
3657	AATTAA	3796581
1276	GGAAAA	3704302
3049	CCCAGC	3695253
2366	TTCAAA	3623054
2816	TGAAAT	3614353
4080	TACAAA	3605531
2967	CTCCCA	3602833
3191	AGTTTT	3599010
3245	GTGTGT	3584938
3631	AATTAT	3582603
2289	TATTAT	3568742
3047	CCCAGG	3561346
3026	TAATAA	3544038
2437	AGGCAG	3518333
3291	TTTCAA	3490803
3060	TTTCTA	3478075
2748	ATATAA	3477360
3046	CTAAAA	3465718
550	ACTTTT	3465668
3220	TCTTTC	3463914
1890	TATTTC	3463475
3339	GTATTT	3433516
2443	TGATTT	3431518
3988	AGAAGA	3408599
1016	TCCTTT	3394186
3269	TTTCCA	3390241
3005	AAACAT	3387305
3820	GCCTGG	3377870
3580	AAGAGA	3354855
2339	TTCTGT	3353726
2025	TTCTTC	3353189
3454	AATACA	3345994
334	AGAGAG	3341634
3934	GCCTCC	3338636
2451	GGCTGG	3284276
3747	AAAATC	3284229
2151	TCTCCT	3275356
1388	GAAAAG	3255787
167	CTCAAA	3252122
398	AAAGAG	3245034
1056	CTTCCT	3238256
2423	TAAATG	3186530
345	ATTCTT	3186503
30	CCTCAG	3164772
136	CTCTGT	3159437
371	AAAGCA	3154136
2486	TTCTCA	3150025
1527	ACAAAT	3138373
366	CAGGCT	3128293
1860	ATTACA	3126944
1570	GGAGAA	3121404
1995	CTTTTA	3110640
768	GAGAGA	3109070
1652	ATTATA	3086639
2207	ATATTA	3065306
205	CAAATA	3062537
3582	AATTCT	3055116
638	CTTCTT	3054879
2628	CTGAAA	3032103
1275	AACAGA	3019100
5	AAAGTG	3014767
1114	ACTGCA	3012296
390	AAAGAT	3007082
742	TTAATA	3005402
2262	GCTGAG	3003854
946	AACATT	2997605
43	CAGAGA	2990222
537	TTTTGG	2985777
2798	TAAAGA	2970093
603	TTGAGA	2966974
1740	CACTGC	2958428
751	TTTGCT	2948698
659	TTTGGG	2944914
3455	AGGAGG	2943272
2186	CTGTTT	2941819
179	AAATGG	2930955
34	AAAAGG	2927751
261	AAATCT	2926160
1883	ATTAAT	2915342
3218	TCTTTG	2910951
2996	CTCCAG	2910592
2225	TGCCTG	2897081
3262	AATTTC	2892126
1956	CCAGCT	2883370
3142	TTGCTT	2877601
3957	TTACAG	2874759
1334	ATACAA	2874360
2064	TGTAAA	2873862
3668	CATTTC	2866299
3711	AGTGAG	2855983
2739	CTATTT	2854881
3908	AAATTC	2833740
2617	ATAAAG	2828833
3696	AAGACA	2810881
670	TTCCTG	2802571
1887	ATTTGA	2802040
1354	TCCTGA	2801808
3595	AATTCA	2798896
3260	AATTTG	2798085
2943	AGACAG	2788384
2278	GGCAGG	2784542
2501	TCACTG	2781399
267	TTTATG	2774840
514	CCACCA	2773745
1093	AACTTT	2773125
45	CATTCT	2772676
1830	TGTTTA	2764568
499	CAAAAG	2761939
2665	GCCCAG	2760340
1474	CCTGGC	2756789
297	CAATTT	2753565
474	CAAACA	2751764
64	TCCCAA	2748274
2026	TTCTTA	2745945
2564	AAACTT	2744188
1626	ACATAT	2744086
2242	TATTCT	2743657
2932	TAAAAC	2743590
1131	TTCCAT	2730846
415	CAAAGT	2727392
1351	TCCTGG	2727320
3270	GTGAAA	2726470
443	TTTGTG	2716512
364	TCAGAA	2714336
633	ATTCAT	2711058
11	AAAGTA	2706084
1948	TGGTTT	2705877
2361	TTCAAG	2700219
1968	CCAGCA	2690343
1164	GAGGCA	2688359
2235	TCTCAG	2687946
1538	ACAAAG	2680828
1146	GAGGCT	2669510
3053	TGAGAT	2663339
1804	CCAAAG	2663047
1209	TTAAAG	2662785
180	CAGTGG	2662210
1311	ATACAT	2657875
548	TTTAAG	2657036
2480	ATCCCA	2656962
1380	AACACA	2655347
2575	GGCTCA	2654112
76	AGAAAC	2649891
765	TTTGCA	2643259
2583	AAACTG	2641341
447	TTTAGT	2633052
643	ATTCAA	2630614
1503	TTAGAA	2628551
25	AGAACA	2628317
1845	TCTCTA	2624692
200	CAAATG	2621563
1349	GAAACA	2619302
2674	TGAAGA	2617564
350	ATTCTC	2616260
1328	CTGCAG	2609414
2981	GTTTTG	2606978
1391	GAAAAC	2605649
1674	CACAGA	2593516
793	GGGAAA	2585148
191	CAGAAG	2582322
1107	TTCCCA	2581305
781	TTTGAT	2579696
182	AAATGC	2573733
2491	TCACTT	2570620
543	TTTTGC	2569120
1097	TTCCCT	2564937
1134	GGAAGA	2564653
330	AGAGAT	2562403
2041	TAGTTT	2560724
648	TTTTAC	2551527
3363	AATGTA	2550545
511	TTTACT	2549623
147	AAAACC	2544606
662	TTTGGA	2543521
672	TTCCTC	2541869
37	AAAAGC	2541711
2256	TATTCA	2539026
1137	TTCCAG	2534563
1259	GGAAAT	2534359
239	ACACAT	2529496
184	CAGAAT	2528491
2616	CTAATT	2523732
2204	TTCAGA	2523701
7	CAGGTG	2522651
740	CAAGAA	2517513
1034	TCCTTC	2517094
392	TTGATT	2515002
2112	TGGAGA	2514070
2520	TTCTAT	2509805
959	AACATA	2505076
335	TCAGCC	2499648
1035	TTGGAA	2497437
2308	TTCACA	2496896
2448	CTTTCA	2490943
955	AACATG	2489187
246	ACACAG	2471967
1223	TCCAGC	2469642
1162	CCTGTA	2466696
469	TGTCTC	2465876
3140	TCTATT	2465340
235	AGAGGA	2464877
3279	ATCATT	2459610
2421	GACAGA	2455501
58	AGATGG	2452075
2193	ATGTAA	2450290
1597	CCTGAG	2445812
1939	ATGAGA	2442390
1268	GGAAAG	2441624
1751	TGTATA	2440603
456	TTTAGA	2438974
2824	TGAAAC	2438965
36	CAGAGG	2438644
3180	AATATG	2437717
888	TCCATT	2436938
2606	TGGGCA	2435126
651	CTTCTC	2433877
454	CACCAT	2432722
1478	ACCCAG	2427309
463	CACCAC	2422791
1409	CCTTCT	2419651
1414	AACAAT	2418524
2961	TGAGGC	2415277
2	AGCCAG	2414372
220	AGATAA	2404934
2100	TGGAGT	2401611
591	CAATAA	2400861
881	TTATTC	2392506
3705	CTCATT	2392467
1431	GGAGGA	2391655
2958	CTCCCT	2388333
3014	AAACAC	2380077
3434	TTACTT	2378576
2008	CCAGAA	2374001
2282	GGCAGA	2373585
1079	CTTCCA	2372393
1831	ATGTTG	2370481
1126	GGAAGG	2370175
2006	TATGTA	2366066
615	ATTCCA	2364921
1423	CACATT	2361160
968	GTCTCA	2357897
65	AGATGA	2352070
156	CTCTGC	2350184
1799	TATATG	2348932
862	CTGCTG	2347095
1918	TTCATA	2343786
1152	ACTGAA	2339390
622	TGGCTC	2337320
272	TTTATC	2336982
2288	TTCACT	2335812
55	CATTCA	2331829
1178	TTATGT	2329877
3417	TGCATT	2325878
401	AAAGAC	2324904
1337	CTGCAA	2319232
596	ATTCCT	2315896
1794	CCAAAT	2312833
652	TTTGGT	2312547
503	CCACCT	2311727
530	TATCTT	2308297
2526	CTCCTT	2306453
1744	ATGATT	2300739
507	GAGATG	2298358
1653	ACAGGC	2298242
1895	CTTATT	2297416
1353	TCCTGC	2283571
1110	CTTCAT	2278189
4	TCCCCA	2274341
1168	AGCAGA	2274026
1064	TTAAGA	2270265
848	CTGCTT	2267958
478	TTGTTG	2267100
1641	GAAGAG	2266711
785	TTGTCT	2264326
251	ACACAA	2263259
736	GGTGGG	2262450
2291	CATCTT	2260137
2133	ATTGAA	2258435
949	GGATTA	2257215
2356	TTCTGC	2257012
620	TGGCTG	2256127
1868	AATCTT	2254977
784	GGGAAG	2250484
124	TCAAAG	2244793
432	GGGATT	2240335
2211	TGCCTT	2240324
338	AGAGAC	2237044
2109	TGGAGG	2235451
1323	GAAACT	2233808
352	ATTCTA	2230518
273	CATGAA	2226485
1524	ACATGG	2225894
459	CAAACT	2223955
868	TTGTAA	2221973
322	CAGGGA	2220205
1232	GGCCAG	2215687
1702	GTGCTG	2215335
1445	TCCTCA	2210873
96	CATTAT	2210179
562	ACTTTA	2206621
444	TTTGTC	2206369
24	CAGAGT	2202976
2360	TGGTCT	2198208
2610	CTGTGA	2196798
6	AGCCAC	2195982
2265	TGGTGA	2195781
1543	ACAAAC	2193772
657	GGGAGA	2193703
3713	TCTGCA	2193693
438	CACCCA	2192812
2359	TGTGAT	2192744
3598	TCCCTT	2191230
932	ACTTCT	2189525
1375	ACAGTG	2189231
1691	ACAGCA	2188322
365	AAAGCT	2184024
1430	CACATG	2183649
1001	CCTTTC	2180848
1073	ACAATT	2180703
3019	CAGCAA	2179727
2623	ATAAAC	2179471
586	GAGTTT	2179224
1382	GAATGA	2178785
1250	AGCACT	2178064
611	TGGCTT	2174614
158	CTCTGA	2171673
2190	TGTGGT	2170604
203	AGATAT	2165998
824	AGCATT	2162707
2584	CAGCTG	2161684
2544	CTCCTC	2159550
1619	TAACAA	2158671
2605	CTGAAT	2158412
3574	AAGAGG	2156475
2187	TGTTAA	2156373
4087	CTCAGA	2155810
4051	TCAAGA	2155282
2203	ATATTC	2154639
2619	CTGAAG	2153214
4095	AGAACT	2144417
2600	CAGCTA	2143657
2969	TCACAT	2140112
2551	ATAACA	2137185
3590	TCTGGG	2136068
3177	GTGAGC	2134636
2031	TGTTGT	2134201
4031	TGCTCT	2133075
2419	AGGCAT	2132441
2128	TATTGT	2127548
3801	GTATAT	2127094
734	TTAATG	2126392
2227	ACCATG	2123545
539	CCACAG	2119073
2929	TAATGA	2115973
2844	ACCTCA	2114294
242	CTCTCC	2114030
1072	TGACTT	2108101
112	CTCACA	2107265
244	TCATAT	2101294
1986	ATTTAC	2101023
2131	TGTTCA	2098150
41	CAGAGC	2096037
1219	TCCAGG	2095107
3490	AATTGA	2094238
1436	CACATA	2093793
1611	TAACAT	2089399
1428	GGAGGG	2088144
1775	CCCCAG	2085349
3321	TCTGTA	2082949
766	GAGAGG	2082696
1293	AGCAAT	2082251
1983	ATTTAG	2081750
329	TCAGCT	2078752
3117	AGTATT	2073475
157	CAGACA	2072219
2861	TAAACT	2068705
2236	TCTCAC	2067688
579	CAATAT	2063301
1227	TCCAGA	2062560
2425	ATAAGA	2061677
1009	TGGCCT	2059453
419	CAAAGG	2057285
337	TCAGCA	2056419
1418	AACTGA	2054402
8	AGCCAA	2053734
138	AACCAA	2053285
516	GGGTTT	2053084
1335	CTGCAC	2051002
1781	CCAACA	2049962
728	TTGAAC	2049623
3449	AGGAGT	2049293
146	CTCTGG	2046584
2376	ATGGAG	2044689
726	TTGAAG	2041769
2973	AAACCT	2040343
1712	ACAGAT	2038193
718	TTGTGA	2033831
228	CATGCC	2032818
377	GATATT	2028944
2306	CATCTG	2028541
1921	TGTGTA	2028280
3629	ATCACT	2028189
3300	AGTAGA	2026281
218	TCATCA	2026241
2120	ATGTCT	2025947
1077	GAGGGA	2021176
176	AGATCA	2020543
1736	CCAAGA	2017288
317	AAAGGG	2013329
678	ACTGTG	2010982
2770	TGAACT	2008135
1405	ACAAGA	2007779
1229	ACATTA	2007515
1289	TTATCA	1997789
2146	TATTGA	1996701
1075	TGGCAG	1996288
856	ATGCAA	1996241
942	ACTTCA	1994907
243	CTCTCA	1993738
1304	AGCAAG	1991872
769	GATTCT	1990323
673	TTCCTA	1988770
1512	AACTCA	1987062
471	ATGCTG	1983535
2043	AAGCTG	1979555
1000	GATGAA	1977331
1602	CCTGAA	1976693
74	TCAACA	1972737
992	ACTTAA	1972160
2319	TGTGCA	1971230
1106	GGAGTT	1967789
2441	AGGCAA	1966063
1336	TCCTGT	1965726
1884	ATTTGC	1964013
2859	GTTATT	1962482
99	TCATGT	1962369
1089	ACAATG	1961931
1473	TGACCT	1961620
1573	GTTCTT	1961591
2933	TCACCT	1958750
741	GGTGGC	1958410
1157	CCTGTG	1956943
500	GAGATT	1956932
260	TCATAA	1953220
1810	AGTCTT	1952902
1648	ATTATG	1952317
148	CACCTC	1950531
1752	ATGATG	1950319
1115	GGAGTG	1948876
1424	AACAAG	1948285
2534	TTCTAG	1947350
163	CTCAAG	1946499
3663	AGTGCA	1946418
2698	ATATCA	1945727
829	TGTCAT	1943976
121	TCATGA	1942126
1786	ATTGTG	1941456
3508	GGGCAG	1941104
3879	AAGTAT	1940583
1243	GAAAGT	1936129
1856	GCTGTG	1934413
3208	GTTTAA	1934369
1161	GAGGCC	1933875
3742	TCTGAT	1932424
3566	ACTCAG	1930339
3141	GTTAAA	1926261
2248	AATCCA	1924005
3815	ACACTG	1921818
2756	TGCCAT	1921117
1555	AACTAA	1919127
3283	AGTGTT	1919041
1561	CCTGCT	1916770
3233	AGGATT	1916107
2557	AAGCAT	1914352
3011	TGAGCT	1910974
3716	CTCATG	1910926
3958	AGAGTG	1909022
3949	AGAGTT	1908391
1031	TCCTTG	1906078
4018	TCAGTG	1904642
3400	AAGTTA	1902209
4029	TCAAGT	1900774
1045	TTAGTA	1899814
2220	ATGGGA	1898491
3237	AGGATG	1896071
3564	AGGACA	1895864
3251	GAGCTG	1895616
2611	TAATTC	1894997
2700	CTGTCA	1894736
2668	TGAAGG	1893905
3569	TGCTTC	1893464
1345	GAAACC	1892981
1725	CACACC	1892715
3732	CAGATT	1890854
2842	ACCTCC	1889573
2755	ACCTGG	1889218
1757	ATGATA	1885444
898	TCCATG	1885143
2047	ATGTGG	1884137
2546	GACACA	1883665
3864	CTCTTG	1883035
479	TTGTTC	1882922
1541	TGACAA	1880053
4068	TACAAT	1879924
3425	GTGGCA	1871916
774	GGGTGG	1871491
3929	TGCAAT	1871220
3093	CCCTGG	1870266
2292	AATCAG	1867689
3695	ATCAAT	1867072
3530	AGTTAA	1866016
3831	TCATTG	1865873
3358	GTGGGA	1865809
3771	GCCACT	1864438
935	GGATTT	1863855
1113	GGGGAA	1863496
3120	CCCTCT	1862670
901	TCCATC	1861248
3284	ATCATG	1860743
598	TTGAGG	1859918
2293	TGTGCT	1857627
3699	ATCTGA	1856058
3372	ATCTTG	1855062
2318	CTTTGC	1854809
1338	TTATAG	1853609
1305	TCCACA	1850997
1801	ATTAGA	1850148
832	ATGCAT	1849176
3728	AAGTGC	1847921
3240	CAACAG	1846185
1314	CTGCAT	1846066
3593	AATTCC	1844616
3848	ATCTAT	1843977
2181	GACTTT	1841833
4076	AAGGAT	1841546
2815	TGATGG	1841363
3652	AATTAC	1839651
2475	GGCAAA	1836703
1591	ACATCT	1835974
2831	ACCTCT	1834054
4072	CTCAGT	1832437
1821	AGTCTC	1829736
3272	GTAATC	1829329
1389	AGCTCT	1827581
2965	CTCCCC	1827576
3000	CTCCAA	1827271
3984	AGAAGC	1827261
3077	CCCACA	1825964
3804	ACACTT	1823178
3826	AAGTCT	1822958
4039	AGCCCA	1818917
3390	AGTAAT	1817973
2447	AGACTG	1817417
2804	TGATGT	1817204
3561	AAGAGT	1816657
3322	AGGTTG	1816483
2086	TGGGTT	1814051
3567	TGCTTG	1812958
3062	GTTGTT	1812198
3778	TGCAGC	1812097
4052	TGCTCA	1811645
3691	AACCTC	1811274
1061	TGGCAT	1809947
1646	CCATTC	1809380
3774	TGCAGG	1807629
1303	TCCACC	1802539
3784	AGATTA	1802072
1365	GAATGT	1799896
2304	TTCACC	1799608
409	CAAGTG	1793518
2968	GCAGCA	1790607
1649	ACAGGG	1790500
1525	TGACAT	1790413
1896	ATTAAG	1788360
2518	CTTGGG	1787736
2522	CTTGGC	1787403
460	ACTATT	1786301
668	ACTGTT	1782696
2362	ATGGAT	1782568
2776	CCCATT	1781226
1440	ACCCCA	1778873
1542	AACTAT	1778540
909	GAGTGA	1777833
2216	ACCATT	1777748
1367	ACAGTT	1776850
729	GTCAGG	1776815
1083	TGGCAA	1774706
654	CTTCTA	1773958
2771	TGCCAG	1771080
977	TTGGCC	1770288
3794	AGGGGA	1770067
316	CAATTA	1769440
2301	ATGGCT	1769132
209	ACACCA	1765237
305	AAAGGT	1762803
2060	GACATT	1759980
1166	AGCAGC	1757869
1630	GAAGAT	1757114
1882	AATCTA	1757077
127	TCAAAC	1756391
2199	TTCAGC	1755774
2971	TCACAC	1755180
1307	CCTTGG	1754477
2094	GCTGGT	1754316
230	CATGCA	1751495
420	CAAAGC	1747849
391	CAGGAT	1746948
1103	AACTTC	1746217
10	CCTCAT	1745430
2466	TGATTA	1743674
306	CAGTAA	1743446
457	GATTTA	1743174
3540	TACATG	1740199
1748	TGTATG	1739551
2867	GCAGGG	1739038
1104	AACTTA	1738892
873	CTGCTC	1737635
2316	TGTGCC	1736581
1140	TTCCAC	1736267
2296	AATCAC	1736010
1470	GAATCA	1735186
202	CAAATC	1735074
1273	GGAAAC	1733347
2983	CAGCCC	1733191
455	GATTTC	1728989
1776	CCCCAC	1728613
1327	ATACAG	1728249
80	GAACAT	1726999
794	ACTACA	1725099
2998	CTCCAC	1724412
245	CCACTT	1724149
1004	CCTTTA	1724060
234	AGAGGC	1723374
1533	GAAGGG	1720486
2573	GCAAGA	1720167
319	AAAGGC	1719626
1758	CCCCCA	1718756
546	CCACAA	1717378
835	GATGGG	1715610
1771	CCCCAT	1711009
54	CATTCC	1710664
370	AAAGCC	1710408
2947	AGACAC	1710180
2502	TATGAT	1708689
544	CCACAC	1708032
1446	GCACAG	1708016
308	CAGGGT	1707586
1715	CACACT	1704831
1324	CTACTT	1703823
1287	AGCTGT	1703755
2029	TATAGA	1703177
408	TTGATA	1702460
284	CTCTAC	1701824
1639	ACAGGT	1701170
1007	ACTGGG	1694299
1863	TGGATG	1694244
1011	ACTGGA	1692199
2527	ATCCAG	1689659
1798	ATTAGC	1689474
1932	TGTAGA	1688151
400	TTGATG	1686549
535	TATCTG	1685855
92	GAACAG	1684420
1159	CCTGTC	1681867
2525	ATAACT	1681317
3070	CCCACT	1679861
857	TTGTAG	1679726
2033	AAGCTT	1678818
2658	TGAGTG	1677735
2072	ATAATC	1677693
4085	CAGGTT	1677468
1944	TAGATA	1677151
1149	AGCAGT	1674560
834	AGCATG	1674086
1333	CCTAAA	1673328
3886	TACAGT	1672472
4091	TGCTAT	1668344
3675	AATGGC	1668195
2741	CTGTAG	1667856
1650	ATTATC	1666861
1132	TAGCCA	1665159
3904	AGGGCA	1665136
3376	ATCTTA	1664435
4015	AAGGCT	1662789
3333	GGTCAG	1661731
3838	AATGAC	1660580
1222	ACATTG	1657588
3088	GGTCTC	1657437
1738	CACTGG	1654959
2424	CTGAGC	1654856
2832	CATCAG	1654412
828	ACTTGG	1652017
1439	TTAGCT	1650166
1144	CCTGTT	1650131
1447	AGCTAC	1648820
2045	TGTTGC	1646058
571	GTCTTG	1644906
3147	TTGCTC	1643384
2468	TATGCA	1641108
642	ATTCAC	1640125
1558	GGAGAT	1639694
193	ACACCT	1638769
584	TTGAGT	1638437
1359	TCCAAG	1635147
804	GGAATA	1635043
2740	ATATAG	1634813
123	AACCAT	1634746
886	TTGGGG	1633404
660	TTTGGC	1631835
2365	TTCAAC	1631103
512	GAGATA	1631042
464	CACCAA	1629687
263	TCAGGT	1629547
1358	TTAGGA	1628555
940	ACTTCC	1627930
1412	AACTGG	1624403
1234	GAAGTG	1624148
982	AGCTTC	1620722
197	CAGAAC	1620405
1037	TCCTTA	1618065
3009	CAACTT	1616004
1245	GGAACA	1615671
2703	ACCACT	1615101
114	TCATGG	1615076
1256	GGATGG	1613890
270	TCAGGG	1613331
2457	GGCTGC	1612214
461	CACCAG	1612113
847	TGTCAC	1610620
791	TGTCCA	1610249
2358	AGGCCT	1609534
1058	GAATTG	1609233
2553	CTGACA	1607180
3552	AAGGTG	1606953
3549	AGTGGA	1606429
2111	GCCCTG	1604758
3554	ACTCAT	1602867
2167	AGTCAG	1602040
2002	ATGACT	1601163
850	GTCTGT	1599711
675	TTGACA	1596982
989	GAGTCT	1596696
2302	TATTAG	1596591
669	GGTTCA	1596038
372	CAGGCC	1595013
1927	GCTACT	1592618
601	GAGTTC	1591143
1946	AGGCTT	1590117
418	GCTCTT	1588272
1481	TTAGAT	1587212
1208	GAGGAT	1586991
1331	ATACAC	1583469
555	GATGTT	1582316
396	CAAGTT	1581897
2210	TGTGGC	1581055
919	TATCCA	1580348
1633	ACATAG	1580325
1459	GAATCT	1580192
1247	GAAAGC	1579917
3402	TTGCCC	1579711
975	ACTTAT	1578155
3395	AAGTTC	1577730
2785	TAAGTA	1577393
2833	CATCAC	1576979
2764	CTATTA	1575591
2960	TGAGGG	1575364
1325	GACCAG	1574678
2539	TTCTAC	1574239
119	TCATGC	1569817
1438	GCACAT	1567586
1119	CTTCAC	1567440
3051	GTGATC	1564862
1130	GGAAGC	1564842
980	TTGGCA	1563702
1315	CCTTGA	1562116
2096	TATACT	1561649
1063	GAATTC	1561430
1816	AGTCTG	1561345
3571	TGCTTA	1557873
2660	TGAGTA	1557345
2148	TATAAG	1555704
2713	GCATGG	1554204
2853	TACCAT	1554054
4028	CATTGA	1552965
3150	TTGCTA	1551582
3776	AGATTG	1551416
1945	GTGCCA	1546875
2011	TATAGT	1546506
2176	AGTCAA	1546442
4048	TACTGT	1546123
2398	ATAGTA	1545827
3176	GTGAGG	1545687
3773	AGGTAA	1545118
285	CTCTAA	1544837
1837	GTTCAT	1544397
133	AACCAG	1542759
1635	ACATAC	1542426
1014	TTGGAT	1542246
739	TTAATC	1540097
994	GATGAG	1538579
799	TTTGAC	1535608
2056	GCTTCA	1534236
1297	CCTTGT	1533797
1929	GTGCCT	1533776
1563	CACTTA	1533434
388	GATATA	1529625
4023	TCAGTA	1529245
154	CTCAAT	1526800
19	TGCTAA	1523738
3094	TAAGAG	1521479
2161	GCAATT	1521050
1270	AACAGC	1520627
1877	CCATAT	1518914
110	CTCACC	1517319
1403	AGCTCC	1515971
1295	AGCTGC	1514635
917	GAGAAC	1510819
1793	CCATGG	1510134
4047	TCAAGC	1509425
2461	TGATTG	1509062
1087	TGACTG	1507933
2433	TGGTAT	1502459
1495	CCCCTC	1502420
3940	AGGGAT	1500743
2209	CTGTTA	1500129
3133	GTTAAT	1500018
3697	ATCTGC	1499802
2276	CTTACA	1498322
3527	ATCAGT	1497315
1790	ATTAGT	1493848
3458	AGGAGC	1493590
4022	AGCCCT	1492699
3583	TCTGGT	1492504
1643	CCATTG	1491764
3684	GCCAGA	1490952
3450	TTACTA	1490842
2138	CTTGTG	1489402
2582	TAGTAG	1488751
3698	TACTTG	1486018
3362	GCCATG	1485929
3547	GTCCCA	1485442
1433	CACATC	1482728
3239	AGGATA	1481792
3041	CTAAAG	1481716
3692	ATCTGG	1481109
3285	ATCATC	1481038
1487	CCCCTG	1480586
2378	ACCTTG	1480438
3916	TTACCA	1480295
1482	ACCCAA	1477851
3617	AGGAAC	1476522
2704	GCATGT	1475629
3693	AAGACC	1473381
3938	TGCAAG	1471849
3130	GTTTGG	1471161
3679	AACCTT	1470590
2900	ATAGAG	1470566
2284	TGAATC	1470458
2904	TGATCC	1467138
2676	CTTGAT	1464243
1453	TTAGCC	1462681
907	GAGTGC	1462214
276	TCAGGC	1460371
725	GGTGGT	1460350
3122	GATCTT	1460281
56	TCAACT	1459426
1466	CCTGGT	1451432
294	CAGTAT	1450959
3637	GAACTG	1449505
779	GGGTGA	1447682
2178	TGTTAG	1446338
825	GATGGT	1446030
510	GAGATC	1445448
610	CAAGGC	1444974
1773	GCTTTA	1444778
1476	CCCCTT	1443931
1690	ACAGCC	1442608
520	TTTACC	1442580
430	CACCCT	1442309
613	ATTCCC	1442190
470	TGTCTA	1439861
1352	TCCAAT	1439845
749	GAGGTC	1438576
1342	TTATAC	1438319
1959	GGCATT	1437495
1695	GCTATT	1435707
574	GTCTTC	1434004
214	AGATAG	1433975
2939	CTAAGA	1433558
882	GGTGAT	1432910
1537	CCAATT	1432151
1647	CCATTA	1432008
2307	TATTAC	1431866
137	AACCAC	1428852
1197	TTATGG	1424936
3143	TCTATG	1423380
393	GGTTTG	1421248
216	TCATCC	1420991
872	ATACTA	1420705
82	AACCCC	1420261
1475	ACAACT	1418919
2177	GCAATG	1417727
3024	TAATAC	1417666
3281	GTTGCA	1417021
477	ATGCTA	1416562
902	TCCATA	1415122
750	GCTCAT	1410988
125	CATGGG	1410693
2508	CTTGGT	1410442
667	CAAGCT	1410427
67	AACCCT	1410145
1191	TAACTG	1407683
2697	CTGTCC	1406061
2871	GCAGGC	1405690
2335	TACCTT	1405359
1516	GAATAG	1404207
73	TACTCT	1403761
1472	TCCTAT	1402809
600	TTGAGC	1401041
1936	TAGATG	1400816
2108	AGTCCT	1400696
3225	GTCCTT	1399411
307	AGAGCC	1397000
1055	TTAAGG	1395876
960	TATCAG	1395070
815	ACTTGT	1388408
2601	ATATGC	1387971
1050	GAGTAG	1386906
2473	TGGGGC	1386407
843	CCTATT	1386104
2219	GCTGCC	1381348
583	TTGGTA	1380087
1435	AGCTAT	1379715
1265	ATACCT	1377859
1534	GAAGGC	1377006
439	GGGATG	1376929
1492	TGACCA	1376621
747	GGGACT	1376092
2760	ACCTGC	1375515
2531	ATCCAC	1375442
967	GTCTCC	1374690
2160	CTTAGA	1374346
1755	ATGATC	1373580
2261	CTTACT	1373390
436	CACCCC	1373312
2068	GACATG	1373185
2504	CTTTAC	1372218
2098	TGGGTA	1372201
694	TAGCTT	1372151
453	TTTAGC	1371784
1523	GGAGCA	1371650
1807	GTTCCA	1371558
759	GGGACA	1368682
2142	CTTGTA	1365634
1411	GCACCA	1362550
2510	TATGAG	1359703
838	AGCATA	1359390
1697	GTGCTT	1358520
1608	GAAGCC	1358373
711	GCTCCA	1355832
1239	GAAGTA	1354395
255	TCATAG	1352925
62	AGATGC	1347733
2048	AAGCTC	1347431
2550	CTCCTA	1346916
2403	TAGTGA	1343070
186	CAGTGC	1341833
2678	GACTCT	1341802
1688	CTACAT	1341318
2469	GGCAAG	1334287
1480	ACCCAC	1334088
735	GTCAGA	1333680
14	CAGGTA	1332691
262	CCACTC	1331893
1997	TGTACT	1330806
468	ACTATG	1329824
2878	AGACCT	1329114
820	GTCACA	1329015
1288	TTATCC	1324867
2230	TGCCTA	1324849
47	GAACCA	1322398
756	GAGAGT	1319669
3095	GTGTTG	1319193
1415	AACTGC	1318767
1808	CACTAT	1318699
1483	TCCTAG	1318653
653	GATACA	1317805
2135	ATGTCC	1317745
1404	GGATAT	1317685
1552	CCAATA	1317664
315	GGTATT	1317119
1955	TGGTTG	1316322
1583	TAACCA	1315045
1200	TAACTA	1313968
1990	ATTGGT	1312552
1450	CCTTAT	1309046
577	GATAGA	1307323
1590	CCTGAT	1305736
1046	GGGGCT	1302361
1952	AGGCTC	1300417
836	AGCATC	1298618
1231	GGAACT	1297673
219	AGATAC	1297436
107	CATTAG	1296398
2234	ACCATA	1296296
2124	AGTCCA	1295372
1237	GAAGTC	1292477
827	GGTGCA	1292128
1521	GAAGGT	1289027
3173	GTGAGT	1288369
3192	GGGCTC	1287442
2329	CTTAAG	1284638
1797	ATTAGG	1281153
3576	TCTTAC	1280413
2007	CCAGAC	1280390
3227	GTCCTG	1280314
1090	TGACTC	1277973
3906	CAGTTG	1275895
2894	ACCTAA	1275073
3226	GTGACT	1273994
3258	GTGTGC	1273716
1454	GCACAA	1273481
1177	TAGCAG	1270538
3749	CAGATC	1269912
2184	GCAATA	1264088
3603	AGGTGC	1262555
2902	CCCTTG	1262039
3388	AGTTGG	1261975
3682	GCCAGC	1258611
2586	GACTGG	1258446
1823	CACTAA	1256570
3714	AGTGAC	1252937
957	GGGGGA	1252181
2626	CTGAAC	1251829
2615	GACAAG	1251512
4021	TCAGTC	1250982
3324	TCTAGT	1250977
2743	TAGGAT	1250925
2872	GTTATA	1250884
3999	TACACT	1250180
4030	AAGGCC	1249501
1966	GTGCAT	1246052
2479	GTACAT	1243790
3066	CTATCA	1243189
2561	GCAAGG	1243139
2445	TGGTAG	1243038
3608	GTAACA	1242724
2595	GACAAT	1241294
3495	GGGCAT	1240297
2757	CTATTG	1238771
3134	GTTTGC	1238024
2696	GACTCA	1237870
3615	TCCCTA	1237711
3694	AACCTA	1235049
3101	GTGTTA	1234422
2267	GGCAGT	1233019
3439	TTGCAC	1232824
2074	GACATA	1231778
1341	CTACTG	1230500
2712	TGCCCC	1229550
3277	GTTGCT	1229473
2340	GCATTC	1228980
3768	AGGTAG	1228044
4062	GGACAA	1227852
2195	ATGGGT	1224217
3215	ACTCTA	1223674
3052	GTGATA	1222148
2599	TGGGCC	1219937
2404	GACAGT	1219806
3464	GGGCCA	1219553
3431	TGCATC	1219055
3328	TCTAGG	1217949
658	GGTTCT	1217245
3954	AGGGAC	1216309
3099	GTGTTC	1215813
2928	TAATGC	1215354
3116	GTTACA	1212663
3448	TTACTC	1212409
2889	AGACCC	1211942
3845	AAGTCC	1211413
1094	ACAATC	1211016
3357	GTGGGC	1210153
1376	AACACC	1208991
3538	ATCAGC	1208439
3516	ACTCCC	1208265
3793	AGGGGC	1208134
3584	CCTCTA	1207162
3182	GGGCTT	1205280
2899	CTAGTT	1204764
880	GTCTGA	1203546
2507	TAGTCT	1200303
767	GAGAGC	1198796
282	CTCTAG	1197659
1734	CCAAGC	1196947
1902	CTTATG	1194268
1539	TGACAC	1193556
2369	AGGCCC	1193471
1865	TGGATC	1191315
715	TAGCTA	1189672
3280	GTTGCC	1187214
3118	AGTATG	1185711
2910	CTGGAC	1184694
1251	GGATGT	1184165
2817	TGATGC	1183452
1553	AACTAC	1183157
397	GGTTTA	1181399
44	GAACCC	1180360
476	ATGCTC	1180351
1574	TAACCT	1180020
1580	GTTCTA	1177395
988	ACTTAG	1177104
1202	TTATGC	1174722
1381	ACAGTC	1173752
896	GAGTGT	1173527
1361	TCCAAC	1173104
818	GTCACC	1172439
599	GAGTTG	1172340
592	GGTTGC	1170826
1116	GGAGTC	1168375
384	GATATG	1167534
1522	GGAGCC	1167141
656	GGGAGC	1166717
1548	CCAATG	1166296
1008	ACTGGC	1165890
3343	GTGTAA	1164769
1728	CCAGTA	1164227
2224	TAGGTA	1162946
984	AGCTTA	1162759
2083	GCTTAT	1161896
2784	ACCAAC	1161233
812	GGTGCT	1160041
412	CAAGTC	1158994
1010	ACCCTT	1158263
2057	TAGTTC	1158148
28	GAACCT	1157535
2523	GACACT	1157507
2103	GCCCTT	1153587
404	TTGATC	1153430
1122	TAGCCT	1149823
993	ACTGGT	1149647
1216	GGCCAT	1148967
3297	GTTGAT	1146431
208	ACACCC	1144612
1518	GAATAC	1142378
165	CTCAAC	1140949
1745	CACAAC	1140578
113	CATTAC	1137881
2089	ATTGCC	1137836
841	GACCTT	1137085
3107	CCCAAC	1136511
3151	CTAGAT	1136335
1062	TTAAGC	1136055
681	CAAGCC	1135660
1024	ACCCTC	1135402
506	GGTAGA	1135274
581	TTGGTC	1133715
3238	AGGATC	1132441
991	ACTTAC	1132269
1426	ACCCCT	1131952
1092	TGACTA	1129632
605	GAGTTA	1129229
1074	GAGGGC	1129009
1155	GGCCCT	1127347
2995	CTAACT	1125547
1282	CCTACA	1125225
1401	ACAAGC	1124849
778	ACTACT	1124204
2399	CTGGTA	1118349
153	CAGACC	1116299
3860	ATCTAC	1116198
575	GTCTTA	1114054
2379	TAGTGT	1113036
3223	GTTGGC	1112176
863	TTGTAC	1107764
278	CAGTCC	1105908
772	GATTCC	1105047
590	GGTAAT	1102163
1972	GTACTT	1100908
1861	GCTGTA	1098502
837	GATGGC	1097981
2717	GCATGC	1095974
2387	GGCACT	1094544
1236	GGCCAC	1093808
3314	GTGTCC	1093667
1824	AGTCTA	1093392
152	CACCTA	1091665
269	CATGAC	1091233
3045	CTAAAC	1087954
2384	ACCTTA	1087720
1356	TTAGGG	1085491
1281	GACCCA	1084401
3113	GTTACT	1084288
496	CAATGC	1083693
845	ACTAAG	1082563
3359	AGTACT	1081664
3591	GTAACT	1080209
2554	GCAAGT	1079228
2877	ACCTAT	1076819
2906	ATAGAC	1074872
2180	GCAATC	1073422
3563	AGCCTA	1073036
1780	CCAACC	1072536
3790	AGGGGG	1072155
2349	TACCTC	1071638
3267	GTGAAC	1070170
1148	ACTGAC	1070129
2024	TATAGG	1068456
3296	AGTAGG	1066877
2670	GCCCAA	1066712
1905	CTTATC	1063386
858	GACCTG	1062640
944	GGATTG	1061725
3670	GTAAAC	1061565
3442	AGGGTC	1060937
3172	GTGGTA	1059494
3229	GTCCTC	1057678
3096	CCCAAT	1057080
1469	GAATCC	1053970
2156	CTTAGG	1052889
3032	CAACTA	1052747
3137	CTAGCA	1051281
2747	CTGTAC	1049757
2661	GCCCAT	1048352
3686	TCAATC	1048285
2418	GACAGC	1048272
2396	TAGTGG	1047578
1494	ACAACC	1047433
1172	GGCCCC	1044826
3138	GTTAAG	1044323
3514	GGGCAC	1041103
3586	GTCCAT	1040347
2130	ATTGAC	1039882
1151	TTAACC	1038168
3545	TACATC	1036462
3124	CTAGCT	1035235
2405	GGCACC	1035208
4078	TACAAC	1032733
3436	TCTAAC	1032026
1803	GTTCCC	1028676
3411	GATCAG	1026743
2105	TATACC	1025753
1923	ATGGTC	1022099
3825	GCCAAT	1021867
3761	GTATCA	1018417
3526	GGACTA	1018033
2689	CTTGAC	1016636
3213	CAACCC	1015645
1489	TGACCC	1015095
2477	ATCCCC	1012929
1355	GGATCT	1012462
4069	TACTGC	1010800
3866	CATAGG	1010636
2783	TAAGTC	1009968
3255	GAGCTA	1008456
3654	GTATGA	1008109
1460	CCTTAG	1004698
490	GTCATA	1003370
588	CAATAC	1003068
1931	TGTAGC	1000835
2088	GGCTTA	1000046
489	GTCATC	994274
71	TCAACC	993656
2819	TACCCT	990857
2019	ATGACC	988863
1978	GTGCAC	987476
1410	GCACCC	987320
2027	TATAGC	986230
3092	CTAGGT	980889
3840	GTAGGA	980221
3337	GGTCAA	980023
3870	CATAGC	976907
3391	AGTTGC	976666
2793	CCCATA	974542
2012	TGTACC	973673
2746	GACTAA	973583
2999	GCAGAC	971740
2640	GCCCCC	970998
3367	GCCATA	969718
2159	CTTAGC	968206
2545	ATAACC	967880
916	TATCCC	965146
1044	GAGTAT	962141
4040	CATAAC	961330
3633	GAGCAC	954457
3119	AGTATC	953553
3039	TAAGGG	951159
2465	TATGCC	947426
3330	TCTAGC	944694
1969	GGCATC	943181
3562	AGGACC	942934
3544	GTCCCC	940776
1709	GTGCTA	935443
3028	CTATGG	935427
1502	TTAGAC	934894
2252	GGCGTG	933011
2821	GCATCC	931765
3946	GTAGCA	930762
3914	TTACCC	928836
1437	ACCCCC	928118
1032	TTGGAC	924663
16	CGCCTG	921787
564	GATGTC	921412
676	GATTGG	915233
1963	GCTTGC	913926
3104	CTAGGC	913195
2380	TGGTCC	912442
88	TACTCC	908516
2394	ATAGTC	905933
2548	GCAGTC	904406
1027	ACCCTA	902998
2773	ATAGGC	902196
816	GATTAG	897902
732	GTCAGC	895568
666	GGTTCC	892654
1329	GACCAC	890090
501	GGTAGG	888045
3043	TAAGGC	886616
473	ACTATC	886368
2430	GTACCA	886193
602	GGTAAG	882855
1003	GAGTCC	882793
2742	GACTAC	878516
3230	GTGACC	877400
2854	GCATAG	872069
2890	ACCTAC	869399
386	GATATC	863360
2938	CTAAGC	862644
2240	TAGAGC	859358
3148	CCCTAT	857500
1280	ATACCC	857170
3975	GGACCT	854389
3478	GTAGTG	853834
2849	ATAGCC	853366
2542	GACACC	853352
3152	CCCTAG	851627
1698	CTACAC	850411
758	GGGACC	849250
1942	TAGATC	848678
324	GGTATG	846210
639	GGGGTC	842784
852	ACTAAC	839631
1462	CCTTAC	833940
1189	CCTAGC	833702
1357	TTAGGC	832444
142	TACTAC	829440
697	ACTAGG	826387
2620	GACAAC	826045
303	CAGTAC	825489
2409	GTACCT	821614
139	TACTAG	818177
493	GGTGTA	816170
1330	CCTAAC	814193
1815	CACTAG	811395
690	GATAAC	809438
3089	CTATAC	809000
1413	GGATAG	807270
2642	GGCTAG	804930
336	CGGGAG	804052
937	GGGTAG	795979
953	GGGGGG	790415
440	GGGATC	789527
687	ACTAGT	788380
2251	AGGCGG	787886
291	CTCGGC	786462
3991	GGACCC	783495
1893	CCATAC	776401
2231	TGGACC	775819
572	GATAGG	774128
3156	CCCTAC	763801
2654	GGCGGG	761636
3166	CCCGGG	759090
2618	TAGGGG	755371
1581	TAACCC	746262
3231	GTCCTA	743627
792	ACTACC	740830
3597	GTCCAC	737219
2401	TAGTGC	736814
3162	CTAGAC	734838
4010	GCCGGG	734313
3079	GTTAGC	732542
560	GGTACT	713031
869	GACCTA	712520
2489	GTACAC	711297
757	GGCCTA	701848
719	GGTTAG	697160
1984	GTACTA	692959
2352	TAGACC	688071
2092	GCTTAC	687455
1417	GGATAC	686935
1128	TAGCCC	681152
887	GTCAAC	680807
2738	GACTAG	677884
22	CGCCTC	672369
326	GGTATC	668083
607	GGTAAC	665711
2118	GCCCTA	662339
641	GGGGTA	654770
2644	GGCTAC	654677
701	ACTAGC	646476
861	GAGACG	646196
721	GGTTAC	645543
2856	GCATAC	642612
1593	CCGTCT	642451
576	GATAGC	636222
632	CGAGAC	629616
505	GGTAGC	627373
1655	CCGGGC	625709
1051	GAGTAC	624631
1015	GTCTAC	623223
2364	AGGCCG	617779
379	CGCCCA	611579
3837	GTAGGC	607784
2157	GCGTGA	605131
2243	AGGCGT	586181
1398	CCGAGG	585215
569	GGTACC	575162
3420	GTGGCG	573501
2427	GTACCC	572414
2657	GGCGGA	571566
1663	CACGTG	558572
168	CGTGAG	555814
4077	CGTGGT	555175
2149	GCGTGG	533382
3382	GGGCGG	529769
508	CCACCG	526788
1692	CCGGCC	522042
2079	TCTCGG	516149
3244	CCCGAG	508918
3578	GAGCCG	507123
3967	TCCCGG	504121
3504	TCGAGA	496101
3933	GCCTCG	486825
3952	TCGGCC	478390
1694	CCCCGT	478188
4058	CCTCCG	475176
3936	TCGGCT	472955
2709	TGCCCG	472403
1642	CCGGGT	468953
3523	CGTTTT	467780
2869	CTCCGC	466408
3797	ATCTCG	466344
120	CGTGCC	461919
2766	GACGGG	460581
1683	CCGGCT	453631
224	CGGGGT	452185
159	CGTGAT	446159
169	AGATCG	446088
3851	TCGGGA	446086
385	CACCGC	443972
434	CACCCG	442672
1723	CACACG	441952
1703	CCCCGC	436900
521	CGAGGT	434098
442	CCACGT	427478
346	CTCGCT	426043
727	ACGTTT	423757
1370	ACGGAG	423275
2348	GCGGGC	421274
376	CACCGT	417606
1977	TCGCTT	417110
933	GCGCCC	412843
918	GCGCCT	412257
1390	CCGAGT	409539
1825	CACGGT	405288
211	CCGCCA	392441
382	CTCGAA	391980
1912	CACGAG	391049
91	ACACGT	390241
677	CAAGCG	386102
304	CGGGCG	385279
301	AGAGCG	384808
394	CGCCAT	382608
1577	AGCGAT	381869
236	CGGGGC	381805
172	CGTGAA	371889
923	ACGAGG	370900
378	CGCCCC	370607
3075	CCCACG	370390
1252	AACGTG	370061
1373	AACACG	366126
924	TGGCGC	366015
103	ACACGG	365297
911	TGGCGT	364228
2037	GCGAGA	362624
1651	CCGGGG	361369
232	CGGGGG	360387
2449	CGGCTG	356159
2841	TCACGA	355733
48	GCCGCC	353123
3375	GGGCGT	353087
77	AACCCG	350892
1069	ACGTGA	350149
1987	TCGCTC	349569
237	CGGGGA	348188
446	CCACGG	346464
2919	AAACGA	346426
1018	TGGCCG	343263
1203	TCCGTC	339234
150	TGCGCC	337783
2436	TCGCCC	336277
1888	CACGCA	336075
3510	ACTCCG	334388
227	CGATTC	333488
3785	GCCACG	331304
406	CGAACT	326301
1248	AACGTT	326072
2136	AATCGC	323771
1290	GCACGT	323429
1668	CGCACC	323285
1205	ACGTAT	320222
2940	TCACCG	320061
1961	CCAGCG	319835
3459	GGGCCG	318053
2964	GCAGCG	317870
2945	CGGCAG	316768
344	CGAGTA	316465
3181	CGACAG	316264
4094	CGTGGA	313376
1187	CTGCGG	312539
2153	TTCGTT	310079
3197	TTTCGT	309797
3884	TGCACG	307579
3676	TCGAAC	306054
2182	CGTCTG	305524
1872	CACGCT	303740
3513	ATCGTG	302371
3536	CGTTTC	302138
3818	CCGCTG	301360
3987	CGGAGC	299871
1531	CCGTGC	299567
3344	ACGCTG	299465
2745	GGCGCG	297668
1102	TTCCCG	296760
1609	CGCAGG	294873
3644	GCCGTG	294822
1195	CTGCGC	294563
2992	ACCGCA	294298
3970	TCCCGC	293735
4034	AGCCCG	293088
3029	CCCGTG	292476
616	TTTTCG	292024
3875	TACGTG	290280
2482	TTCTCG	287112
2912	AAACGG	286852
1836	CACGGA	285156
2214	GCTGCG	284012
3806	ACGCAG	281951
3315	GATCGC	281352
3690	AAGACG	280704
3994	CGTTCT	280231
2865	CTCCGG	279703
2459	CGGCTA	279520
1441	TCCTCG	278684
2332	GCGGGT	278618
2145	GCGTGT	277797
3205	CCCGCT	277146
4096	CGCCTT	275608
2121	GCGACA	275446
2799	AGACGT	273015
3154	CAACGT	272722
1600	CGCAGT	272526
2388	GACGTG	272384
2921	CAGCGA	271787
2847	CTGGCG	271103
2439	TCGCCA	270085
268	AAATCG	269933
2073	TCTCGT	269027
3939	CCTCGC	268683
2481	GCGGCC	268476
1255	AGCACG	268023
1687	ACAGCG	267129
2802	GGCGAG	266837
3989	CGGAGA	266690
1071	CTTCCG	266467
2834	TCACGG	266414
3843	TCGGGG	266109
1442	CGCTTT	265687
1167	GGCCCG	265137
3865	TACGTT	264783
3787	TTACGT	264744
3897	AGGGCG	264511
1372	ACGGAA	264116
2805	GGCGAC	263101
3658	TCGTGG	262921
2516	GCGGAT	262877
3534	CGTTTG	262382
3125	CCCTCG	261829
3170	CCCGGA	261570
1735	CGCTCC	261249
2918	CAGCGC	261039
630	CGAGAG	260829
3451	AATACG	260040
3219	CCCGCA	259517
3746	TCGTCT	258183
2309	TGTGCG	257361
373	CTCGAT	253336
4016	GCCGGC	253084
3623	CGGATC	251784
1080	ACGAAG	249603
3537	CGTTTA	248687
2154	GCGTGC	248499
1869	GTGCGG	247717
3263	TTTCCG	247692
2165	TTCGTG	247248
3924	AGCCGC	246390
3662	TCGTGC	246048
3724	CGTGTC	245795
3956	TCCCGT	243275
2669	CGTCCT	241536
621	ACGATG	241118
2978	AAACCG	240930
183	TGCGAT	240262
2257	AGGCGA	239326
1613	CGCAGA	237434
226	CATGCG	237224
3502	TCGAGG	236638
1318	ACGGCA	236178
109	ACACGA	235854
1693	CCGGCA	234901
2435	CGGCTT	234476
746	ACGTTA	233896
754	GGGACG	233604
1659	AACGAG	233434
3474	GAGCGG	231478
1156	ACGTCA	230866
332	TCAGCG	228817
626	GCTCGG	228169
286	CTCGGT	226453
433	CGAAAC	226026
2483	GCGGCA	225582
1457	CGCTTC	225122
1737	CGCTCA	224790
1180	TCCGTT	224506
1605	CCGTCC	224074
1891	GCGTTT	223952
427	CGAAAT	223944
2173	GCGAAA	223533
52	CGGTGT	222610
743	ACGTTC	222105
966	CTTCGG	221884
528	ATTCGT	220816
517	TTTACG	220268
358	CGAAGA	220202
353	CGAAGG	219883
1864	GTGCGT	219500
32	GCCGCT	218371
1547	AGCGCT	217998
1618	TCCGAG	217237
2662	TTCGCT	216769
813	GCGCGG	216112
3805	CCGCTT	215574
3500	ATCGTT	215507
2721	CGTCAT	215455
4014	TACACG	215317
3733	TGCGTT	215305
2735	GGCGCT	214781
3249	CCCGAC	214341
2563	GGCTCG	214048
4012	CGTTCA	213696
1852	CCATCG	213542
4065	CTCGTC	213390
2442	CTTTCG	212144
49	GCCGCA	211611
3680	TCGAAA	211358
1486	ACAACG	211001
342	CGAGTG	209834
1546	CCGAAA	209450
2367	AAGCGT	209081
624	ACGATC	208871
333	CGAGTT	208693
614	ACGATT	206886
2873	CTCCGA	206739
1937	GTGCCG	206497
3149	CGACCT	205698
2226	TGGACG	205483
2255	GCGTCT	205278
2540	CTGACG	205241
2917	ACCGGG	205179
1133	AGCGTT	205167
347	CGAAGT	204875
383	CACCGG	204692
1301	ACGGCT	204302
1212	ACGTAG	203690
170	CGTGAC	203564
2556	TTCGGG	203353
3275	TCGATC	202656
995	TTCCGG	202376
1242	GGAACG	202302
53	CATTCG	201872
387	CACCGA	201426
331	CGGGAT	201303
70	CGAATT	200538
1465	AGCGGA	199847
1196	CTGCGA	199792
597	CGAGCA	199456
289	TACGAA	199225
1778	CCAACG	198551
1154	ACGTCC	198283
66	CGGTGC	198237
3407	CGTATG	198076
241	CCGCAT	198063
2537	ATAACG	197752
761	TTTGCG	197306
1564	AACGGG	197226
2101	TATACG	197096
536	ATTCGA	197090
689	ATGCGT	196455
1394	TGACGG	196078
2671	TTCGCC	195997
2734	CGTCAC	195941
162	CGGTCT	195924
582	CGAGCT	194855
134	TGCGCT	194777
1240	ACGGGC	193458
1399	TGACGA	193078
2139	AATCGA	191983
212	TCATCG	191919
1855	ATTACG	191648
1253	AACGTC	191564
1513	TCCGGA	191298
1317	ACGGCC	191289
1029	ACGACA	190822
3803	TCGTAT	190618
4017	GCCGGA	187619
3477	GAGCGC	187229
1874	GTGCGC	187136
4074	CGTTAA	186883
3329	TTGCGG	186225
3351	TCGTTG	185795
1598	ACATCG	185575
3539	GTCCCG	185102
2085	ATTGCG	184979
3810	ACGCAA	184783
2988	ACCGCC	184426
4011	GAACGA	184409
3621	CGGATG	183567
1002	TTCCGA	180552
2633	TGCCGA	180398
914	ACGAGT	179919
1814	GCGATG	179613
2272	CTTACG	179509
42	TGCGGA	179118
1348	ACCCGA	178837
1508	TAACGA	178524
2707	TTCGAT	178320
790	ATGCCG	178234
1499	CCGACC	177957
3470	TCGGTT	177629
2796	GGCGAT	177619
155	TGCGCA	177248
3022	ACCGAA	177111
1529	CCGAAT	176846
2494	TCGCAC	176070
2250	TATTCG	176004
3777	AATGCG	175680
3396	TTGCCG	175560
3847	TCGGGC	175466
4035	AACCGT	175276
3674	TCGAAG	175093
2835	GACGCT	174215
3880	GGACGC	173895
3899	CGTTGA	173469
3274	TCGATG	173255
608	ATTCCG	172362
2328	ATCCGT	171859
3748	TGCGTC	171821
2049	GCTTCG	171341
4003	GAACGG	171229
999	TTCCGC	171021
190	TGCGAG	170888
29	CGGACA	170529
625	ACGATA	170437
1623	TCCGAA	169940
3347	ACGCTC	169815
325	CGCCGC	169769
1662	CGCACT	169754
969	CTTCGC	169720
1220	ACGGGT	168316
1452	AGCGGT	168068
417	CGAACA	168017
2170	TTCGTC	166394
1640	CCGTAA	166358
3419	ACTCGA	165934
3394	TCTACG	165778
411	CGCCAA	165557
1556	AACGGT	165406
3798	TTACGA	165305
283	TACGAT	164842
1271	GACCCG	164590
488	CGATCA	164526
2675	GCAACG	164399
102	GCCGAA	164176
1185	ATACGG	163269
540	GCGCTT	162518
628	GCTCGC	161254
2258	GGCGTC	161007
2942	CGACTT	160800
207	CCGCCG	160656
509	CGATAT	160053
704	GTCGTG	159887
1479	CCGACT	159518
253	TACGCA	159488
1629	AACGCC	159463
487	CGATCC	159431
1684	CGCAAG	158452
343	CGAGTC	156939
38	GAACCG	156742
1215	ACGTAC	156740
695	TGTCGG	156340
271	CAGTCG	156328
2245	AATCCG	156319
706	ATGCGC	156308
26	CGCCTA	155886
1765	CGCGGT	155756
2772	GACGGC	155350
149	TACGGT	154955
787	ACTACG	154814
945	GATGCG	154707
178	CGGTCA	154681
2009	TGTACG	154631
2603	ACCGTC	153272
800	TTGTCG	152989
1224	CCGTTG	152866
166	TACGGA	152785
428	CGATGC	152611
2132	ATGTCG	152252
3769	TCGTCC	151734
910	ACGGTA	151442
198	TGCGAA	150736
1721	CCGGAC	150387
2922	ACCGGC	150231
1091	CCGATG	149661
978	GCGCAA	149517
671	TTGACG	149486
619	GCTCGT	149438
646	GATACG	149355
3002	CTAACG	149349
519	CGATAA	149077
1566	AACGGC	148930
1901	GCGTTC	148650
1078	CCGATT	148593
381	CTCGAC	147583
998	GAGTCG	147524
2191	CGTCTA	146503
708	ATGCGA	146235
817	GCGCGC	146164
2273	GCGTCA	146101
2117	AGTCCG	145987
2030	AGTCGT	145914
4054	AACCGG	145140
3517	ATCGTC	144592
3334	TTGCGA	144453
4056	AACCGC	143057
3311	GTGTCG	142914
1749	GTTCGT	142730
3430	GTCCGT	142431
3155	CGACCC	142180
2989	TAATCG	142060
3616	TCGACA	141811
1272	CCTACG	141058
3236	CCCGAT	139886
1183	GACCGG	139072
223	CGGTAA	139060
1120	GTCGCT	138636
177	CGGTCC	137848
1714	CCGGAT	137628
87	CGAATC	137009
629	GCTCGA	136742
2825	TACCCG	136570
2028	GCGAGT	136539
1021	TAGCGT	136139
692	GTCGTT	136134
1900	GCGTTG	136037
3209	CAACCG	136002
1625	CTACGA	135395
2395	GACGTA	134737
908	ACGGTC	134597
1754	CGCTAT	133641
104	CCGCGG	133378
3157	CGACCA	133311
3038	CCCGTA	132954
3214	CCCGCG	132228
3600	TCGACT	132138
1800	GTTCCG	131544
4067	CTCGTA	131411
1143	AGCGTA	131379
3276	TCGATA	130676
2310	GCGTAT	130457
3484	TCGGTC	129899
2925	ACCGGA	129607
2462	TATGCG	129450
3993	TCGGAT	128777
1634	CCGTAG	127701
3069	TAAGCG	127372
1768	CGCGGC	127112
556	CAATCG	125752
1764	CGCTAA	125422
1504	TAACGG	125121
1989	TCGCTA	124851
1673	CTACCG	124461
3278	GTTGCG	124241
3738	CGTAGC	123755
3876	ATCGGA	122592
2812	CGGCGC	122589
3863	ATCGGT	121443
1038	GTCGGC	120742
2152	GCGAAT	120671
3917	CGTAAC	120175
3299	GGTCCG	120171
1274	ATACCG	119677
3063	CTATCG	119608
2020	GCGGTC	119216
2325	GCGTAG	118619
3846	CGTACT	118486
3486	TCGGTA	117801
2260	GGCGTA	116835
1819	GCGATA	116536
3614	TCGACC	115898
3796	TTACGC	115193
2303	TCGCGC	115031
2106	GCGACT	115030
3829	CCGCTA	115020
3235	GGTCGT	114679
1689	CCGGCG	114673
4073	CGTTAC	114361
3874	ATCGGC	113562
3445	GTCCGC	113395
664	GGTTCG	111098
1903	GCGTTA	110804
3942	GTAGCG	110322
3625	CGGATA	109471
2905	GACGAC	108858
2722	TTCGAC	108125
3788	CGGTTA	107428
3247	GGTCGC	106986
1545	CCGAAC	106400
195	TGCGAC	104664
1041	GTCGGA	104135
566	GGTACG	103493
164	TACGGC	102957
1385	CCGGTA	102790
1096	CCGATC	102132
1019	GTCGGT	101748
[truncated: 49 more rows]
