# Supplementary material for: Sequence space coverage, entropy of genomes and the potential to detect non-human DNA in human samples
Source: BMC Genomics. 2008 Oct 30;9:509. doi: 10.1186/1471-2164-9-509 (PMC2628393; doi:10.1186/1471-2164-9-509)
Supplement: Additional file 3 — A full list of high frequency n-mers for Homo sapiens genome. [file 1471-2164-9-509-S3.zip › Supplementary-table-5/F_7.xls]

V1	V2
2948	AAAAAAA	12559969
2401	AAATAAA	3521836
2537	AAAAATA	3515244
2936	AAAAAAT	3335157
14775	AAAGAAA	3255464
2572	TTTTAAA	3218950
6629	TTATTTT	3132222
9272	ATATATA	3034879
3445	TTAAAAA	2961520
774	TTTTCTT	2913461
2110	TTTTATT	2814631
10443	TAAAAAT	2811575
2531	AAAAATT	2773210
4109	TTCTTTT	2693599
5775	AGAAAAA	2614232
6769	AAAATTA	2572747
4038	ACAAAAA	2554220
2433	TTTGTTT	2514354
12699	TGTGTGT	2500827
6414	TTTTTTA	2460695
6408	TTTTTTG	2436880
2823	AAAAAGA	2370433
7164	AAAATAT	2314530
6780	TTTTTAT	2299181
2945	AAAAAAG	2277077
1525	AAAACAA	2242135
2694	AATAAAT	2241231
1807	GTGTGTG	2188778
5314	GAAAAAA	2180935
234	AACAAAA	2138669
1914	AAATATT	2099399
10040	TAAAATA	2077356
81	TGTTTTT	2070980
10175	ATAAAAT	2042474
3424	TTAAAAT	2003709
907	TGGGAGG	1912884
9771	ATAAATA	1909765
6209	AAATTTT	1895710
9680	CCAGCCT	1890046
2551	TTTTAAT	1854416
2387	AAATAAT	1850139
545	CAGGCTG	1837385
5766	AGAAAAT	1835158
1732	TCCCAGC	1823817
523	TGTATTT	1823126
1748	GCCTCCC	1799118
1923	AAATATA	1796764
6620	TGCAGTG	1794471
6647	TTATTTA	1776024
7991	TACAAAA	1770010
1232	CATTTTT	1769620
3130	TTTAAAT	1762401
259	AGCCTGG	1761377
13274	ATTTTTG	1728829
1304	GTATTTT	1686527
7833	GAGGCTG	1677630
5638	AGAAAGA	1666408
6635	AAATTAA	1659647
6681	TTTTTGA	1654477
212	TTTCTCT	1648427
5918	AATTTTA	1643886
7036	AAAATGT	1637072
2117	AATTAAA	1625147
4559	TTCATTT	1615227
4367	TCTCAAA	1610152
1145	AGAGAGA	1598847
7054	AAAATGA	1591588
2294	AATAATA	1586095
7423	CTGCCTC	1583978
7027	AAGGAAA	1561137
2832	TTTGTAT	1559493
5393	AGAAATA	1554785
1393	GAAAGAA	1553207
7889	ATTTCTT	1552498
6910	AATATAT	1548589
2132	TTTTATA	1548587
5000	CTTTCTT	1527061
5632	TCAGCCT	1525667
13479	ATATTTA	1517961
616	TGGGATT	1511662
1151	TTTTCCT	1507669
6751	TTTTTCA	1506794
8706	ATTACAG	1490491
12161	TTTCATT	1483529
6788	TTTTTAG	1482574
751	GAAGAAA	1479773
9025	CCCAGCT	1478712
6625	AAATTAT	1476760
7342	TTTATAT	1471460
10940	AAAGGAA	1469536
7333	AGGCAGG	1469244
1095	GTTTTTT	1466276
7021	TTATTAT	1465741
5771	AGAAAAG	1458249
1193	TTTTCAT	1453018
6224	AAATTTA	1452135
860	CTCAGCC	1445605
12458	TTTCAAA	1437749
7767	CTGGGAT	1430927
5299	GAAAAAT	1423461
4839	CTCAAAA	1420215
10444	AGGAGAA	1418757
6630	AAATTAG	1415519
3697	TTGGGAG	1409716
1329	AATACAA	1404698
1372	GCTGAGG	1398063
792	TTTTCTC	1397078
314	AGCCTCC	1396914
787	TTTTCTG	1393176
6939	TTTATTA	1391710
4957	GAAAATA	1386771
245	TGATTTT	1383201
4561	GATTACA	1363057
2437	TTTTAGT	1360417
1908	AGAAGAA	1354646
2816	TTATAAA	1353943
8964	CCCAGGC	1351066
1245	CATTTTA	1350491
13360	TGAAAAT	1349011
144	TTTCTGT	1343195
1868	TCCCAAA	1342778
2841	TGGCTCA	1340001
6645	TTATTTC	1334459
6391	AATTTAT	1333715
1638	AATTATT	1332839
4026	ACAAAAT	1331224
12552	TTACAGG	1326659
794	TTTTCTA	1323526
2966	TTAAATA	1314018
8143	TCTCTTT	1308205
4214	AACATTT	1307314
2197	CAGGAGA	1307188
2944	TTAAATT	1306007
13509	TATTTTG	1303810
9033	ATTTATA	1300512
6750	TTTTTCC	1296154
1209	TTTTCAA	1295250
2813	AAAAAGT	1291205
7750	AAGAGAA	1289203
615	TTCAAAA	1273562
5219	GAAAAGA	1271396
4300	GGGATTA	1269470
1789	GCCTCAG	1268181
1891	CTCCTGA	1257356
1508	AAAACAT	1255426
14033	GCTGGAG	1245797
2535	AAAAATC	1240951
2620	CTCTCTC	1236816
4166	CTTCTTT	1236398
2458	CAGTGAG	1225281
6964	CCTGGGC	1223209
6350	TGCTGGG	1222342
2715	CTTTGGG	1222114
10404	CTTTTTA	1219266
9876	TAATAAT	1215797
2395	TTATATT	1210378
6917	ATTCTTT	1204219
1163	TTTTCCA	1200394
9375	CCAGCTA	1198643
1536	CATTTCT	1191666
85	TGTTTTA	1182317
2890	AAAAACT	1176284
2413	TTATATA	1175733
10302	CAAAGTG	1172959
2276	GTAATCC	1170520
9407	ATTTAAT	1170412
1518	AAAACAG	1170027
8116	CTCTTTT	1169758
1047	GGCTGGA	1165680
4124	TTCTTTA	1163544
12207	TCCTTTT	1163387
2727	TTTAATA	1162703
6048	TAAGAAA	1161854
7239	ACTTTGG	1158515
8984	TCTTCTT	1157874
5095	TGAGGCA	1156291
83	TGTTTTG	1156209
13999	TGCTTTT	1155631
12519	GAGACAG	1155192
13738	TAATTTA	1152665
5383	AGAAATT	1152488
1946	AATGTTT	1152032
1589	CATTTAT	1150015
5841	GCAGTGG	1149958
7173	AAAATAG	1149902
11781	TACATTT	1147873
2194	CAGGAGG	1144973
4101	TACAGGC	1144177
1241	CATTTTC	1142527
84	TGTTTTC	1140943
10528	TCTGTTT	1140110
2801	GTGAGCC	1136932
9952	TGTCTTT	1126777
12308	TTCTGTT	1125765
1041	AAATCAA	1125362
217	AACAAAT	1124420
4704	CACCATG	1121845
1528	GGCAGGA	1121561
6546	AATATTA	1120251
11509	TCAAAAT	1119704
2456	ATGAAAT	1119693
1399	GTTTTCT	1119602
3144	TTTAAAG	1118433
8670	TTGCTTT	1116596
11371	CTGGAGT	1115032
5418	TCTGCCT	1114858
332	TGTTTCT	1112666
285	TGTTTGT	1111755
1422	AGCACTT	1110680
7057	CCTGGCC	1110158
225	TTTCTCA	1110017
13342	GAAGGAA	1108137
55	CTCTGTC	1107910
5849	GCAGTGA	1106465
1889	CTCCTGC	1105992
2595	TGCCCAG	1104993
15556	GCCTGGC	1103434
5306	GAAAAAG	1103328
7122	AAAATCT	1102024
7023	AAGGAAG	1098870
223	TTTCTCC	1095260
2122	TTTTATG	1091834
9612	ATATAAT	1091519
1489	AAAACCA	1090646
5912	AATTTTG	1089385
12960	TGAAATA	1083768
15852	AGTGCTG	1083606
6935	TTTATTG	1080372
12307	AAACACA	1078300
757	TGAATTT	1077559
9319	TCTTCCT	1076990
2567	TTTTAAG	1076729
3441	TTAAAAG	1074199
2707	AATAAAG	1073948
10052	ATAAAGA	1073935
933	TGTATAT	1073422
2519	CCATTTT	1070173
6822	CAGAAAT	1069380
13866	ATATTAT	1068072
257	TTTCTAT	1067398
276	TTTCTAA	1066482
4121	TTCTTTG	1066163
6588	AAATTCT	1060932
7472	TACTAAA	1060835
10880	ATCTTTT	1060043
10313	TAAAAGA	1057368
10897	TCTGTCT	1056713
4933	GAAAATT	1053112
1763	CATATTT	1050743
3955	GTGCTGG	1050699
7039	TTATTAA	1050371
1429	CAATTTT	1050340
1651	AATTATA	1048073
7215	ACATTTA	1045303
2249	AAATAGA	1044502
2701	ATTCATT	1044342
7999	TGCCTGT	1041682
6767	AAAATTC	1040798
2104	AATTAAT	1040068
6290	GTGGTGG	1039679
1278	TGGAGTG	1039212
1110	GTTTTTA	1037174
2396	AAATAAG	1036253
1887	CTCCTGG	1033874
158	TTTCTGA	1033449
1934	GCCACTG	1031463
369	TGTTTAT	1031413
1204	TTTTCAG	1029759
2508	CAAATAA	1028597
6363	AATTTCA	1026351
11171	TACTTTT	1026243
4560	AAGCAAA	1024789
3628	ACAAATA	1023631
7630	TTAATAT	1023010
2529	TTTTACA	1021636
4804	GAATAAA	1021490
9622	TTCCATT	1020169
2534	AAAGTGC	1019220
10183	ATAAAAG	1017763
2253	CCTTTTT	1017296
8203	ATTTCAA	1016062
11222	TTTCCAT	1015894
14588	TGCATTT	1014409
2501	CAAATAT	1014280
1586	AGTAGCT	1013689
12609	TCCATTT	1013679
3743	AACTTTT	1012507
8478	TCTCTAC	1011004
3290	AGCAAAA	1010661
8168	ATTTCCT	1010169
14479	CAAAAGA	1009377
13327	CAAACAA	1008471
592	TTCAAAT	1008318
1229	AGAGACA	1005931
7044	CCTGGCT	1001308
3901	GGAGAAT	999513
1170	AAAACTT	996856
11473	ATCATTT	996725
1464	GAGATGG	996100
7798	ATCAAAA	994280
10067	CAAGAAA	993096
10011	AGGAGTT	992990
897	AGTGAGC	991593
2703	TTTGTGT	989014
1026	TGGTGGC	987418
1256	AGAGAAG	986783
2710	TAGAAAT	984313
15197	AATAGAA	984115
2181	CAGGAGT	983924
2461	TTTTAGA	981409
3013	CAGAGAA	980293
5319	CTTTCCT	979972
1603	CATTTAA	978632
13430	CCTTCCT	977879
2342	CAGGAAA	977443
14487	AAATGTG	976082
9286	ATTGTTT	975711
1181	AAAACTA	974499
2795	TTATAAT	972875
2750	CTTGAAC	972863
2218	CATATAT	972598
7902	ATTTCTC	972041
2998	ACATATA	971831
4385	TTCTTCC	971075
2233	AAAGTTT	970018
4788	TTGCAGT	969423
6981	TTATTCT	966295
1964	AATTAGC	965402
14587	TAAATGA	964195
1174	AAAACTG	963673
5010	CTTTCTC	963154
4411	TCCTGGG	963002
10034	TTCCAAA	962606
1237	CATTTTG	960353
1324	TTTACTT	959938
6813	TCTGAAA	959896
3469	ACATAAA	959702
9504	TATGTTT	958849
4386	TTCTTCA	957329
231	AACAAAC	956560
9296	TATTATA	954373
7477	TTGGAAA	953670
14002	ATAATTA	953657
9941	GAGAGAA	952626
12091	CACAAAA	950261
5471	ATATGTA	948446
6223	AAATTTC	947869
405	GTGGCTC	947362
129	TTCTAAA	947049
3932	ACAAAGA	946651
1707	TTTACAT	946260
124	TTACTTT	946167
2520	TTTTACT	944510
8188	GGAAAAT	942204
304	CTCTGCC	941790
7017	CCACCTC	941236
2960	ATACATA	940459
2031	CAAATTT	939312
4428	AACATGG	939171
1213	ACCAAAA	938096
13811	AGAGGAA	938071
9419	GAAATAT	937827
4179	CAGCTAC	937804
8904	CTGCACT	937067
6676	TTTTTGG	937056
7184	TTAATTA	935079
967	CAGGCAT	934828
10086	CTGGCCA	934535
9479	TAATATA	934095
7063	AGGCATG	930146
7521	CTAAAAT	929948
5282	AGATAAA	928365
12165	AATCAAA	925952
7058	AGCATTT	925749
1444	GTTTTAT	925076
7052	AAAATGC	924158
3145	ATTCAAA	923861
7194	TATCTTT	922588
2446	TTTGTTG	922401
14946	ATGAGAA	921890
4054	TCTCATT	921553
8577	CTCATTT	919657
8063	TTGAGAC	919106
298	GGGAAAA	917769
9317	GAGGAAA	916110
9537	ATTAATA	915927
865	AGAGATG	915903
10394	CTTTTTG	915667
9776	AGGGAAA	915558
3283	TTAAAGA	914897
13900	AGACCAG	913320
6948	CCTGGGT	913111
1043	AGTGAAA	910874
901	AGTGAGA	910217
4422	TTCTTAA	910046
1025	AAATCAT	909973
14204	ACTGCAC	908703
2441	AATGTAA	907771
361	AATTCTT	906808
10779	CTTTTCA	905381
2343	AAATACT	905244
202	AACAACA	902152
8110	TATTCTT	902121
3652	GGTGAAA	901951
7785	CTGGGAG	901002
9078	TGCACTC	900517
7066	TCCTCCT	899723
1105	GTTTTTG	898516
9382	ATTTACA	898066
11475	AAGAAAC	897167
2792	TTTGTCT	896525
8803	AGTTTTA	895824
671	ACTCTGT	894690
1343	GTTTTGT	893727
1780	AGAAGGA	893461
2454	TTTGTTA	893416
2623	CCTTTCT	893321
1643	TGGAGAA	892755
784	AATTCAA	892517
3011	TTTAAGA	891878
8344	TCTCTGT	891088
3959	CACCCAG	889567
1411	ATGTATA	889474
9337	GAAATGA	888070
1549	CATTTCA	887787
229	AACAAAG	886919
10933	TGTTCTT	885743
2709	AATAAAC	885597
11671	GGTTTCA	885592
5780	TATGAAA	885560
13515	ATTTTGG	884389
5923	ATCACTT	883237
1523	AAAACAC	882861
9793	AGAATGA	882713
1039	GGCTGGG	882611
9182	TAAACAA	881321
4319	GGAAGGA	879940
1903	AGAAGAG	878672
12633	TTCTGAA	878270
1628	AGTAGAG	875110
3757	TTGCCCA	874792
6977	ACTTTTA	873548
1734	GCCTCCT	873001
2858	TTTGTAA	872752
2862	GGCCTCC	872745
5670	ATGTTTA	872689
1456	GTTTTAA	871196
9734	AGGTGGG	871094
11958	ATGCAAA	870779
2632	TCTCCTT	868839
4027	ATTGCTT	868822
1060	TGGGAAA	868513
7351	CAACATG	868127
5556	TGGAAAT	866946
8126	GGAAAGA	866280
833	GGTCAGG	866127
11117	CCCTCCC	866114
492	TTCAAGA	864071
13257	TGAAAGA	863974
1585	GTTATTT	863074
3502	TGGTCTC	862980
2612	CTCTCTT	861693
1377	GCTGAGA	861601
12482	AGGTCAG	860961
5007	CTTTCTG	860078
7131	CCTCCCT	859631
5716	AGAAACT	859539
759	CTCAGGA	858699
6507	AAATTGA	857312
9627	AACCAAA	856731
2657	AATAACA	854597
13645	ATTTTAC	853292
596	AAATCTT	853172
15014	CCTGTCT	853071
1191	TGAATAA	852998
10763	TGCAAAA	852490
11036	AAGAATG	852292
1150	TGGTGAA	851394
11030	AAACCAA	850918
2717	TTTAATG	849882
12349	TTTCAGT	849208
1724	TCCCAGG	848881
1316	AATACAT	848546
1280	GAAAGGA	848401
2286	AATAATG	847299
3209	AAGGGAA	846899
871	GAATGAA	846388
1029	GGCTGGT	846193
4165	GAAACAA	844955
8828	TCCAAAA	844779
3390	ATACACA	844569
8197	ATTTCAG	843811
4034	ACAAAAG	842837
12736	CTGCTTT	842308
8182	CACAGAA	842241
8857	TGAGACA	840283
626	GAAGAGA	839943
11239	TTTCCAG	839311
9918	AGAATAT	838883
4402	TTCTTAT	838492
3613	ACAAATT	837790
1921	AAATATC	837691
13497	GTATATA	837237
1731	TTTACAA	836655
2822	AAAAAGC	836405
6254	AATTTGA	834705
6330	GCAAAAA	834139
6492	AAATTGT	833267
12059	CTGAGGT	833024
2001	ATGGTGA	832510
9538	TTGTCTT	832408
63	AAACTGA	831807
1391	GAAAGAG	831600
4908	TTCATAT	831120
848	CTCAGCT	830200
8195	GGAAAAG	829790
2129	TTTTATC	829442
1460	CATTTGT	827315
4545	TCCTGAC	827270
1992	TAGTAGA	827169
4819	TGACCTC	826377
42	CTCTGTT	825154
1249	AGATGGA	824952
2337	CAGGAAG	824429
1032	TTATCTT	824280
12780	TGTGTCT	823213
6707	GTGAAAC	822985
9312	GAGGAAG	819763
3643	GCACTCC	819533
5989	CAACCTC	818310
5650	AAGGCAG	817901
2991	TTTAAGT	817577
8667	TGTGAAA	817362
2429	AATGTAT	816905
1994	ATGGTGG	816639
7271	CCAGGCA	816030
2617	CTCTCTG	815748
11082	TCAAATA	815571
3138	AGCAAGA	814974
2583	AATAAGA	814369
5535	ATTGAAA	814315
387	TGTTTAA	814119
7203	ATTCTGT	813555
8992	TCTTCTC	812934
2978	ACATATT	812929
6063	TTGGCCA	812364
9788	TATGTGT	812286
6729	CAGAAGA	811327
9079	GAAATTA	811272
12523	AGCCACC	811179
1253	AGAGAAT	810231
3842	GGGTTTC	809847
3096	TTAGTAG	809687
7292	TTTATCA	808534
10811	TCTGTGT	808500
14366	AAAGATT	808163
131	AAACTAA	806859
7080	TCCTCCC	806262
12188	CTGAGAA	805427
2902	AAAAACC	803971
1107	GTTTTTC	803662
5630	AGAAAGT	803239
1580	GCAGAGG	802729
15020	AAAAGTG	802333
2807	TTTGTCA	802270
152	TTTCTGG	799470
8500	TGAGATG	799418
1141	AGAGAGG	797955
2003	ATGAATA	797894
6927	CTATAAA	796329
5271	ATTTGTA	795893
3097	TTTAACA	795631
11264	CATCTTT	795093
1417	GTTTTCA	794264
8107	GAGGCCA	793845
155	TTTCTGC	791742
605	TTCAAAG	791462
8065	TTGAGAA	791308
1177	TGAATAT	791196
9772	AGGGAAG	791007
3014	TCTCCCT	790892
7718	CTGGGCT	789307
5274	GAAAACT	789110
565	TGATTCT	788482
13266	TTTGCTG	788011
3264	TTAAAGT	786516
6790	TTTTTAC	785435
15113	GTCTTTT	785174
14550	AATGAAG	784281
3257	GCTCTGT	783645
172	CTTCAAA	783555
5134	TGAGGAA	782516
5791	ATCTCAG	781682
10673	CACACAT	781450
5692	TCCCTTT	781087
11091	GTTCTTT	780432
4552	TTGCATT	780319
5522	GAGGGAG	779787
5941	ATGTTGG	779416
2619	AAAGTCA	779169
4521	TGTGGTG	779089
1033	AAATCAG	778809
7214	ACATTTC	777440
1206	TTTTCAC	777423
9821	CATGAAA	776897
115	AAACTAT	776831
981	CAGGCAG	776614
2449	TTTGTTC	776397
9066	AGTTTGA	775986
5583	ATTTGCA	775038
813	TGTATGT	774989
12315	AACTGAA	774322
912	TGGGAGA	774253
9029	ATTTATG	774191
2318	ATGAAGA	773908
12577	TTCTGCT	773692
6777	CCTCCTC	773373
6560	GACATTT	773022
2536	AAAGTGA	772100
8304	TCACTTG	771977
2879	CCATTCT	771356
228	TTCAATT	771350
4583	AGAACAA	770317
9085	CACCTGT	769864
12258	CCTCTTT	769827
1363	AGATGAA	769723
1079	TGAATGA	769485
6925	TCAGAGA	769259
7807	TGCCTTT	766980
766	AATTCAT	766885
3254	TCAGGAA	766751
7903	GGAAATA	766596
6714	TCCTCTT	766144
4882	AGATATT	765973
11391	TCAAAGA	765965
1974	CTCCTCC	765610
2615	ACAACAA	765502
7222	TTTATGA	764872
4565	AACATAA	764542
1053	TGGGAAG	764218
1997	ATGAATG	763812
5391	AGAGTGA	763078
2744	GACAAAA	763068
10090	AAGACAG	762699
7140	CCTCCCC	762667
2650	AAAGTAT	761913
9563	GTCTCTA	761679
65	AGAGCAA	761127
2571	TTTTAAC	760529
6879	TTATTGT	760465
2049	CAAATTA	760159
15192	TTTAGTT	759946
10225	TGTCTGT	758163
668	CCCATCT	758118
8329	GATTTTA	757689
8072	TGCCTCC	757319
6562	CTTGTTT	756724
1702	ATTCCAT	756235
7012	TGCAGAA	755927
1323	ATTCCTT	755820
2080	AATTACA	755557
372	CTACAAA	754932
7135	AAGTGAA	754046
10604	CAAAGGA	754018
7793	CTGGGAA	753450
49	ACAAGAA	752825
8492	TGAGATT	752808
6892	TTATTGA	752599
6101	TCCCTCC	751801
2265	CCTTTTC	751578
5436	TGGAAGA	751506
2959	CAGAGCA	751318
52	CTCTGTG	750929
1563	CTCCTTT	750105
4420	GAATATT	749823
4547	AACATAT	749072
2984	CTCTCCT	747379
5793	ATCTCAA	747107
2245	AAAGTTA	747059
6394	TGACAGA	746815
895	CTCAGAA	746193
6304	CTTTATA	745498
5490	TATTGTT	745094
1847	GTAATTT	744917
10687	CTTTTGA	744794
2363	CAAATGA	744552
2347	CAAATGT	744476
6511	AGCTTTT	744083
12880	CTCCCAC	742985
4427	AAGCAGA	741883
7286	ATTCTCA	741652
3940	AGTTCAA	741135
742	GAAGAAG	741051
7295	TCAAGTG	740963
14244	TTCCTCC	740666
365	AATTCTG	740296
3786	GGAGAGA	740120
4577	TTCATTA	738720
7290	CACTGTG	738185
7337	CCAGGAA	737800
8795	AGTTTTG	737792
730	GAAGAAT	736926
347	TGTTTCA	736516
4793	TTCATGT	735924
10796	TTTCCTA	735859
1961	AATGTTA	735585
9145	AGTTTCA	735373
5329	CTTTCCA	734585
12836	GGGAGAA	733197
296	CTCTGCT	731926
5545	AGTAAAT	731511
9511	AGAATTA	731148
5067	TCCAGAA	730095
12336	AAACAAC	730093
268	TTTCTAG	729463
1185	AGGTTTT	729221
12027	AAACATG	729171
3808	GTCCCAG	728588
7128	TTGTGTT	728098
6539	AATATTG	727861
4192	TACAGAA	727791
12907	GCCCAGC	727409
12077	GACCAGC	727226
12241	CATTCTC	726996
4917	TTGCAAA	726661
2483	TGGCTTT	726637
10993	AAACCCC	725148
1547	CATTTCC	724696
8925	ATAACAA	724663
113	TTCTAAT	724280
4911	AGTGTTT	724002
8753	TTCCCCA	723849
11760	AATCATT	722548
103	AAACTCC	722143
5336	ACCATGT	721630
14310	ATAATGA	721496
11172	TTTCCCC	721206
3147	TTTAAAC	721182
567	TTCAACA	720703
5419	ATCTCTA	720001
7697	CAACAGA	719959
95	AAACTCT	719944
1864	AGAAGCA	719462
1012	TGGTGGT	719379
11179	CTGTGTT	719154
6202	GGTTCAA	718709
11344	AAGAAGG	717839
2882	TGGCTAA	717798
7675	TCCACCT	717776
6877	AATATCA	717717
4935	TTCATAA	717603
373	AATTCTA	717571
2793	CTTTGCT	717104
12025	ACAGGAA	716673
9465	AGGTGTG	716451
14847	TTCTCTA	715635
6091	TCCCTCT	715251
1953	CTCCTCT	715203
346	TGTTTCC	714579
14392	ATGTGAA	714554
137	AACAAGA	714311
994	AAATCCA	713801
4403	GGAAGAG	713428
5603	ATTTGAT	712138
9208	TCATCTT	711525
5544	GGCAACA	710807
213	GCTGCAG	710122
2470	ATGAAAG	710082
3276	AGCAAAT	709658
5174	ATTGATT	709428
2977	TCTGGAA	709416
10682	CACACAG	709136
2586	CAGAGTG	708315
617	AAATCTA	707999
8249	CCTCAGG	707329
1587	GCAGAGA	707235
9942	TATGTAA	707150
6455	CAGGTGT	706064
3091	ATTCACA	705474
4450	CTTCTCA	705451
1967	TTAACAT	705332
5270	AGATAAT	704822
6142	AGGCCAG	704602
516	GATGAAA	704351
728	AATTCCA	704340
993	TGGGACT	704242
2976	TATCATT	704007
606	AAATCTG	703777
3210	CTCACTC	703008
699	GAAGACA	702112
13455	AAAGCAT	702059
2724	TTTGTGA	701897
12561	AGCCAAG	701887
1814	TCCCACC	701668
8439	TATTCAA	701173
4414	TCCTGGC	701053
5410	ATCTCTT	700942
7359	ATTCTAA	700713
8460	GTTGCAG	699356
1473	CATTTGA	698531
9172	CACCTCC	697785
12509	AGCCACT	697578
6026	TGCTGTG	697486
4281	TCTCAGA	697206
14214	AATTGTT	697027
9366	TCTTCAA	696788
12833	CTCCCCA	696543
151	ATGTCTT	696421
2634	CCTTTCC	695728
7485	TGTGCCA	694907
253	TGATTTC	694336
189	GGGAAGG	694214
5788	TGTCATT	693995
2236	AAATAGT	693400
7132	AAAATCC	693125
2829	AGCAATT	692985
12366	GTTTCCT	692740
5467	ATATGTG	692669
2751	CTTGAAA	692552
8434	TCTCTCA	692010
6807	AATATGA	691990
7383	ACTTTAT	691692
5108	ACCATTT	690979
370	AATTCTC	690441
13085	GATGGAG	690397
2904	CTGTTTC	690358
2275	AATGTGT	690113
3302	CTGTTCT	689887
4371	CTTCTGT	689690
4462	TCACAGA	689671
4568	AGAACAT	689223
13957	ATGTGTT	688787
9171	AGTTTAT	688420
7616	ACATTCT	688099
11727	CCCACCC	687945
7121	TCATGCC	687401
6024	TAAGAAT	687279
8682	TTGCTTG	687254
922	AATACTT	687252
255	TGATTTA	687193
3079	TTTAACT	687051
710	AATTCCT	686903
5969	CCCCACC	686852
11130	TTTGGAG	686835
9713	CTGGCTA	686245
5512	ATTTGGA	685777
3782	GGAGAGG	685452
2421	ATGAACA	685169
1431	AGGTTGC	685088
7508	AGGCAAA	684381
7591	TTGTGAA	684066
468	TTCAAGT	683696
1367	GAAAGCA	683679
1804	CAATTCT	683473
2291	AATGTGA	683325
11056	TTTGGCT	682763
10963	TCTGTAA	682224
4208	AAGCATT	682063
10699	CAAAGCA	681986
5200	GAAAAGT	681649
7053	TCAGAAT	681560
3811	GAAACTG	680693
5784	ATCTCAT	680657
6431	TGCTGCT	680457
1659	ATGGTTT	680442
6314	GCAAAAT	680035
3062	TCTCCAT	679583
5390	AGAAATC	679294
7182	CCTCCAG	679287
1426	TCCCATT	679141
6722	TAAAGAT	678686
105	AAACTCA	678431
2469	AGTCTTT	677763
8839	TGAGACT	677763
9381	TGAAGGA	677737
6721	TCCTCTC	677379
1815	ATGTAAT	676973
1729	GCAGAAG	676963
3451	ACATAAT	676831
4556	ATCCTTT	676489
10950	TGTTCTC	676358
2891	TCACCTG	675962
47	AAACTGT	675929
316	CCCATTT	675872
1721	TTTACAG	674895
8961	CTGCAAA	674718
5109	GATAAAT	674231
4734	TGAGGTC	674096
7228	CTTAAAT	673440
13109	CCTTCTC	673379
3069	TCTCCAG	673310
9305	ATTTAGA	673261
13919	TATTTAC	672718
984	CAGGCAC	672634
1581	CTCCTTC	672426
5268	ATTTGTG	672051
7503	TTAATGA	671936
1859	TCCCAAG	671052
8082	ATATCTT	670739
775	AATTCAG	670715
3310	TCACCCA	670578
7280	CTGGGTT	670479
1070	GAGTTCA	670446
12503	CTCCCTG	670308
5508	ATTTGGG	670235
4549	TCCTGAA	670092
197	GGGAAGA	669649
2382	ACTACAG	669189
5058	CACCACC	668989
542	TCCCCAG	668872
2379	AATGTCT	668641
13589	TTTGCCA	668417
1355	GTTTTGA	668281
11648	CTGTGAA	668166
9087	CCCAGAA	668006
773	TGAATTA	667628
856	AGAGATT	667582
2756	TGGCTGG	667540
5751	ATCTCCT	666921
12874	TCCATGT	666867
251	TGATTTG	666788
1993	TTAACAA	666730
986	AAATCCT	666565
8147	TCTCTTG	665811
2726	TAGAAAG	665803
4154	CAGCTCA	665517
6695	CTTTAAT	665128
174	CCCTTCC	664852
5365	CTTTCAA	664839
6014	TGCTGTT	664536
3488	TGGTCTT	664069
657	GAGTTTT	663981
3832	CAGCTTT	663901
3908	GGAGAAG	663775
11532	CTGGAAG	663740
6030	CCCCAAA	663654
292	GGGAAAG	663352
1461	AGAAGTT	662988
3125	ATTCAAT	662793
1664	GGCAGAA	662655
9736	TAAGTTT	662576
4888	TTCATCA	662501
2647	AATAACT	662477
5606	CCCCATC	662421
8830	CTGCAGT	662373
8323	GATTTTG	661804
1325	AATACAG	661720
7486	TTAATGT	661628
1968	AATTAGA	661467
2868	CAGAGGT	661213
612	AAATCTC	661212
1127	GGCTGCA	661008
6359	CAAGGAA	660095
344	CTCTGAA	659703
4326	TTCTTGA	659565
3002	CTCTCCC	659130
4094	TACAGGT	658712
6360	AATTTCC	658042
12318	TTCTGTC	657929
4613	TGTCCTT	657849
3755	AACTTTA	657811
8950	CCCAGGT	657419
3730	GGTTGCA	657416
636	ACACTTT	657123
14890	AAATGAC	656796
4227	AACATTA	656589
1354	ACTTCTT	656052
2292	CAGTGGT	655817
3705	TTGGGAA	655690
5015	TCCAGCT	655240
3992	ATCAGAA	655227
12922	CCCAAAA	655199
6463	CAGAATG	654937
10730	CAAAGAT	654724
61	AGAGCAG	654198
9587	GGCATGG	654022
3800	GCCAACA	653987
2548	GAACTCC	653828
3464	TATCAAA	653617
8027	ACAATGA	653578
3366	TTAAACT	653500
5636	AGAAAGC	653128
6088	CATGGAA	652389
2649	TCTCCTC	652310
6766	CCTCCTT	652086
597	AGTGATT	651727
863	CTCAGCA	651702
6453	GGATCAC	651396
7669	ACATTAT	651321
1517	TTAACTT	651031
13406	AGAGGTT	650412
10701	CCTGAGT	650312
2201	TAAGGAA	650244
5574	GGCAAAA	650189
8409	TTCCCTG	649602
6470	CAGAATA	649302
8264	TGTGATT	649184
3986	TGCCACT	648864
14123	CTCCACC	648807
4781	GAATAAT	648698
1647	AATTATG	648460
4877	TGTGGAA	648397
8127	CTCTTTG	647843
3626	ACAGTGA	647248
10537	TCTGTTC	647105
8714	ATTACAA	647052
2878	CAGAGGA	646461
3015	ACTGTTT	646458
13781	TATTTGG	646126
4895	AGATATA	646086
8372	AACCCCA	645279
6834	CAGAAAC	645222
6565	ATGATGA	644909
5665	ATGTTTG	644536
2996	CAGAGAT	644458
2466	CAGTGAA	644453
6726	AAGTGTT	644440
237	CTCTGGG	644432
6340	TAAAGTA	643942
3594	TGCCATT	643818
9022	AGATTTA	643624
8777	TAAACTT	643435
8556	GAATTTA	643363
1735	TCCCAGA	643093
4229	AGAACTT	643087
8922	TTGCTGT	642834
3479	AGTTCTT	642528
1357	AGATGAG	642341
248	TTCAATA	642065
5741	ATAGAAT	641789
4434	GAATATA	641333
1524	GGCAGGG	641047
12054	TACATGT	640493
16165	CAGCAGC	640101
5472	TCTGCAG	640028
7102	CATCATT	639834
2719	ATTCATA	639387
5093	GGCTAAT	639321
6025	AGGGGAA	639073
12184	TACATAA	638949
12820	ACACATG	638652
8377	CCTCAAA	638623
7092	CTAAATA	638603
4524	AACATCA	638392
5224	TGGAATA	638283
11573	CATCTGT	637941
5527	GAGGGAA	637237
6725	CAGAAGG	637067
1488	AAAACCC	636840
10860	CCTGAAA	636673
5226	GGTCTCA	636641
7103	CCTGGAA	636253
1414	GTTTTCC	636154
4571	TTCATTG	636044
2524	CCATTTC	635848
489	TTCAAGC	635162
2910	GATTCTC	635010
6694	GTGAAAT	634788
60	TTCTAGA	634543
8111	ACAATAT	634488
5702	TCCCTTC	634304
6050	TTGGCCT	634188
4828	CTCAAAT	634059
667	GAGTTTG	633432
6691	TAAAGCA	632840
12480	CATTCCT	632615
12199	TGAACAA	632089
4934	TGGGTTT	631768
4419	TCCTGGA	631728
2857	GTGAGAA	631399
11317	TGTTCCT	631339
3321	TTGCCTT	631172
1640	TGGAGAG	631133
6598	AAATTCC	630739
2392	AATGTCA	630627
12747	CTGCTTC	630498
10982	AAACCCT	630460
4115	AACTTAA	630451
8300	ATTACTT	629657
621	GAAGAGG	629590
7822	CTGCCCT	629418
11195	TGATCTT	629281
2447	CTTTGTG	628681
9359	AGATTCT	628647
2309	TAGAATA	628421
6612	TAAAGGA	628380
3421	ATACAAT	628287
9452	CCTGCCC	628272
1320	GTATTTA	628223
534	TGTATTA	628116
5378	ATAGATA	627826
3073	TCTCCAA	627746
6365	ATCACCT	627073
6915	CCAGGTG	627071
2723	TTTAATC	627020
9708	CTGGCTG	627013
2611	AAAGTCT	626908
1065	TGAATGT	626874
9810	ATTAAGA	626770
2591	TAGAAGA	626464
1717	ATTCCAG	625973
6401	AATTTAC	625960
2074	CATATGT	625225
4379	CTTCTGA	625208
4837	CTCAAAC	625159
8206	CCCTGTC	624827
5359	CTTTCAG	624749
5938	GACTTTT	624585
3996	TGCCACC	624515
59	AAACTGG	624452
2450	TTTTAGG	624259
1896	AGAAGAT	624197
6427	TCTGATT	624074
8771	TTCCCAT	623954
2029	AGGATGG	623892
3007	ATTCAGA	623885
10292	AGGAGGG	623796
4951	GAAAATC	623785
4542	TCACACA	623732
2228	CATATAA	623667
5212	TGGGTGG	623128
10117	CCCCTCC	622910
8350	TCTCTGG	622640
5358	GTGACAG	622630
5949	ATGTTGA	621700
4150	GGGTTCA	621479
1394	TTATCAT	621453
3619	ACAGTGG	621397
1446	CAATTTA	621205
8954	TATACAA	621138
5333	TCAGCTC	620932
6194	GCAAAGA	620529
2270	CCTTTTA	619974
11269	GGTTTTG	619624
5048	CACCACT	619456
9505	CATTGTT	619380
1351	GACACAG	619289
6970	ACTTTTG	619266
7470	TTGGAAG	618789
13785	ATTATTG	618767
15489	ACATGTG	618404
3396	ATCTGAA	617687
6481	TGCTGAA	617476
1037	AAATCAC	617374
9362	TCTTCAG	616983
2985	ATTCAGT	616744
9898	ATTAACA	616743
7735	TCAAGCA	616510
5297	AAGGCTG	616505
8679	GATTTCA	616447
403	ACTCTTT	616292
2714	TTTGTGG	616192
8400	CTCTTCA	615551
1676	GCATGGT	615327
6248	AATTTGG	614966
2527	CCATTTA	614941
273	TTTCTAC	614732
4156	GAAACAT	614654
8059	TGCCTCT	614285
2570	AATAAGT	614204
7183	TTAATTC	614089
6491	TATAGAA	613755
6099	ATGTTAT	613735
5430	TGGAAGG	613668
1387	GAAAGAT	613628
1471	GAGATGA	613600
2455	CTTTGTA	613470
5135	TCTGCTG	613292
1022	TGGTGGG	613116
10644	CTATTTA	612896
13839	AACCTCC	612510
611	TGATTAT	612095
7828	CTGCCCA	611969
13751	ATATTGA	611920
13345	CCATCTT	611603
3716	GCCAAGA	611467
2069	AATTACT	611343
7099	CCTGGAG	611073
13033	CTGCTGT	610940
4415	GCTACTC	610811
10678	CTTTTGG	610763
1869	CAGGATG	610242
3322	AAGCCAG	610126
7343	ACTTTCA	610102
7555	CATCAAA	610052
2356	CAAATGG	609992
9690	CCAGCCC	609640
7787	CACTGAA	609466
4334	TCTCACA	609442
11198	ATCTTGG	609300
13014	ACTCAAA	608905
10129	TCAACAA	608853
1511	TGGAGGA	608313
1686	ACTTCCT	608149
2442	CAAATCT	608031
11892	ACAGGGT	607754
4492	TCCTGCT	607722
7707	AAGAGCA	607574
8271	AAGCTTT	607349
8481	TCTCTAA	607006
3607	GGTGACA	606729
9875	TCTACAA	606673
3280	ATACAGA	606419
8487	CCACAGA	606134
4708	CTCAAGT	606111
948	TGTATAA	606061
868	AGAGATA	605915
739	CTCAGGT	605548
5862	TATTGAT	605051
9426	GAAATAG	604817
14857	TGCATGT	603843
4816	TTCATGA	603822
713	TGGTGTG	603762
6399	AATTTAG	603686
9173	AAGTCTT	603570
7218	TTTATGG	603300
8382	TATTCCT	603092
12108	GTTTCTC	603069
12255	AAACAGG	603022
7136	TTGTGTG	603004
5805	ATATGCA	602988
6426	ATCACAA	602908
15	ACCACAC	602728
15314	AAAAGGG	602727
5426	TCTGCCC	602236
913	AGCTCTG	602230
10630	ACCCAAA	601747
2112	AATTAAG	601717
9914	TTCCAGC	601487
7113	TCCTCAG	601265
12812	AATGCTG	600754
14995	GGCCAAG	600684
9454	TGAAGAT	600607
2274	GTGTGAG	600551
3919	ACAAAGT	600290
2667	AGCTAAT	599956
5214	TGGAATG	599929
6800	CAGAACA	599298
290	GGGAAAT	599104
336	CTCTGAG	598943
11465	ATGCATT	598712
1331	TTTACTG	598573
4433	AACATGA	598366
6070	ATGTTCA	598015
9214	TCATCTG	597893
4088	CAGCTGG	597707
2972	TCTGGAG	597677
5321	TCAGCTT	597666
422	GCAGCAG	597398
8573	CTGCATT	597269
9727	CCAGCAG	597132
2542	CCTTTGT	596896
8843	CTGCAGG	596891
3330	AAGCCAA	596817
8708	GATTTAT	596669
9662	ATTGTAA	596442
1849	AGCACAG	596272
2725	CTTTGGA	595927
6728	TAAAGAG	595833
4320	TTCTTGG	595796
3712	GCCAAGG	595731
306	CTCTGCA	595689
960	CTTGCTT	595323
5689	TCAGCAA	595295
6928	AATATAC	594731
9422	CATGATT	594440
9262	GCTTTTG	594393
11397	TTAGGAA	593596
366	GCAGCCT	593551
2809	CTTTGCA	593070
8885	TGAGAAC	592905
1330	ATTCCTG	592705
4142	CAGCTCT	592672
5629	ATAGAGA	592649
7442	AGGCACA	592233
7627	TACAATT	592202
7171	ATCTAAA	591934
7708	GGTGTGG	591891
7624	TATCTCA	591882
5877	CCCCAGC	591726
3849	CAGCTTC	591227
9146	CCTGCTG	591049
4883	ATCCTCC	590963
4374	CTTCTGG	590461
6749	ATCTATT	590437
142	CTTCACA	590268
2047	CAAATTC	590018
12440	CCTCTGT	590014
12708	TGTGTGC	590012
3483	AGTTCTG	589960
6257	TGTCAAA	589939
8446	CCCTGGG	589859
6673	TACACAT	589814
4136	GAAACCA	589785
94	CTTCAGA	589724
9455	CCTGCCA	589536
289	TGTTTGA	589292
2913	TCTGGCT	589191
2014	GTGGAGG	588954
11025	AAACCAG	588337
5562	TGGAAAC	588316
4731	TGAGGTG	588220
4181	CAGCTAA	588055
1874	CAATTAA	587766
1723	ATTCCAA	587548
9903	TTCCAGT	587407
6678	ATGATAT	587336
3683	CTCACAG	587153
1317	GTATTTC	586372
1470	GCTGAAA	586326
8151	CACAGCT	586226
5946	GTGGTTT	586180
2285	AATGTGG	586007
5464	TCTGCAT	585750
12179	TAGCAAA	585525
1365	ACTTCTG	585514
13140	TTCAGCT	585290
4672	GAAGTTT	585269
13	GGGGTGG	585193
4595	ACCTTTT	585063
608	ATCCAAA	585040
7517	CATCACA	584819
3202	AAGGGAG	584772
10503	TCATATA	584656
1466	AGAAGTG	584620
315	AGCCTCA	584329
1888	ATAGGAA	584086
9543	AAGTCAA	584008
4539	TCACACC	583362
11485	TTGAATG	582906
2952	ATACATG	582880
2353	AAATACC	582712
12698	GGGAGGT	582614
1384	GCCTCTG	582181
5427	TCTGCCA	582100
4505	TGTGGTT	581575
2166	GTGGAAA	581366
14148	TTCCTGC	581347
1848	AGAAGCT	581095
283	CTACAGG	580195
5993	TCCCTGG	579811
93	TTCTACT	579612
1976	CAGTGTG	579604
8880	GAATTCT	579553
8917	GAATTAT	579274
9495	ATATAGA	579264
5385	TATGATT	579232
12295	GGGGAAG	578701
8566	TATACTT	578513
1978	CTCCTCA	578262
4096	AACTTCA	578056
7361	CAACATA	578023
6901	CCAGGTT	577918
14762	TCTTTGG	577806
167	CCCTTCT	577391
4233	AGAACTG	577282
5852	GCAAATA	577209
2244	AAATAGG	576921
5027	TCCAGCA	576883
7091	TGTGCTG	576863
1040	TGGGAAT	576585
6991	GCCTTTT	576574
9540	AAGTCAG	576562
2901	ATCTGTT	576477
5868	CCCCAGG	576145
9765	TGCTATT	576077
6465	CAGGTGC	575972
9610	TATTACA	575967
6411	ATCACAT	575952
2769	GGCCTGG	575789
4280	GCTTCCT	575238
4579	TCACAAT	575024
8660	TCACTCA	575010
7105	TCCTCAT	575006
2808	TCAGGTG	574954
9947	ATTAAAC	574798
6164	TAATGAT	574447
718	GAATGGA	573891
11877	ACTCCAT	573682
4382	GGAAGCA	573622
1443	CAATTTC	573424
2666	CCTTTAT	573253
1853	CAATTAT	572912
2851	CTTTGAG	572689
9655	TGGATCA	572651
9019	AGATTTC	572481
7251	AAGAGTT	572363
7216	ATTCTGG	572356
1962	CAGTGTT	572240
9794	GAGAGGG	572149
14774	AATAGTT	571585
9421	TGCACAT	571524
7569	TTAATCT	571493
2023	GGAGCTG	571331
7243	ACTTTGA	571101
1497	TGGAGGT	570998
8429	TATTCAG	570984
7694	TCCACCC	570975
14499	AATGACT	570650
4274	TCTCAGG	570525
4834	TGTGGCT	570390
9340	GGCATTT	570247
9531	ATTAATG	569881
2656	AAAGTAG	569844
11483	CTGTGGG	569768
936	AATACTA	569232
10027	TTCCAAG	569147
3103	TCAGGGA	569124
14282	ATGGAAG	569106
3803	ACTAAAT	568989
8563	CCACACA	567796
8977	TGATGAT	567772
1548	GAGATCA	567720
2471	ATGAAAC	567545
7716	CACTGCT	567429
2290	AATAATC	567168
7814	TGCCTTC	566489
2532	AAAGTGG	566324
8263	TAATCTT	566278
310	AGCCTCT	566258
1465	CATTTGG	566011
1307	AGCTCAG	565729
1104	ATGACAA	565475
7524	TGTGCAT	565439
3802	GAAACTT	565316
2677	TTATAGA	565240
9386	AGATTAT	564993
6100	TACTCAG	564990
5565	GAGCCCA	564982
9333	GAAATGC	564941
4425	AAGCAGG	564752
6462	CAGGTGG	564653
8557	CATGCCA	564588
2497	TGGCTTC	564462
12772	CCCAAGT	564339
3751	AACTTTG	564326
4061	TCTCATG	563943
1552	ACATCTT	563855
8115	TATTCTC	563813
3072	AGACTCC	563714
6326	GCAAAAG	563545
1951	AATGTTG	563501
7829	ACAATTA	563458
4128	AGATCAC	563379
11716	GAGTCTC	563337
4352	CTCTAAA	563310
5934	TAGTTTA	562895
13130	ACACAGG	562813
2963	TTAAATC	562582
4170	CTTCTTG	562521
3077	CCAATTT	562460
8225	CATGCTG	562362
8167	GGAAACT	562219
6020	AGGGGAG	562171
9453	GCATTTA	562091
7745	TTGAGTT	562031
9331	ACCCCAT	561431
10412	TAAAACC	561341
8585	TCACTGA	561296
4806	ATCCTGG	561140
10214	TATAAAC	561136
4418	AACATGT	560970
5177	AGATAGA	560760
8821	GGCTTTT	560618
3340	ACTGTGT	560597
3064	AGACTCT	560454
958	AGATGTT	560446
1615	ATTGGAA	560129
9264	GCTTTTA	559749
5284	GAAAACC	559669
6906	CTATAAT	559629
8553	GAATTTC	559561
10904	TCATAAT	559292
8299	TCCTAAA	559237
8538	AAGCTGG	558653
4269	TCTCAGT	558614
14976	AGTCAAA	558614
2578	CAGAGTT	558570
9889	CATTGCA	558453
888	TACCAAA	558254
2734	CTTGAAT	558189
6933	ATTCTTG	558079
12582	ATGGCTG	557987
3036	CTCTCAG	557902
3190	CTCACTT	557779
15358	ACAGATT	557664
8008	TGCCTGC	557408
2979	AGACTGG	557105
771	TGAATTC	556921
9829	GTGTTTG	556919
2103	GACTACA	556899
1754	ACTTCAT	556843
5828	ATATGAT	556603
4517	AAGCACA	556429
9982	TTCCACT	556152
1761	ACTTCAG	556067
12788	TGATAAT	555916
8404	ATATCAA	555871
11058	CTATTAT	555677
6158	CAGGTTT	555534
8685	TTGCTTC	555174
9416	ATTTAAC	554986
264	AGCCTGA	554922
4810	TTGCAGA	554799
3606	TGCCATG	554674
4210	TCCTGTG	554649
4863	GGTCTTG	553840
1345	AGATGAT	553725
5728	AGAAACC	553668
6421	ATCACAG	553584
1348	GTTTTGG	553569
5599	GAGCCAA	553456
732	GGCTGTG	553399
247	CTCTGGA	553398
102	GCAGCTG	553367
1649	AATTATC	553231
3727	TAACAAT	553186
8518	ATAACTT	553157
820	GTGGCAG	553152
6191	CATCCAT	553058
4659	TCCAGTT	552858
1836	GCATGAG	552720
1135	TGAATCT	552488
3699	TACTGAA	552303
10512	ACCCAGC	552299
1911	TATGGAA	552284
5366	GCTGTTT	552229
441	GAATGTT	552013
6657	TCAGATT	551907
2451	CTTTGTC	551757
12	ACCACAG	551642
4373	GGCACAG	551392
1879	CTCCTGT	551370
101	TTCTACA	551293
5216	GAAAAGC	551164
1905	AGAAGAC	551084
9096	CACCTGC	550762
2938	GCTCTTT	550710
5107	CACCAAA	550702
2916	ATCTGTA	550522
7580	GCCATTT	550425
1287	AATACCA	550422
6956	GAGCAAA	550373
6526	CTATATT	550150
2239	AAAGTTG	549874
1644	TTTACCT	549765
3012	CAGAGAC	549723
609	TTCAAAC	549712
4666	CTACTCA	549640
1527	GGCAGGC	549424
6451	TGCTGCA	549377
10416	ATGGGAG	549129
3788	TTGCCAT	548791
2872	CAGAGGG	548789
3267	TAACATA	548493
4009	GCTTCTG	548414
904	AGCTCTT	548353
3878	GGAGACA	548265
5057	AGTTAAT	548225
8784	TTCCCAC	548211
14585	TGGCATT	548211
1048	TTATCTG	548195
14895	TTATGTG	548187
928	ACACTGT	547785
978	CTTGCTC	547754
3856	GCCAAAA	547703
3904	TGCCAGG	547589
1509	TGGAGGC	547572
8812	TGGTTTG	547504
136	TTACTTA	547418
4457	GATGTTT	547253
2811	TTATAAG	547144
5041	GAAGTCA	546828
6894	CTTGTCT	546816
10290	AGGAGGT	546752
1957	AATGTTC	546487
1403	TTATCAA	546367
9674	GTTGAAA	546187
2731	GACAAAT	546009
12593	ACTCATT	545931
9798	TATAATG	545862
5682	GTGTATA	545769
5715	TAATGTA	545532
10553	GGGGCTG	545484
7533	TGTGCAG	545099
173	TCCCCTT	545039
9437	TGAAGCA	544973
2609	CTTGAGC	544938
1308	AGCTCAC	544824
222	ATCCATT	544743
1336	TTTACTA	544421
9292	TATTATG	544299
6930	TAGATAT	544268
889	TGTATCT	544198
7275	CACTGTT	543982
1418	GCATGTG	543547
4553	ATAGCAA	543334
3999	ACAAACT	543194
13947	CATGTGC	543150
9968	GTCTCAG	542935
2748	TGGCTGT	542886
543	TCCCCAC	542571
12522	CATTCAG	542437
6439	TCTGATG	542248
7291	TTTATCC	542227
10742	CAAAGAC	542221
11210	AGGCTTT	541852
2900	CTGTTTG	541838
1406	ATGTATG	541761
5681	TCAGCAG	541624
2638	CCTTTCA	541576
10475	ATGCCCA	541480
3965	CACCCAC	541379
2607	CTTGAGG	541354
507	ATGTCAT	541287
1601	CATTTAC	541286
5889	TAAGAGA	540896
9691	CATGAGC	540850
121	TTCTAAG	540513
1277	GAAAGGG	540439
9573	ATATACT	540341
10781	CCATGTG	540247
11398	TGTTCAA	540163
14886	CAGCCCA	540152
2247	AAATAGC	540058
5608	GCTGTGT	540057
11806	TGAACTT	539983
7115	TCCTCAA	539933
2908	CTGTTTA	539596
402	GTGGCTG	539417
2956	CAGAGCC	539367
2658	CTATGTT	539247
1706	ACTTCCA	539194
9510	ATTGTGT	539193
11336	ATCTTAA	538978
2260	CCTTTTG	538903
7522	TATCTGT	538867
7711	TCCACAT	538849
12871	CAAACTT	538581
1663	TTTACCA	538566
1008	GAAAGTT	538481
2301	TAGAATG	538451
2863	GGCCTCA	538439
4265	GATTATA	538330
384	GCAGCCA	538320
1220	AGAGACT	538249
9223	GATATAT	538138
1306	CTTGCCT	538097
7022	TTGGATT	537973
13010	AGGACAG	537805
559	ATCCACC	537513
5997	TCCCTGC	537462
6700	TCTGAGG	537417
4925	TCCAGGC	537398
343	TTACTGT	537271
6281	ATGATTA	537237
3931	ACAAAGC	536991
10966	CCAGAGG	536527
1075	TGAATGG	536492
4201	TCCTGTT	536364
8371	ATATCCA	536359
1802	TCCCACT	536335
325	CTCTGAT	536212
10777	AATCCAG	536191
287	TGTTTGG	536186
4360	TCTCAAT	536152
1196	ACCAAAT	536132
10594	AAACCTT	535899
465	CTCAGTT	535839
649	ATGACTT	535809
8095	AACCCTG	535788
2712	ATTCATG	535231
8187	AGGGCTG	535199
10172	TATAACA	535185
87	CTTCAGT	535156
1169	ACCAACA	535085
6047	TATAGTT	534834
536	TCCCCAT	534535
9549	TTGTCTC	534496
9717	CCAGCAT	534200
510	TCCCCCA	534001
13456	TGGGGGA	534001
5978	TCCCTGT	533808
12403	GTTTCAG	533783
400	GACTCTG	533464
1027	AGTGAAT	533463
9457	TCTACTT	533457
2021	GTGGAGA	533431
1817	TCCCACA	533402
1813	GTGTGTA	533261
940	ACACTGA	533104
4485	GTGTCTG	533082
866	GAATGAG	532816
34	AGAGCCA	532561
1312	GTATTTG	532394
6703	CTTTAAG	532174
6731	TAAAGAC	532030
3496	ACTGTAA	531898
1383	TTATCCA	531753
5658	TTGGCTG	531710
13650	CAATATA	531657
5137	TCTGCTC	531402
8529	TGTGAGC	531366
2853	GTGAGAC	531341
1767	ACTTCAA	531077
10196	TGCTAAA	530927
14535	ATGAGTT	530913
9759	TAATAGA	530750
12470	TGTGTTC	530677
1634	TGGAGAT	530626
10675	AATGGAG	530424
971	AGATGTG	530395
1793	ATGTACA	529946
6627	AAGGATT	529904
6584	GTGAAGA	529885
2912	ATCTGTG	529880
1050	TTATCTC	529805
3752	CTAAGAA	529784
1469	CATTTGC	529706
2114	AATTAAC	529649
7526	ACATTGT	529307
6315	CAAGGCA	529297
14456	ACAGCAT	529242
4022	TGCCAAA	529216
2477	AGTCTTG	529007
10007	CAAGACT	529007
9514	CATTGTG	528425
14769	TTAGATT	528381
9374	CCAGCTC	528367
825	GTGGCAC	528366
546	TCCCCAA	528363
8507	CCCTGCT	528218
43	TTCTAGT	528099
7289	ATCAATT	527996
5505	TATTGTA	527758
5502	CAGACAG	527466
10310	CAAAGTA	527405
7529	CTAAAAG	527393
5927	TAGTTTG	527348
10941	CAGATCA	527241
7030	TTATTAG	527148
7774	CAACACA	527115
2171	TGCCCTG	527014
454	TACCATT	526941
1017	GAAAGTG	526912
7826	CTGCCCC	526858
627	TGATTAA	526697
8056	CCTCATT	526559
13909	CAAGTTT	526325
1450	GTTTTAG	525803
15111	AGCTGCT	525675
5207	AGTAATA	525640
11784	CTGAGTT	525575
1776	CATATTA	525566
3355	ACTGTGA	525537
4640	CAGTCTC	525491
10857	CAGATGG	525287
2897	GATTCTT	525282
4119	AGATCAT	525256
348	GAAGATG	524909
1158	GGACACA	524904
1273	TGGAGTT	524726
8928	TGCTCAG	524671
9984	CAGTTTG	524594
6937	GTTCATT	524227
9925	AGAATAG	524025
11678	CACAATT	523884
5368	ATAGATT	523878
4494	CTTCTAA	523597
2687	CCTTTAA	523261
4001	GCTTCTT	523114
12506	TTCTGGT	522734
2361	CAAATGC	522543
8407	GTTGCCC	522522
3004	TTTAAGG	522272
3950	GGCTCAT	522218
6994	TTATTCC	522208
2983	AGACTGA	522179
8246	CCTCAGT	521963
4246	TCACATG	521910
3242	AGCAACA	521572
1476	AGAAGTA	521536
354	TTACTGA	520765
2159	GTGGAAG	520758
4953	TGGGTTC	520639
5726	CATCCTT	520333
7789	TCAAGAC	520289
8757	TGAGAGG	519760
7841	CTGCCAT	519756
9412	GAGTGAA	519698
919	CAGGCCT	519444
2613	ACAACAG	519360
4482	GTGTCTT	519353
1800	GTGTGTT	519308
3688	TAACACA	519255
2311	GATCTCA	519231
138	CTTCACT	519040
7008	CCACCTT	519037
5128	CGGGAGG	518927
8309	TCACTTA	518830
11682	CTAATAT	518772
4776	TAAGCAA	518577
5616	GCTGTGG	518521
4250	TCACATA	518266
7749	TGAGCCC	518221
7051	AGGCATT	518213
6521	AGCTTTG	518192
45	ACAAGAG	518165
7160	TCATGAG	518128
4801	TGACCTT	517790
3019	TCTCCCC	517787
2830	TCTGGGT	517648
10708	CCTGAGC	517646
7636	CACTGGG	517291
485	TTCAAGG	517290
11386	CCAAGTA	517221
10917	AGCCCTG	517128
13996	TAATTGA	516859
7653	TCAAGGA	516812
9658	CAAGATG	516809
1598	CATTTAG	516597
8004	TCCTATT	516465
552	TTCAACT	516354
6667	CTTTACA	516261
5500	TATTGTG	515705
92	CTTCAGC	515692
460	ATGTCCT	515551
4035	ATTGCTG	515488
5673	TCAGCAT	515387
2036	AGGATGA	515254
11775	TAGCATT	515248
10768	AATCCAT	515189
13482	CCTTCAG	515108
4175	CTTCTTA	514909
12342	TTACATG	514897
185	TCCCCTC	514755
11960	TTGAAAC	514652
288	TGTTTGC	514531
8096	CACAGGG	514435
9161	CACCTCT	514420
7146	TCATGAT	514302
13087	AAAGCTA	514246
11636	TACTTAA	513915
457	TTACTAT	513716
7019	TACTATT	513704
3	ACCACAT	513691
11965	ATCATAA	513612
3161	ACTTAAT	513407
13998	CATGTCT	513301
985	CAGGCAA	513005
1258	AGCTCCT	512780
2300	CAGTGGG	512727
89	CTTCAGG	512642
6334	TAAAGTG	512563
2195	CAGGAGC	512507
8883	TGCTCCT	512103
3593	TAACAGA	511926
9817	CATGAAG	511771
12386	TCCTTGT	511760
2608	ACAACAT	511684
1144	TGGTGAG	511498
3287	AGCAAAC	511275
6668	TCAGATG	511250
7253	GCCTTGG	511217
1642	ATTCCCT	511161
6483	TATAGAT	511045
932	AATACTG	510919
3928	CACCCCA	510757
4033	CTCTATT	510748
5834	GCAAATT	510624
9866	TATGTCT	510458
3997	TGCCACA	510384
1100	ATGACAG	510140
3309	AAGCCAT	510126
8093	ATATCTG	510024
1369	ACTTCTC	509953
2443	CAGTGAT	509904
4906	TGTCCCT	509873
2528	TTTTACC	509821
482	CTCAGTG	509699
10085	TATAAGA	509680
1186	TGAATAG	509621
3045	CTCTCAA	509453
4078	CAGCTGT	509420
6916	TCAGAGG	509373
12444	TGATATA	509333
2484	GCAAGAA	509327
62	AAACTGC	509151
9957	TTGTCAA	509149
1577	CTCCTTG	509107
2762	TTATACT	508913
2315	ATGAAGG	508768
7734	CTGGGCC	508719
1439	CAATTTG	508596
1505	TGGAGGG	508568
1024	GAAAGTA	508494
2493	GGAGCAG	508382
8930	TTGCTGG	508311
10621	AATGGCT	508207
6436	ATAAGCA	507892
8484	CCACAGG	507842
4952	GAAGTGA	507713
7743	ATCAACA	507549
5506	CAGACAA	507410
10501	CATAGAA	507393
2759	TGGCTGA	507381
7003	AAGTGGG	507379
11400	GTTCTGT	507285
1645	GGCAGAT	507271
7849	CTGCCAG	507151
5847	GTTGGCC	507023
386	GATGAGA	507018
7801	TGAGCAG	506918
7641	TTAATAG	506867
931	CAGGCCA	506304
2156	GAACTTT	506174
701	GCCCTGG	506128
5414	ACCATCA	506123
5119	GATAAAG	506068
9633	TTCCATC	506004
3000	ATTCAGG	505795
5604	TAAGATT	505781
2659	TTATAGT	505355
6802	AATATGG	505040
7007	AAGTGGA	504874
9962	TGTCTTG	504780
5531	TGGAACA	504737
9877	AGGTGAA	504527
2834	CTTTGAT	504446
2729	TAGAAAC	504433
9601	ATTGTCT	504412
7875	CACAGTT	504361
161	ATGTCTG	504261
4409	AAGCAGT	503959
9528	TCATCCA	503926
3616	CTCACCT	503734
3960	GGCTCAA	503726
3461	GGAGATG	503618
1499	AGGTTCA	503516
1544	TATCCTT	503455
6294	CTTTATG	503319
2837	AGCAATG	503246
6541	CTATATA	503217
353	GAAGATA	503084
7748	AAGAGAC	503016
973	CTTGCTG	502838
2416	GCCACAG	502727
7374	CTAAAGA	502719
1052	TTATCTA	502654
13815	ACTGCTG	502653
18	ACCACAA	502543
6955	TGCAGCT	502185
4778	TACCTTT	502074
5753	ATTAGTT	502043
7625	ATACTAT	502015
506	GATGAAG	501737
2254	AGCTATT	501347
577	TGATTCA	501273
4095	CAGCTGA	501190
2334	GTAATAA	500778
7385	CCACCCT	500729
8340	CCTCACA	500676
6504	AAATTGC	500526
10636	CACACCC	500411
4873	TGTGGAG	500280
2459	TTTTAGC	499633
7960	TTGAGGT	499340
11975	GTCAAAA	499199
3892	GGATGGA	499104
7345	AGCATGG	499045
2402	ATGAACT	498990
7765	TCAAGAT	498820
7186	CCTCCAA	498646
1709	TCCCAGT	498175
8690	GTCCTTT	498055
1564	ACATCTG	497732
12498	TCCTTAA	497679
7806	TGAGCAA	497575
4238	AGAACTA	497353
1165	GGCTGAA	497217
5417	ATCTCTC	497002
4531	AGAACCA	496853
769	TGAATTG	496785
5551	AGTAAAG	496744
6832	CTTAATA	496727
4576	TATGCAT	496686
239	TTCAATG	496669
3335	ATCTGCA	496660
11791	ATCATGT	496478
2018	ACATCAT	496462
7652	CTGGGGC	496251
6792	TCTTGGA	496240
9061	AGTTTGG	496110
8666	TAATCAA	496007
11023	TTACCTT	495988
3819	GAAACTA	495982
2847	TCTGGGG	495551
4459	TCACAGC	495502
4632	CAGTCTT	495377
[truncated: 6,193 more rows]
