# Supplementary material for: Sequence space coverage, entropy of genomes and the potential to detect non-human DNA in human samples
Source: BMC Genomics. 2008 Oct 30;9:509. doi: 10.1186/1471-2164-9-509 (PMC2628393; doi:10.1186/1471-2164-9-509)
Supplement: Additional file 3 — A full list of high frequency n-mers for Homo sapiens genome. [file 1471-2164-9-509-S3.zip › Supplementary-table-5/F_8.xls]

V1	V2
3215	TTTTTTTT	9155123
43980	ATATATAT	1863212
11090	TGTGTGTG	1701426
28681	GTGTGTGT	1634921
65283	TTTTAAAA	1574448
54926	AAAATAAA	1562386
38324	AAAAAAAT	1504556
14819	AAAGAAAA	1467003
52585	TTTTATTT	1466812
31452	TTTAAAAA	1454775
50391	AAAAGAAA	1444255
25937	AAAAATTA	1392585
39419	TAAAAATA	1363753
60592	TTATTTTT	1316786
18157	CCAGCCTG	1308899
51518	CAGCCTGG	1266975
42643	CTTTTTTT	1238232
33959	AAAAAGAA	1228463
50459	CAAAAAAA	1223343
64668	AAAACAAA	1216247
14004	TTTTTCTT	1175794
15056	ATTTATTT	1171982
64638	TTTTGTTT	1155387
24410	TTAAAAAA	1145762
37893	AAAAAATA	1143587
37939	GAAAAAAA	1120125
63524	TGGGAGGC	1118345
38194	AAAAAAGA	1107799
45539	AATTTTTT	1097352
51613	CAGCCTCC	1088293
50353	AGGCTGAG	1088174
15218	TTTTTATT	1082631
55241	TGGGATTA	1080330
14900	AGAAAAAA	1065945
39768	TAAAAAAA	1061378
61920	CTGGGATT	1060015
54884	AAAATACA	1059764
43982	TCAGCCTC	1059624
19741	ATTACAGG	1052128
41450	CTGTAATC	1050353
63019	GGATTACA	1039884
11306	TTTTTGTA	1031767
64379	CCTCCCAA	1017204
62984	GCTGGGAT	1006523
28119	GGCTGAGG	1001585
9215	AATAAATA	987926
3392	TTTTTTGT	982543
4789	AAATACAA	955092
36606	ATACAAAA	952716
33728	TTGTTTTT	946143
45810	AGCCTGGG	944904
24384	TTAAAAAT	942577
37026	GTAATCCC	941139
34831	TTTATTTA	936284
26399	AAAAATAC	933879
2562	CTAATTTT	932689
9785	AATAAAAT	929575
10243	TAGCTGGG	929183
31438	TTTAAAAT	924578
23210	TTTGTATT	922338
8035	AACAAAAA	878333
11372	ATAAATAA	869060
30327	ATTTTTGT	857836
146	TCTCAAAA	854001
16224	TTTGGGAG	850484
13655	GAGGCAGG	849882
3397	TTTTTTGA	847611
13160	AATATTTT	834709
27215	ATTTAAAA	834535
10862	AGAAAGAA	832196
48916	TTTCTTTC	825615
23708	TCCAGCCT	825495
22891	TCCCAGCT	825318
18201	TATTTTAT	816881
26389	AAAAATAT	816567
22949	ATAAAAAT	811576
4554	TCACTGCA	811487
27105	TCCCAAAG	811135
27540	TAAAATAA	809916
14190	ACTAAAAA	808909
14940	CTCCAGCC	805479
54912	AAAATAAT	803633
15600	TTTTTAAT	802105
4873	GCCTCAGC	800221
30439	ATTTTTAG	787849
16939	CTGAGGCA	787480
30158	ATTTTTTA	779908
26414	AAAGTGCT	777079
53341	CCCAAAGT	776966
14814	AAAGAAAG	775099
35781	CTGCCTCA	766265
22913	TCCCAGCA	765222
33747	AGGCAGGA	765099
4845	CTCAAAAA	763551
27766	TTAATTTT	763304
7387	TTATTATT	761898
33763	TTACAGGC	757912
48196	AGCCTCCC	757818
14477	CCAAAGTG	756451
1136	GCTAATTT	752179
18062	CTCACTGC	749976
50511	TATATTTT	748747
31633	AGTAGCTG	747960
42203	TACTAAAA	747756
38297	AAAAAACA	743149
42604	AATTAAAA	738513
20641	TGCAGTGG	738478
12248	AAGAAAGA	738233
14373	TCTCTCTC	738106
3535	CAGTGAGC	734356
51657	GTGGCTCA	734254
51115	CTCTCTCT	734246
3439	TTTTTTAT	731470
43593	ATATATTT	729717
1428	GCTGGAGT	727906
12039	CACTCCAG	726304
30046	CTCCTGCC	724150
19117	TTTAATTT	721698
7195	GTGAGCCA	719495
12428	AAGAAAAT	715932
21927	GTGCTGGG	715884
41900	AAAATTTT	715854
55704	AAGTGCTG	714132
12649	GTAGCTGG	703302
59373	GCACTTTG	698630
61799	CAGGAGAA	693266
63620	CACTGCAC	691718
19583	CCAGCACT	686882
49935	CAAAAATT	684182
24015	TTAAAATA	679245
50999	GTCTCAAA	673365
25361	TGGAGTGC	666282
34603	TGCACTCC	665024
38331	AAAAAAAC	662058
25906	AAAAATTT	659986
32450	TTTCATTT	658932
59465	ATATTTTA	657480
65209	AACTCCTG	654244
59110	TTTCCTTT	649141
30406	ATTTTTCT	643953
40567	ATTTCTTT	643374
49231	TTTCTTCT	643221
45547	AATTTTTA	642004
35929	AGGAGAAT	641737
33172	AGTAGAGA	639137
63622	CACTGCAA	638051
57958	CATTTTTT	635889
31190	TTTAGTAG	634902
5655	AAATAATA	632227
62850	TATATATT	628955
52661	GCCTGGGC	628000
62858	TTCATTTT	625439
29612	GCAGGAGA	620394
65474	TCTACTAA	618673
23383	AGTGCAGT	615839
18159	TATTTTCT	615811
50119	AGGCTGGT	614894
61053	TTATTTCT	611732
29562	AATTATTT	608455
22122	TCTTTTCT	606799
46028	AATTTTAA	606410
53820	CTTTTCTT	603943
58506	AATTTAAA	603683
29710	GCAGTGGC	599666
55725	GAGTGCAG	598846
56386	AGAGAAAA	594988
42320	AAAATTAT	594600
50450	CAAAAAAT	587647
54487	GAAATAAA	586818
63763	ATTATTAT	583828
14511	GAAGAAAA	581215
53930	AAGGAAAA	579801
55029	GCTGGTCT	577345
59877	ATATTTAT	575742
46634	TGCCTGTA	575217
35329	CTCTACTA	575008
61422	GGGAGGCC	574220
56555	ATATAAAA	572914
27183	TAAAATTT	572518
26234	AAAAATGA	571377
59229	AAATATAA	569256
26349	AAAAATCA	567525
25330	CAGGCATG	567446
33681	GAAAAGAA	565863
11028	CAAACAAA	563807
23881	AAGAGAAA	562288
7217	TAATAAAA	559443
24601	TTTTCATT	558584
11272	TTCCTTTT	557416
2727	TGTTTGTT	556676
738	CCTGACCT	553582
3429	TTTTTTCC	548775
48919	TTTCTTTA	548659
41922	AAAATTTA	547005
13528	ACATTTTT	546349
43993	ATATATAA	545890
14895	AGAAAAAG	545863
13170	AATATTTA	545218
2494	TATTATTA	544998
14412	TTTTTCCT	544158
8154	TTTGAAAA	543865
35187	TTTATTAT	543068
17303	GACCAGCC	542511
20754	AAATTATT	542102
11623	TTTTGAAA	541641
25322	AATATAAA	541416
251	TGGCCAGG	541053
759	GTCAGGAG	538233
9765	AAATTTAA	537157
12007	AAGAAATA	536888
52771	GCCTGGCC	534442
30137	TATTTAAA	532559
3430	TTTTTTCA	531476
22502	ATAAAATT	529890
26267	GTTTGTTT	528342
10737	AAAGAGAA	528113
5302	TGGTGAAA	527343
15234	TTTTTATA	526826
50439	CCATGTTG	526453
9908	CCTGGGCA	526437
30871	GGTCAGGA	526325
43116	ATTTTAAT	526077
42829	ATTTTATA	520746
2666	GAGGTCAG	519806
33948	TTGTTTGT	517743
9197	AATAAATT	517656
24174	GGGTTTCA	514925
17853	TATTTTTC	514580
50534	TATATTTA	511384
11433	AACATTTT	510509
10666	TAATTTTA	508768
33853	AGGCAGAG	507113
4678	CATTTATT	507106
25979	GAAAATAA	505605
33733	TTGTTTTG	504985
3847	GGTTTCAC	504744
5364	AAATGTTT	504114
14451	TTTTTCAT	503799
42329	GGCTCACT	503776
13201	TTTTCTGT	503447
24401	TTAAAAAG	503204
36057	TTGCCCAG	501854
26642	ATTTGTTT	501583
38159	CAAAATAA	499915
15040	TATTAAAA	497179
39297	CTTTAAAA	497139
14590	AGAAAATG	496728
40790	GAGTAGCT	496394
12043	GAGAAAAA	495325
39411	TAAAAATG	495144
58894	AAATATTA	494042
17847	TATTTTTG	493322
14710	AAAGAAGA	493136
3479	GCCTCCTG	493035
11747	ATTCTTTT	492415
8026	AACAAAAT	492361
6020	AAATAAAG	490363
4233	AGGTTGCA	489363
29955	CTCCTGGG	489128
24849	AATATATT	489034
57705	TTATAAAA	487632
47576	CTTGAACC	486099
37822	GAAAAAGA	484396
59896	TGTTTTCT	483748
51532	TCTGCCTC	483056
41053	TTCTTCTT	482196
51401	GAGCCACC	481511
59788	TGTTTTGT	479855
50289	ATGGTGAA	479285
50195	AAAAGAGA	478717
63378	TATATAAA	477802
15889	TAAGAAAA	477197
23958	CAGAAAAA	476929
55615	CTTTTAAA	476868
59549	TGTTTTTA	476314
49655	ACTTTTTT	475302
53434	AAAATCAA	475248
61079	GTTGCAGT	475128
57729	TTTCTGTT	474290
56543	ATATAAAT	473677
62744	CATGGTGG	471093
63315	GGTGAAAC	470523
61389	TCACTTGA	469501
57017	GAGGTTGC	469277
40880	CTCTTTTT	469022
59893	ATATTTAA	467175
28820	ACAGGCAT	466755
52269	AGAGAGAA	466575
22363	CTGCAACC	466388
49538	TAGAAAAA	466184
55799	CTGTCTCT	466129
61153	TTATTTAA	465719
46419	CAAAAGAA	465542
41544	TCTGTCTC	464155
64473	TTGGCCAG	463886
37928	GAAAAAAT	463046
41119	ACTCCTGA	462025
64513	AAAACAGA	461634
58361	CATTTTAA	461327
48020	AAACAGAA	461228
50387	AAAAGAAG	460998
45816	AGCCTGGC	460321
59543	TGTTTTTG	458612
45166	GATTTTTT	458329
38418	AATTAGCC	458074
10877	ATAAATTT	458052
38248	CAAGTGAT	456892
49953	AAAATGTA	455122
56381	AGAGAAAG	452657
19027	ATAAAGAA	450129
14579	AGAAAATT	450094
35755	GAGACCAG	450082
1034	GGAGGCAG	449756
38684	GTCTCTAC	448463
26396	AAAAATAG	448012
24292	AGACAGAG	446984
8032	AACAAAAC	446848
18175	TATTTTCA	446673
15989	CCTGTCTC	446613
33863	AAAAAGGA	445699
25970	GAAAATAT	445414
35652	GCCACCAC	445200
10899	ATAAATTA	445149
20775	AAATTATA	444637
15612	TTGCTTTT	444597
22514	ATAAAATG	443770
29780	TATTTATA	443555
43830	ATATATGT	442873
54787	AAAATAGA	442690
51007	AATGAAAT	442230
2413	AAATAGAA	441654
30410	ATTTTTCA	441385
20994	AATAGAAA	441355
14573	TGACCTCA	441089
20624	TTTGCTTT	438738
1315	GAACTCCT	438166
1458	CATGTTGG	437542
9794	AATAAAAG	437221
20236	AGGAAGAA	437040
48913	TTTCTTTG	436935
1171	CAAATAAA	436348
15453	ATTTATAA	434970
13547	ACATTTTA	434853
54868	AATGTTTT	434107
29785	TTCTTTTA	433731
60272	AGTCCCAG	432566
21318	AAATTAAT	432211
24811	TTAGCCAG	432139
13317	TTTTCTAT	431450
18095	TATTTTGT	431388
35210	TTTATTAA	430622
14394	AAATGGAA	429986
20142	AGGAAGGA	429950
21807	TCTTTTTA	429606
38656	TGTATATA	429430
26858	TGAGACAG	429162
17536	TCACCATG	427169
17558	ACATGGTG	426387
36583	CATATATA	425446
7201	TAATAAAT	425360
12128	CCTGGCTA	425147
5786	AAATGTAA	424713
29987	AGAATAAA	424262
11921	CAGGTGTG	423717
2987	TGTGTTTT	423716
31164	GTCCCAGC	423129
12033	CCCACCTC	423107
11683	TTCCTTCT	422317
41948	ATTTTCAT	422057
42291	AAAATTCA	421906
31041	AAATCAAA	421723
6356	TGTTTATT	419654
14473	TTTTTCAA	419288
16853	TACAGGTG	418952
26849	ATTTAATT	418734
12438	AAGAAAAC	417792
31870	GGGGTTTC	417537
19376	AACATGGT	417199
8137	TTTGAAAT	417089
40054	TGAAATAA	417059
6826	AACAACAA	416877
43680	AGAGATGG	416756
56077	TAAATAAT	416556
32228	ATGTTTTT	416347
15227	TTTTTATG	416159
9899	CTTATTTT	416066
51596	CCTCTGCC	415971
27485	TGGGCAAC	415844
7959	TTATTAAA	415013
62132	CTGGGAGG	414468
24653	CATATTTT	413844
39008	ATTGTTTT	413239
49245	TTTCTTCA	413122
18872	GACAGAGT	413041
46512	TATAAATT	412832
1774	TGTTGCCC	412831
22904	ATAAAACA	411368
43642	GTATATAT	410760
33738	TTGTTTTA	410184
24678	ATACATAT	409958
10101	ATTATATA	409901
13060	CTCAGGAG	409740
11738	TTTTTGAA	409664
17667	AAATGAAT	409652
14960	TCATTTTA	409610
6615	CTTAAAAA	409291
10477	ATTATAAA	408194
18107	TATTTTGA	407900
860	TTAGAAAA	407070
22791	CACATTTT	406943
39292	ATTTTGAA	406890
40488	TGTCTTTT	406772
35979	TTAAGAAA	406663
11694	TTCCTTCC	405199
25950	GAAGGAAG	404944
30125	TATTTAAT	404886
25956	GAAGGAAA	403522
13515	AATATTAA	402931
17143	CCTTCCTT	402527
29894	AAAGTAAA	400882
38189	AAAAAAGG	400858
2245	CCCATCTC	400800
23499	GAGAGAAA	400682
17203	GCATGGTG	400639
1866	AATGTAAA	400052
30058	GTTTTTGT	400051
11907	GAGAAAGA	398459
14420	TTTTTCCA	398242
43615	ATATATTA	397833
26063	GGAAGAAA	397288
19888	CCCTGTCT	397154
4437	TTTGAGAT	397003
51436	ATTTCCTT	396469
42367	ACAAAATT	396014
11982	AAGAAATT	395932
826	CAAATATT	395138
38150	CAAAATAT	395069
5697	GAATAAAA	394974
17102	TACAGGCG	394674
3465	CATTTCTT	394206
43978	TTTAGAAA	393824
17793	CAATAAAA	393402
37888	GAAAAACA	392905
6283	ATATTATT	392831
6023	AAATAAAC	392679
22967	ATAAAAAG	391966
13296	TTTTCTCA	391810
1230	TGGTGGTG	391749
33656	AAAAAGTA	391698
44813	AAGTAAAA	391606
64650	TTTTGTTG	391245
36740	AAAAACAG	391131
42216	AATTAATT	390772
59980	TGTTTTAA	390575
31048	TTTAAATG	390280
23750	AAGAGAGA	390182
60310	TTTCTCCT	389976
33947	AAAAAGAT	389776
22678	TAATTAAA	389340
65396	CAGTGGCT	388978
33649	TCTTTATT	388708
63935	TTGAAAAT	388169
26449	CAAGAAAA	388046
60318	TTTCTCCA	387770
42282	AAAATTCT	387748
19554	TTTAATAT	387391
12963	AAACCAAA	387269
59847	TCAATAAA	386917
41721	TTACTTTT	386799
45625	TTTCAAAT	386683
17114	ATGTATTT	386560
50646	AGATTTTT	384574
59833	ATATTTCT	384228
41473	ATTTTCTC	384225
55467	GGAGGTTG	384040
56026	GGAGAAAA	383970
65307	AGCTGAGA	383390
44108	CTCCCAGG	383363
11558	TTTGTTTA	382923
64838	TTTTAATG	382911
32479	TCTTTCCT	382605
25933	AAGCAAAA	382573
55390	ATATACAT	382508
56372	AGAGAAAT	382444
57957	TGCTTTTT	382130
12394	AAGAAACA	381839
63086	AATGGAAA	381796
41736	ATGTTGGC	381749
41750	TAGTCCCA	381635
61413	TAGAGATG	381375
43482	TAAATTAT	381344
36373	GAAAACAA	380823
65289	TTGCATTT	380783
41211	CTCTTTCT	380752
60086	TTTCTCTG	380548
64573	TGTTGGCC	380244
58381	AGTTTTTT	380036
61510	ATCATTTT	379737
56193	ATATAATA	379736
49516	TAGAAAAT	379459
19538	TTTGGAAA	379295
38738	ATTTTGTA	379243
64699	TGTGGTGG	379182
51855	TGTCTCAA	378964
39080	GACTACAG	378811
14115	ACATTTAT	378579
45851	GTTGGCCA	378549
25782	GAAAATGT	377837
42655	CTTTTTTC	377792
53427	CCTCCTGG	377629
24353	AGGAAAAT	377393
17247	CCTGTAGT	377356
31889	AGGAGGCT	374762
2354	AGAAATTT	374611
20591	CAATTTTT	374234
10251	ACATAAAA	374188
6463	CTCCATCT	374108
22295	TAATTATT	374097
9347	CCTGGGTG	373516
38571	ATAATATA	373173
23823	ACCATGCC	371943
22171	TCTTTTAA	371760
14465	AAAGAATA	371600
33645	AAAAAGTT	371073
51953	TAAATGAA	370048
14817	AAAGAAAC	369988
24406	TTAAAAAC	369977
59075	AAATATGT	369910
3395	TTTTTTGG	369582
13497	AATATTAT	368802
5773	AAATGTAT	368758
1725	TGGTGGCA	368736
31341	TTTAAAGA	368635
29979	TTCTTTGT	368309
23790	TTTTCCAT	368021
21497	TCATGCCT	367884
24470	TACATATA	367532
11292	TTCCTTTC	367240
29918	AATTATAT	367135
4270	TGTTCTTT	366686
23364	ACTCAGGA	366661
18543	TCTTAAAA	365948
16815	TCACCCAG	365682
53925	AAGGAAAG	365670
24654	TGCATTTT	365239
9801	AATAAAAC	365204
23074	TGTAAAAT	364734
23578	CAGAAATA	364653
56755	GAGTGAGA	364364
22979	ATAAAAAC	364169
13214	TTTTCTGA	364136
19586	CACGCCTG	363664
42942	TTGGTTTT	363515
51985	TGAAAATG	363359
29023	ATGTGTGT	362983
16722	TCCATTTT	362979
31451	TTTAAAAC	362729
13483	AGAAACAA	362637
42208	AAAATTGA	362625
56768	ACACAAAA	362427
45434	CCACCTCC	362022
28898	TATTTCAT	362007
5894	AAATAAGA	361861
11173	TTTTGATT	361729
26832	TTCTAAAA	361506
25177	AGTATTTT	361254
26501	TATGTTTT	361203
34562	ATAAGAAA	361054
7495	AACAAATA	360840
30979	TCAGGAGG	360792
11100	TAATTTAA	360347
2658	AGAAATGA	360172
55251	CCCCATCT	359666
7235	TATACATA	359481
31791	CACCACAC	359128
31325	TTTAAAGT	358884
33751	TTACAGGT	358855
11584	AATGCAAA	358802
14899	AGAAAAAC	358471
39643	TAAAAAGT	357994
11298	TTTTTGTG	357942
5649	AAATAATG	357583
8120	CTCATTTT	357343
50008	GAAATGAA	357108
2765	AGAGGAAA	357046
15996	TGAGATGG	356749
36760	CTCTGTCA	356029
23372	AGCATTTT	356022
39761	TAAAAAAG	355874
30092	ACAAATAA	355762
3097	TGAATAAA	355689
5991	AAATAACA	355593
23944	CAGAAAAT	355542
20257	TTAAAGAA	355521
20094	TAGTTTTT	355465
22677	TGTAGTCC	354546
11601	TTTTTGGT	354168
44205	CTCCCAAG	354005
55676	GGAGAATC	353952
26962	ATAATTAT	353778
56270	AGAGAAGA	353548
25311	AATATAAT	353417
39610	TTGGAAAA	353235
53657	TGGCCTCC	353059
53048	AGCTAATT	352931
61779	TAGAGACA	352906
63407	ATTATTTC	352491
51217	ATCTCAGC	352281
22768	ATAAAAGA	352120
51157	TTGAATTT	352119
64723	TATCTTTT	352074
53806	AAGGAAGA	351903
34464	TATAATAT	351547
64207	GAAACAAA	351377
37763	CAAAATTA	351363
56007	AAACTTTT	351031
65424	CAGTGGCA	350968
43489	TAAATTAA	350938
57302	TTATAATT	350518
49691	GAAAGAGA	350492
27409	TCCATCTC	350431
11566	AAACCCCA	350220
40781	ATTTCTGT	350211
54790	TGGCTCAT	350205
32598	CTTCCTTT	350196
62946	GTTATTTT	350137
14134	ACATTTAA	349949
46933	TGCCTGGC	349757
47958	TGAAAGAA	349709
47564	CTTGAACT	349695
45545	AATTTTTC	349672
49541	TCCTTTCT	349563
32054	AGCCACCA	349464
52649	GCCTGGGT	349111
44256	TTGTCTTT	349055
25481	GAAAATTT	348897
26876	ATTTAATA	348813
41095	TAACATTT	348762
50378	CAAAAAGA	348631
57973	CATTTTTC	348625
42799	TTCTTAAA	348212
40367	AGAACAAA	347945
37746	AAGACAAA	347848
59828	AGCCCAGG	347662
24611	TTTTCATA	347319
15325	TCATTTAT	346673
40574	ATTTCTTC	346476
25932	AAAAATTC	346405
59908	TGTTTTCA	346178
18121	CTCACTCT	346157
17774	CAATAAAT	346062
52420	TTCTCATT	345631
51976	TGAAAATT	345535
30096	TTCTTTCC	345504
37266	CGGGAGGC	345430
52707	CTTTCTTC	345315
54177	CTTTTCCT	345271
21270	AACCAAAA	345169
51875	AAAACTTT	345127
55957	TGTTGTTT	344935
62433	TTGAACCC	344830
56145	AATTCTTT	344737
23582	CAGAGTGA	344606
59158	AAATATCT	344535
64758	CTAAAAAA	344216
58081	TTTACAAA	344183
4802	CTCAAACT	344105
42025	TCTGTCAC	343750
50726	CTCTCTTT	343388
52992	TTTTATCT	343289
5354	TTATCTTT	343236
64501	AGGCCAAG	343046
52761	GCCTGGCT	342813
63876	TTTTACAT	341992
26387	AGAAGAGA	341549
17677	AAATGAAG	341499
43911	TCAAAAAT	341382
46083	TTTATCTT	341089
30774	TTTAGTTT	341074
11021	TAATTTCT	340638
6309	TTATTCTT	340592
50069	ATGGTGGC	340562
58344	GCTTGAAC	340307
64584	TGAATGAA	340188
50948	TTCTCCTT	340169
59505	ATTAAATT	340113
52272	TGAAAAGA	339310
33364	AGCCAAGA	339297
22149	AAAGGGAA	338723
52948	AATTGCTT	338676
52913	TCTCATTT	337986
51468	TAAATGTT	337382
39639	TGAAATTT	337294
28852	TATTTCCT	336921
52382	CAAGCAAT	336696
64980	TTTTGTAG	336540
23713	AGGAGTTT	336161
52871	TTCTCAAA	335812
42176	TTTCAGAA	335718
60345	TTTCTCAT	335581
61347	GGGAGGGA	335407
59729	ATATTTGT	335369
42823	ATTTTATG	335338
14467	TTTTTCAG	334536
25810	GAAAATGA	334167
33014	TTTCATAT	334144
59642	AGTGAGAC	334032
34485	TATAATAA	333458
62075	TTGAACTC	332984
53409	AAAATCAT	332917
65143	TTTTAAGT	332787
54627	TCCTGGGT	332407
49152	TAGAAATA	332361
55133	TCAAGCAA	331889
44161	CTCCCACC	331819
21654	ATAAACAT	331311
43022	ATTTTAGA	331021
14824	AGAAAAGG	330798
26227	AAAAATGG	330755
11098	TGTGTGTA	330450
15528	TTTTTAGA	330112
2436	CTGTCACC	330016
40035	TGAAATAT	329529
38424	CTTTGTTT	329042
5079	ATTAGCCA	329037
14418	TTTTTCCC	328695
39203	ATCTCTAC	328581
490	CAGGAAAA	328319
2933	TGCTCTGT	328013
39715	TAAAAACT	327932
6019	TTCAGAAA	327921
21672	ATAAACAA	327379
49447	GTGGGAGG	327086
27537	TAAAATAC	326749
12516	GAGGCCAA	326491
36718	AAAAACCA	326320
19703	AAATTCTT	326249
6929	TAATAATT	325560
14697	TATTAATA	325306
61017	GGCATGAG	324956
63857	GGAGGGAG	324787
53984	GAAATATT	324334
38346	TAAAACAT	324070
63777	ATTATTAA	324021
37002	ACCCTGTC	323663
27275	TCTGAAAA	323632
37222	GAGCTGAG	323476
38496	GTTTGAGA	323358
41908	ATTTTCCA	323289
58650	ACAATAAA	322415
50561	AATGAATG	322119
64681	AAACTGAA	322048
63528	TGGGAGGA	322020
51034	AAACACAA	321996
64659	AAAACAAG	321922
54179	CAGCTAAT	321756
58695	AGTTTTCT	321491
53528	CCTCCTCC	321264
26230	AAAAATGC	321139
50823	CTTTTGTT	321127
28595	TATTTCTC	320883
57738	TTTCTGTG	320875
13654	GTAGTCCC	320873
53426	AAAATCAG	320822
50458	CAAAAAAC	320711
26816	TGAGACCA	320639
64331	AGGCCAGG	320439
60438	CTGGGCTC	320392
55120	ACTTGGGA	320073
25500	GAAAATTA	320030
21716	AGTAAAAA	319838
32976	AACACAAA	319739
47835	GAGTTTGA	319449
42425	TTCTTATT	319442
47525	ATTAATAA	319078
51556	AGCTACTT	318817
43122	ATTTTAAG	318692
64656	TTTTGTTA	318654
47506	ATTAATAT	318438
12372	AAGAAACT	318434
21576	TTCCTCTT	318389
54181	CAAATTTT	318352
11615	TTTTGAAT	318238
23547	AACATAAA	317798
436	AGGTGGAG	317482
32007	GTGTTTTT	317359
2614	CATTCTTT	317328
12896	GATATTTT	317230
4031	TTAGTTTT	317121
15684	AAGATTTT	317099
22866	ATTGATTT	316736
44136	TTTCACTT	316659
28250	AGACAAAA	316543
12322	CAGGTGAT	316452
25968	ATTTACAT	316193
49139	TTTCTTGT	316017
23352	TTTTCCTC	315988
1064	CACTCTGT	315813
21325	AATCACTT	315759
18563	CTGCAGCC	315627
4687	ACACCTGT	315574
13774	AGCTCACT	315337
3371	ACAACAAA	315263
38214	TTACAAAA	314740
2257	AAAGATTT	314703
7304	CCTTTCTT	314616
41462	GAAATTTT	314499
3241	AATTCAAA	314431
9162	AAATTTTG	314308
51245	ACCCCATC	314302
18882	GACAGAGC	314260
11691	TTTTTGCT	314110
7475	AACAAATT	314000
7955	CCAGCTAA	313833
26210	TTGCTCTG	313802
42734	ACAAAAAG	313790
2648	AGAAATGT	313782
4517	AAATACTT	313514
16437	AGAGCAAG	313386
14615	GGAAAAAT	313353
40776	AACTAAAA	313309
7864	AACAAAGA	313245
45639	TTTCAAAG	313237
295	AGGTGGGA	313225
63914	CCTCCCTC	313157
19966	CAGAAGAA	313132
26921	GTTTAAAA	312828
58931	GGAGTTTG	312700
2216	TGGGAAAA	312697
50144	AGGCTGGG	312601
555	CCCCACCC	312446
14677	TATTAATT	312174
40151	AAACATAA	312001
36317	AAAAACTT	311999
6503	ATTAGAAA	311802
5904	TCACCTGA	311617
31119	TCAGGAAA	311544
58596	GAATATTT	311484
57282	AATTTCAT	311344
812	CTCAAGTG	311089
25118	GGGGAGGG	310752
39416	TAAAAATC	310674
24904	TTTTCAGT	310434
23251	CTTCTTTC	310036
26586	AGAATGAA	310026
6807	TGTTTAAA	309575
1536	CCTTGGCC	309307
839	AGGGAAAA	309289
11722	TTTTTGAT	309046
6717	TGGTCTTG	308917
2762	AGAGGAAG	308802
40047	TATTCATT	308751
24244	TTAAAAGT	308479
5972	AAATAACT	308117
8374	AGTGGCTC	308100
24608	TTTTCATG	307900
8935	CTGAAAAT	307800
33857	AGGCAGAA	307687
376	AAGGGAAA	307632
45777	ATGGGGTT	307583
41429	TTCTTCAT	307579
12037	GAGAAAAG	307145
14367	TCTCTCTG	307109
31389	CACCACTG	307012
20998	GCCCAGGA	306855
56616	TGTTAAAA	306801
9948	TTGAGATG	306774
11990	TCTACAAA	306744
26975	ATAATTAA	306742
55040	AATTTGAA	306470
843	TTAGAAAT	306209
9333	CCTGGGTT	306123
22747	TCAGTTTT	306109
42190	AAAATTGT	306008
31184	CAGAGGTT	305923
11702	TTTTTGCA	305897
10875	ATGCAAAT	305884
29803	AGCCAGGA	305638
26727	TATTTGAA	305630
37018	TCCACCTC	305608
735	TGAACTCC	305381
42649	CTTTTTTG	305179
60090	TTTCTCTA	304909
22760	TCCCAGGT	304868
11192	GAACCCAG	304451
37621	AAAAGTTA	304238
16643	AGCAAGAC	304073
22538	TGATTTTA	303919
12598	TTAAATGA	303583
13469	TCTCCTGA	303535
12641	CTCAGGTG	303527
24297	AGACAGAA	303364
18358	CTGCAGTG	303210
17789	AAATTGAA	302718
14273	GGAAAATA	302653
6109	CCAGGAGT	302610
14519	GGAAAAGA	302593
41970	GGCTCATG	302502
7526	TTTTGGAA	302436
31885	GGGTGACA	302407
15867	TAAGAAAT	302363
25419	ACCACTGC	302327
36327	AAAAACTG	302255
13477	AGAAACAG	302250
14257	TGGGTGAC	302237
28913	TATTTCAA	302084
8755	CTGAGTAG	302003
33135	TTTGCAAA	301976
26458	AGAAGAAT	301972
27979	TGAGAACA	301165
42624	ACAAAAGA	301074
45044	TTGTTCTT	300934
52217	CTCTTCCT	300891
64595	TCATATTT	300746
35256	ATTGAAAA	300487
51479	TAAATGTA	300241
40063	TTCTCTTC	300069
43076	ATTTTACT	299930
48791	ATAACAAA	299821
30239	TCTTGAAC	299811
58568	ACCTCTGC	299485
64280	CTAAAATA	299012
14099	TGGGGAAA	298978
46752	TATAAAGA	298978
56845	AAGTGATC	298962
50293	AGGCTGCA	298815
37500	ACCACACC	298748
49973	ATGAATGA	298707
46340	TTGTTATT	298692
25365	TCATTCTT	298462
25701	CCTGCCTT	298459
50149	ATGAATAA	298452
64627	CAACAACA	298075
26359	AAAGGAAT	298068
15075	ATTTATTC	297827
26188	AAAGGAGA	297664
52883	AACTGAAA	297640
40903	ATTTCTCA	297376
14436	TATTGTTT	296930
21105	GCCCAGCT	296788
27716	TTTAAGTT	296748
5402	TGTTTCCT	296580
31923	AGGAGGAG	296332
41938	AATTGTTT	296260
23949	CAGAAAAG	296255
25031	TTTTCACA	296193
34093	TATGTGTG	296188
61054	TGCCCAGC	296113
11360	GTTCTTTT	295931
44794	CCCTCCCT	295683
932	CATTTGTT	295625
19221	TGATAAAA	295561
15609	TTTTTAAC	295349
15089	ACAGAGAA	295280
52898	TGAGCCAA	295259
5734	AAATGTCT	295238
40923	ATTTCTAT	295092
57291	AATTTCAA	295057
27615	TGAGGTGG	294839
9511	AAATTTGT	294426
16157	CCCCTCCC	294315
40135	AAACATAT	294192
49727	TGCCTCCC	294178
32826	ATTCCATT	294092
7119	TGATATTT	293939
8859	GAATTTTA	293420
38296	AAAAAACC	293267
18701	TAATGAAA	293203
5193	ACCTCAGC	293177
38192	AAAAAAGC	293118
42945	CTTTTTCA	292999
11065	AATCATTT	292748
15286	TCATTTCA	292587
10381	TTGAGAAA	292549
40015	TTAATATA	292377
22573	TGTAAATT	292332
20069	AAATTCAT	292223
22878	ATAAAACT	292076
5581	TGGGTTCA	292047
26730	AATCTTTT	292044
8108	GAGAAGAA	292016
127	GGGAGAAA	291943
23875	AAGAGAAG	291780
98	TAAACATT	291738
2967	TATTATAA	291524
20524	TACAGAAA	291457
42375	ACAAAATG	291389
15588	TTTTTACA	291271
25281	AATATACA	291225
23865	CAGAAAGA	291175
21959	TTCCTCCT	290832
38538	GTTGTTTT	290727
7582	TATACACA	290723
26430	AGAAGACA	290471
32237	ATGTTTTC	290454
47837	CACCTCCC	290432
25334	GAGCAAGA	290335
5487	CAATATTT	290309
4087	TGACTTTT	290124
27783	TTAATTTC	290095
25686	GTGGATCA	290078
22063	TCTTTTGA	290054
49952	CAAAAATG	289961
30670	AAATCATT	289827
16698	CTCAGAAA	289791
17153	GTGTATAT	289784
1306	AATGTATT	289699
16711	CTGAGGTC	289684
30001	TTCTTTGA	289397
222	CCTCCACC	289347
27261	TCTGAAAT	289226
55589	CTTTTAAT	288828
36729	GTCTTGAA	288762
46018	AATTTTAG	288292
32626	TCAGCTCA	288285
39281	ATTTTGAT	288236
11597	TCATAAAA	288228
22037	ATTCTCTT	288217
43538	TCAAAATT	288180
18405	ACAGAAAG	288156
14392	GAAGAAGA	287713
14591	GGAAAACA	287610
17251	AAATGATA	287251
17279	GAATGAAA	287148
12713	CAACCTCT	287065
33677	GAAAAGAG	286866
2752	AGAAATCA	286839
32781	AACCTGGG	286839
37907	TAAAACTT	286741
6952	GTGAGCTG	286738
2639	TACTCAGG	286600
16981	ACTATTTT	286256
19492	TCAGAAAT	286253
55437	AGTTAAAA	286213
7543	GACAAAAA	286178
997	GGAGGCCG	286152
26687	TGTATTTA	286091
10299	TTTTGCAT	286033
31590	AGCAGAAA	285988
5187	ACCTCAGG	285904
10636	AAAGAGGA	285710
27424	TAAAATGG	285684
10804	AGAAAGCA	285440
28677	ACAGGCGT	285419
2557	TGAATATT	285395
5659	AAATGTGA	285123
5642	AAATGTGT	285006
23200	ATTTAGAA	284663
15660	TGGGCTCA	284466
22307	TAATTATA	284465
42962	TCTTCCTC	284452
24322	TTAAAACT	284006
40012	TGAGGAAA	284004
10964	TGTAATTT	283985
52933	AAAATCTA	283977
56940	CTCGGCCT	283820
2405	GGAAATAA	283748
33611	GAAAAGGA	283603
23354	TTTTCCTA	283561
25977	ATTTACAA	283532
14816	AGAAAAGT	283479
16210	TCAGAGAA	283374
54242	CTTTTCAT	283312
36182	AAGACCAG	283215
27534	TAAAATAG	283211
3475	CATTTCTC	283199
26991	ATTTGTAT	283179
28335	GTCTTTTT	283172
42890	CCTCTTTT	283082
4986	AGTTTATT	282937
9787	GGTGTGAG	282902
33652	AAAAAGTG	282885
11157	AAACCCTG	282736
27209	ATTTAAAG	282608
13364	AAAGACAT	282602
30343	ATTTTTGC	282439
36363	GAAAACAG	282435
25994	CTGCTTTT	282380
4787	AAATACAG	282375
45208	TTTCAATT	282341
18216	TATTTTAC	282218
22663	TAATTAAT	282195
23640	CAGAGTCT	282179
26229	GTAATTTT	282154
31156	CTATAAAA	282136
21712	TGGAAGAA	282043
4833	CTCAAAAT	281971
11082	TGTGTGTT	281965
42365	GGCTCAAG	281809
20326	CTGAGAAA	281633
25016	TTTTCACT	281516
6563	CCTTCTTT	281368
17623	AAATGACA	281173
23798	TTTTCCAG	281144
44202	ACACATAT	281062
42785	TTCTTAAT	280800
2785	AGAAATAG	280390
10462	GGAAAGGA	280351
15224	GCTCATGC	280070
44712	TTATATTA	280059
16709	CTGAGGTG	279489
53309	ACTCCATC	279395
34807	CACATATA	279389
51440	GAGCCAAG	279288
7965	GCCAAGAT	279112
13441	AATATTCT	279027
38946	GGTCTTGA	278866
13749	TGTGTCTT	278749
12375	GAGGCCGA	278665
14672	TCTCTCCT	278579
23038	TTAAACAA	278576
33810	ATGGAGAA	278529
8476	AAGAAGAG	278481
2789	AGAAATAC	278435
30544	TTGTAAAA	278142
5880	AAATAAGT	278109
13539	ACATTTTG	278033
36391	CTCTGTTG	277912
28786	ATGTGTTT	277731
3087	CATTCTCC	277673
26996	GCTACTCA	277608
1162	CAAATAAT	277459
16453	CTACTTGG	277395
48520	CCCAAGTA	277121
13669	AAGCATTT	277051
26460	TTCTAATT	276957
4955	TCCTCCTC	276730
56738	TCACACCT	276549
9079	GGTGGATC	276548
51373	TTCTCCCA	276443
14954	TCATTTTG	276434
40213	AAAGCAAT	276334
4951	TCCTCCTG	276152
2784	AATTCATT	276142
8386	ATTCAAAT	275834
46395	CAAAAGCA	275794
9538	AAATTTGA	275669
110	TAAACATA	275661
26784	TCATTATT	275643
13327	TTTTCTAG	275545
22754	ATAAAAGT	275503
13552	TCCAAAAT	275457
8383	AAGAAGGA	275375
10066	TTCATAAA	275332
8836	TACAAATA	275089
31160	TCAAATAA	275061
3801	TTATTGTT	275028
10004	CCATCCTG	274988
11046	TAATTTCA	274888
17983	AAAGTTAA	274801
23641	CTTCTTCT	274688
35037	CCTCAGGT	274496
17273	GAATGAAT	274428
10325	TTGAGACC	274401
19400	TTTAATGT	274324
11287	TTCCTTTG	274228
12928	AAACCACA	274128
44144	TCTTCATT	274119
8970	CTGGCCTC	273988
36056	ACCACCAC	273965
9258	GATAAAAA	273565
40902	ATTTCTCC	273561
19130	TTTAATTG	273537
38506	TGCCTTTT	273512
49793	TTAACATT	273500
32942	TTTCATCT	273490
52106	GAACAAAA	273383
2381	GGAGGAAG	273370
11336	GTGATCCA	273140
48945	CAAAACCA	273124
29982	TTTAACTT	273033
9592	AATAAAGT	272970
2910	ATAGTTTT	272960
55357	GGGCATGG	272917
9142	GGCCGAGG	272872
23585	TGTGCCAC	272578
14593	AGAAAATC	272525
1524	CGAGACCA	272484
13939	TGGGGAGG	272435
19419	TTTAATGA	272409
31134	TCAAATAT	272337
28823	GTGTGTAT	272175
34317	AATACATA	272095
42342	GGCTCACA	272042
23765	TTTTCCCC	271851
20139	AGGAAGGG	271828
5823	CCAGGATG	271746
23558	CAGAAATT	271504
12226	AAGAAAGT	271481
611	GTGATTCT	271433
31426	CTCCCTCT	271236
18646	TAAGTTTT	271212
51013	AATGAAAG	271188
895	TGACAAAA	271100
38033	AAAAGTAT	270952
4593	TCAACAAA	270924
32717	TGCAGAAA	270743
46742	AATGAGAT	270699
11294	TTCCTTTA	270652
3718	CATTTCCT	270551
1001	AGAGGCTG	270524
58581	ACTGTTTT	270505
49158	TTTCTTGA	270447
7227	TTCACTTT	270439
10238	ACATAAAT	270417
25903	AAGCAAAT	270365
7653	TATACAAA	270322
13213	TTTTCTGC	270234
49379	ATCTCCTG	270141
51137	CCATAAAA	269962
40072	AAAGCAGA	269873
221	CCATTCTC	269863
15776	TGAGATTT	269844
4953	CATTTAAT	269706
22548	GTAAAAAT	269573
21560	ACATGAAA	269567
391	AAGAATAT	269521
15368	ATTTATCT	269247
6381	TGTTTATA	269225
20597	CAATTTTA	269180
37556	AAGACAGA	269103
51634	TGGCTGGG	268986
835	CAAATATA	268937
19397	AACAGAAT	268799
8811	CTACAGGC	268754
4690	CATTTATA	268720
62034	CTCTCCCT	268652
21135	AAATTAGA	268409
2655	AGAAATGG	268360
12421	CCCACCCC	268314
30192	TCTGTTTC	268310
3268	TCACGCCT	268181
34556	CGTGAGCC	268077
29703	TCAGGCTG	267938
50531	TATATTTC	267696
28816	TGGATTTT	267456
9487	TTCATATT	267393
55691	TTCAAGTG	267337
35026	TAAAAGTA	267306
41071	TTCTTCTA	267302
22596	TGTAAATA	267237
14875	AGAAAACC	267101
38129	ATGGAAAT	267047
6746	TAATGTTT	266973
27490	TAAAATCT	266928
7863	TTCCAAAT	266819
5017	TGTTTCTG	266797
5740	AAATGTCA	266780
41481	GAAATTTA	266311
1104	CATGTTTT	266296
25478	ATTTACTT	266178
6874	CCTTCTCT	266087
43200	GTATATTT	265996
11620	TTTTGAAG	265972
52147	AGAGAGGA	265881
26232	TTACATAT	265869
22533	TGATTTTG	265795
13097	ATGATAAA	265750
60127	TAATATTA	265582
19726	AAATTCTG	265548
48012	AAACAGAG	265510
51900	GGAGAGAG	265475
24237	AGGAAAGG	265467
36780	TAGAATTT	265420
62047	ATGAAATG	265190
37779	AATCTCAG	264943
60685	AACAATTT	264831
59339	TTCAAAGA	264739
55718	TAAATATG	264642
51529	TCTGCCTG	264528
51801	TAAAGACA	264509
49950	AAAATGTC	264498
41129	GTTTTCTG	264450
44061	AACTTTTA	264387
64588	AAAACACT	264314
25255	CAGCATTT	264295
33724	CTTCTCTC	264166
57937	TTTACAGA	264076
59808	TGTTTTGA	264050
36554	TTCTGCTT	263982
65322	GAGGGAGA	263913
59903	ACTTCTTT	263898
52910	ATTTCATA	263881
36558	CATATATT	263818
50374	TTAACAAA	263767
45471	CACACAAA	263628
42294	CAAGTAGC	263615
39765	TAAAAAAC	263535
19107	CCACATTT	263290
49696	GGTCTCGA	263207
58014	CCACCACG	263194
24458	TACATATT	263130
43923	TCAAAAAG	263089
29774	TATTTATG	263027
25993	AAAGTGTT	262957
59643	AGTGAGAA	262876
49869	GAAAGAAT	262861
65483	GAGAATCA	262831
62875	TTCATTTG	262632
58306	CATTTTCC	262597
58079	TTTCTGAT	262130
63507	TGGGAGGT	261767
53432	CCTCCTGC	261759
11091	TGAACCTG	261729
52348	AAACAAGA	261713
52922	AAAATCTG	261666
30413	TCTGTTGC	261639
33038	TTTCATAA	261621
49705	TGCCTCCT	261407
50897	TATATTCT	261400
49956	CAAAAATC	261364
54199	CAAATTTA	261343
14761	AAAGAACT	261288
55541	CTGTCTTT	261250
59330	CTTAATTT	261238
62303	ATGAAAGA	261179
17454	CCTTCCCT	261159
29503	AAAGTATT	261113
43729	TTTATGTA	261081
14907	TCCCATTT	261054
48838	AAAAGCAT	261011
49834	AAAAGATG	260944
47295	TTTATATG	260897
56004	TTCAAGCA	260814
36472	GGCGTGAG	260724
65470	CTTTCAAA	260644
61071	TATCAAAA	260520
13570	TCCAAAAA	260492
35464	CAGAGAAG	260448
30284	TCTTTGCT	260414
40570	ATTTCTTG	260285
60211	TGAAGGAA	260262
39238	ATTTTGCT	260219
52336	TGTGATTT	260052
23569	CAGAAATG	260040
39862	TGAAATGT	260025
38585	ATTTGATT	259614
46567	TTGTTAAA	259594
30907	AAATCAGA	259527
50343	TGTCCTTT	259440
56948	AATTTCTA	259377
62298	CAAAGAGA	259374
24350	TCATCTTT	259298
60490	CAGTTTCT	259276
32793	TTCCCAAA	259088
49945	GAAATGCA	259064
61419	TTTCTATA	259038
63367	TTCATTAT	258939
54423	GAAATACA	258744
19268	AACAGAGA	258602
60449	GCGTGAGC	258597
44444	TCTTCAAA	258550
54115	CCTCTCTC	258336
45412	ATGTTAAA	258316
55405	ATATACAA	258225
38270	TTCTTGTT	258117
53349	AAAATCCT	258095
60951	CTTGCTTT	258005
59790	ATTAAAGA	257929
63949	CCCAGCCC	257894
65021	TGCTGCTG	257850
4209	ATATCTTT	257741
59128	TTTCCTTA	257735
24192	GGCTGGGC	257734
18161	CCAGCCTC	257530
7225	TATACATT	257189
41951	GAAATTAT	257186
59000	CCAGGTTC	257143
63206	AAAACCAT	257055
63860	ATGCATTT	257002
35766	CTGCCTCT	256988
8355	ATTCAACA	256933
43002	ATTTTAGT	256908
42827	ATTTTATC	256815
45578	GATTTTAA	256726
45654	AGCCGAGA	256662
55653	ACACACAA	256641
57740	TTTCTGTC	256573
28397	CGGCTCAC	256533
25967	GGAAGAGA	256460
44410	TTTCACAT	256444
46911	TATAAAAC	256432
57286	AATTTCAG	256390
42925	AGACTCCA	256361
28828	ATCTTTCT	256343
40061	TTCTCTTG	256306
64268	AGAGGGAA	256233
57699	TTATAAAG	256024
21322	GATCACCT	255999
13467	AGAAACAT	255854
63548	TTGAAATG	255854
52838	ACACAGAA	255787
60944	TCACTTTT	255747
56668	CTCGGCTC	255596
58447	AAGTCTTT	255575
22980	TGATTTAT	255554
50298	GGATTTTT	255549
31464	AGCAGAGA	255524
32663	ATGTTTAA	255508
59703	CCAGAAAA	255359
54740	CAAATTAA	255310
55590	GCCTGCCT	255268
40233	AGAACAGA	255207
63941	TTGAAAAG	255197
20767	AAATTATG	255137
23952	AAGATGAA	254993
32963	TTTCATCA	254940
58359	TTCAACAT	254932
42959	TCTTCCTG	254632
57732	TTTACATA	254531
61789	CCATGCCT	254505
63729	ATTATTCT	254433
48782	AAAAGCCA	254410
15637	ACTGCAGC	254263
49147	TAGAAATG	254221
53431	AAAATCAC	254214
30057	ACAGGAAA	254047
26180	TTCTGTTC	253864
58015	CCACCACC	253736
7853	AGCAATTC	253698
27003	ATTTGTAA	253576
38317	TAAAACCA	253554
39767	AAAGCATT	253509
29514	AAAGTATA	253393
25360	TGGAAATA	253363
23673	GTGCCTGT	253351
19868	ATTACAAA	253326
10274	TTTTGCCA	252941
15083	ACAGAGAG	252864
4920	CCAGGCAT	252847
53151	CTTTCTCC	252753
22657	AATCAATA	252619
23882	ATTCTAAA	252618
25826	TGGAAAAG	252604
44881	CTGTTTTG	252511
8801	ACATACAT	252444
7171	TTTTGGTA	252365
20982	TTTGCTGA	252350
5027	TTTCCCAG	252209
5322	TCCTCCCT	251959
21216	AGTAAATA	251956
22516	ATAAAATC	251933
5653	AAATAATC	251874
33913	AAAAAGCT	251861
20010	TTAAAGTA	251762
51357	TTCTCCCT	251747
12222	AGGAATTT	251727
23968	AGGAAATT	251565
17245	AAATGATG	251544
14156	AAGGCAGA	251488
13239	TCTCCTTC	251364
25079	TTTTCAAG	251337
11180	TTTTGATG	251186
23590	AATATCTT	251154
14733	ACAGAGTC	251116
35352	TAAAAGCA	250988
49533	TAGAAAAG	250906
371	AAGGGAAG	250752
38134	CAAGGAAA	250739
39599	TTGGAAAT	250732
21823	CTCCTTCC	250720
21831	GGAAGGGA	250706
2383	GGAGGAAA	250662
2226	TCTATAAA	250593
20076	AAATTCAG	250381
26855	ATTTGTGT	250345
2633	AGAGGAGA	250304
41282	GTGGTTTT	250028
35945	GAAAACTG	249835
4254	TTCCAGAA	249694
7676	ATTACTTT	249621
29883	AAAGTAAT	249621
43543	TCAAAATG	249590
17149	CCTTCCTC	249492
20431	ATCCTCCC	249468
23651	CTTCTTCC	249455
38181	TGAGGCTG	249391
17219	TTATCATT	249386
2656	AGAAATGC	249352
5381	ATATTCAT	249206
14471	TTTTTCAC	249171
50365	AAAATGGG	249126
52349	TGAAAACT	249093
7644	TTTGAATA	249044
4763	AAATACCA	248964
2005	TTGATTTG	248898
25801	GAAAATGG	248810
59354	CACCCAGC	248791
47052	ATCTCGGC	248528
31666	CACCACGC	248503
7147	TCGGCTCA	248140
47994	AAACAGCA	248027
32177	CTCCTCCC	248013
751	AGGGAAGA	247886
52172	AAAACTGG	247801
17572	AAAGTTTA	247556
30008	TCCCTTTT	247378
21360	CTCCTTTT	247347
18123	CCAAAAAT	247172
15608	GCCATTCT	247125
7972	GAGAAGGA	247085
34262	TGTATGTG	247005
20959	TTTGCTGT	246869
33653	GAAAAGCA	246719
38199	TGGCACAT	246472
10900	TAATTTGT	246368
19367	AACAGACA	246300
41439	CTGTGTGT	246282
19377	TTCACAAT	246198
17742	AGAATTTA	246190
22534	TGATTTTC	245962
19384	TTTGGAGA	245849
18100	CCAAAACA	245823
30668	GAATCACT	245660
1852	AATGTAAT	245651
6230	TTTCCAGA	245588
33654	AAAAAGTC	245549
20976	AATAGAAT	245454
10724	AAAGAGAT	245443
25657	TGGAAAGA	245420
23248	CTTCTTTG	245380
8101	GAGAAGAG	245356
36998	ATCTGAAA	245342
14617	GGAAAAAG	245340
25337	ACATTATT	245055
45433	CACCTGCC	245006
19964	GGGTGTGG	244964
30785	TGAGTTTT	244903
3728	CATTTCCA	244844
2654	AAACTATT	244813
20617	AATATGTT	244661
46904	TATAAAAG	244583
5436	AGTTTAAA	244537
33298	ACCACGCC	244537
21329	AAATTAAC	244500
54771	TCCTGGCC	244462
23752	TTAAGTTT	244429
16311	TGTTCATT	244324
50971	AATGAACA	244324
55662	GGAGAATT	244261
29421	CAATGAAA	244246
10455	GAAGAGAG	244151
28573	ATCTTTTC	244147
51320	CTTTTGAA	244109
41937	CTGTAAAA	244092
17776	CCAAAATA	244050
9588	AGTAATTT	243966
38354	TAAAACAG	243950
21134	TGCAAAAT	243892
41499	GTTTTCAT	243850
33999	CTTCTCCT	243758
9897	TTTTGCTG	243694
26618	ATAATTTG	243630
25428	ATCTAAAA	243563
14305	AAGGCAAA	243466
19106	CACAGTGG	243426
19532	CACAAAAT	243366
15611	ACCATTTT	243333
40509	TTCTCTCC	243139
22198	GTAAAATG	243059
2675	AAACTATA	242975
23274	TCTGAGAA	242908
2401	AAATAGAT	242865
22245	TTCTAGTT	242812
26569	ACCATCCT	242730
23146	TGTGCCTG	242580
18902	GCCAGGTG	242415
9970	ACATGTAT	242248
52227	AAAACTCT	242233
3074	TGAATAAT	242202
26477	TTCTGTGA	242111
11369	ATAAATAC	242099
5293	ATCCACCC	242095
28165	TATTCTCT	242032
34649	ATGCCCAG	241992
12996	TCCAGTTT	241986
25890	GCTCACAC	241984
928	GGAGGCGG	241948
41180	CTGTGTTT	241733
1069	TGCTGAGA	241699
35234	ATTGAAAT	241611
24189	GGCTGGGG	241528
36977	CATATACA	241423
38437	TTCTGAGA	241279
19170	AATCAGAA	241246
26519	GTTTAATT	241213
47591	GGCAACAG	241129
4025	AGGGTTTC	241119
30156	GTTTTTCA	240934
24368	AGGAAAAC	240847
40505	TGTCTTTG	240834
26222	ACAGGGTT	240670
25049	TCCAGAAA	240613
19132	TTTAATTC	240572
36125	TTAATGAA	240518
22215	TTTGTCAA	240484
17989	AGAATTGC	240374
24668	TCATCTCT	240071
12712	TTAGGAAA	240002
3001	TGTGTTTG	239934
11866	TTTGTTCA	239758
11211	ATAAATGG	239752
16442	AGAGCAAA	239746
21432	ACAGTTTT	239722
37741	ATGGAATA	239687
15206	TCATTTGT	239663
10930	GTAAATAT	239509
15417	GAGATTTT	239282
3446	TTTTTTAC	239247
24831	AAAGGCAA	239243
24610	TTTTCATC	239215
4302	TTATTGAA	239214
4616	GGAGTCTC	239154
39120	TAAAGTTT	239146
7314	CCTTTCTC	239073
7521	TTTTGGAG	238999
32732	TGGAGGTT	238844
5408	TGTTTCCA	238815
18207	ATCCTGGC	238695
20796	TAATTCTT	238656
18103	AGAATTAA	238580
27172	ATTTAACA	238573
31535	CTTCTGCC	238561
32166	TCTTTCTA	238541
5019	TGTTTCTC	238471
51740	GGAGAGGA	238453
11625	TCTCTGTG	238398
44543	CTTCCCAG	238363
20303	TACATGTG	238353
10316	TTTTGCAA	238306
7451	TTTTGGCT	238223
25568	ACTAGAAA	237891
29889	AATTATCT	237875
11767	ATTCTTTA	237788
36329	GAAAACCA	237648
836	AGGGAAAG	237619
241	AAGAATGT	237554
42848	GTTTTAAT	237406
38545	TGAGGCCA	237251
14828	AGAAAAGC	237173
3396	TTTTTTGC	237144
6761	AGGTTCAA	237137
26660	ATTTGTTA	237040
20098	TAGTTTTA	236916
57927	TCACAAAA	236903
22755	TCAGTTTC	236866
28528	GTGTGTTT	236840
72	AATGTCTT	236777
28025	TGAGAAAG	236759
19251	TTCACAGA	236398
46809	CTATTATT	236367
41821	TGGATAAA	236331
21584	TTCCTCTG	236249
18023	ACAGAATT	236070
3635	CAGTGAAA	235963
7052	ATGCAGAA	235956
13532	TGGAATTT	235952
53352	ATTTCACA	235943
24954	AGAAGCAG	235918
31050	TTTAAATC	235879
19010	ATAAAGAT	235855
42275	GATTAAAA	235813
37870	GAAAAACT	235713
41447	TTCTTCAA	235572
19535	TTTGGAAG	235549
52413	CTAAATAT	235535
54574	CCTCTCCC	235363
42169	TTTCAGAG	235241
29227	ACTATAAA	235164
4188	TTCCAGCT	235159
33294	AGTAGAAA	235122
144	CAGGGTCT	235091
39152	TGTATACA	235060
35713	CTGCCTGC	235030
52142	AGAGAGGG	234967
63388	GGGCAGGG	234933
62202	GATAATTT	234884
30684	AAATCATA	234764
36525	CAAGGCAG	234693
45222	TTTCAATA	234369
59576	GTTAAAAT	234362
59897	ATTAAACA	234334
46996	CTTTGGAA	234331
33023	CTTCCTGG	234289
22391	ATGACAAA	234171
35373	TAAAAGAT	234171
57336	GGCAGGCA	234168
21994	TTCCTCAT	234151
16656	AAATGCAG	234117
50352	CAAAAAGT	233995
39376	GAACATTT	233960
61050	AACAATGA	233955
42774	GTGTCTTT	233870
41518	CTGTGTCT	233855
63664	AGTGAAAT	233847
27890	AAGATAAT	233818
27162	CCCCCACC	233607
53504	CCTCCTCT	233524
63229	AATGTGAA	233520
50949	TGAAACAA	233367
47065	CATACACA	233343
45975	AATTTTCC	233323
65034	GAGAATTG	233277
49091	GGGAAGGG	233261
26696	TATTTGCA	233173
45286	CACACAGA	233155
12015	TCTCTGAA	232838
49210	TCCTTTTA	232757
50393	AGTCTCAC	232629
43198	CCCGTCTC	232615
58392	AGTTTTTG	232603
63947	TTGAAAAC	232596
14685	TCTCTCCC	232520
65521	GGGAGAGA	232520
60567	AGGTTTTT	232463
44325	AACTTTAA	232400
51236	CTTTTGCT	232372
43021	TTGTGAAT	232322
45867	AATTTTGG	232265
49865	GAAATGGA	232186
58377	TTCAACAA	232164
61140	CAAAGCAA	232160
57262	AATTTCCA	232144
64674	AAACTGAG	232132
33744	AGGCAGGG	232050
55106	AGAGACGG	232033
38850	GTTGTTGT	231980
33121	TGATTCTT	231971
51246	AGTGATCC	231942
45018	ATGTTATT	231927
24305	AGGAAACT	231907
28061	TATTCTGT	231836
51358	TGTCTCTT	231801
59225	AAATATAG	231795
51369	TGTCTCTG	231787
59466	CACCCACC	231771
35387	CTGCCTTT	231758
41220	CTCTTTCC	231740
61772	TAGAGACG	231734
39986	TGAAATCA	231544
34018	TTGTTTCC	231507
25709	CCTGCCTG	231156
33359	ATTCCAAA	231123
51869	ATTTCCCT	231055
62079	GTGAAAAT	230985
63909	CCTCCCTG	230979
43382	AGAGATTT	230901
41383	ACAAACAT	230890
63062	AATAATCA	230876
64449	ATGGCAAA	230833
49452	GAAATGTT	230828
8416	GGTGGCAG	230820
48035	CTGCCACC	230820
63170	AAAACCCA	230782
63482	AGATTAAA	230747
21118	AAATTAGT	230734
43959	ATGTTCTT	230719
44326	CAGTATTT	230665
43829	TTTAGAGA	230664
56359	TGAATTAA	230650
31132	CTATAAAT	230560
58561	CTGGGGAG	230557
22859	TTCCTATT	230553
42870	TCTGTATT	230475
55254	TCTATTTC	230471
60745	GGCAGAGA	230449
60550	TTCCATTC	230350
50053	ATGGTGGT	230311
32362	CATATGTA	230243
41687	TCCCTCCT	230236
22589	TGTAAATG	230180
49203	GGGAAGAA	230088
51617	TTGAATAT	229961
56089	TAAATAAG	229909
59064	TTCAAATG	229875
58911	GAATATAT	229856
49319	AAGGAGGA	229745
58456	GAGTCTCA	229677
51980	CTAAATTT	229658
44290	CACACCCA	229625
43170	CCTCTTCT	229561
56694	CAGTGTTT	229457
63629	CTTTCCTC	229430
21819	GAAGGGAA	229289
52834	ACACAGAG	229124
60572	TCCTTCCC	229108
19488	GAGAGGAA	229093
50453	AAAATGAC	229069
43839	ATATATGA	229068
483	CAGGAAAG	228948
2576	TGAATATA	228931
51768	ATTGTAAA	228838
17346	AAATTGTA	228828
53358	TCTCATCT	228810
15393	ATTTATCA	228806
4535	AAATACTA	228737
22427	AAGAGCAA	228626
28688	CTCCGCCT	228605
11441	AACATTTG	228595
18529	TCTTAAAT	228555
9213	AATAAATC	228542
14932	CTCCAGCT	228497
32049	AGCCACCG	228460
10248	TTTTGCCT	228434
18080	TTTGGCTT	228385
34850	AATACAAT	228379
38106	CAAAATCT	228230
44504	TTGTCTCT	228203
54886	GGAGACAG	228189
11731	TTGACTTT	228130
3127	TGTTGAAA	228108
22252	AGAAGGAG	228108
2673	ATATTGTT	228033
4656	ATTCAGAA	227975
11496	TGTGTGCA	227890
5485	AAGTCAAA	227879
5929	TTTCCATG	227842
5018	TTTCCCAT	227710
21668	CATGCCCA	227623
44403	TCTTCACA	227615
32947	TTTGCAGA	227552
26600	TTCTGTAT	227498
1639	GAGGCTGC	227441
5445	TGTTTCAT	227429
9708	GAGGCGGA	227405
39654	TAAAAAGG	227391
2107	AAATAGTT	227370
9762	AAATTTAC	227268
13757	TGTGTCTG	227137
27086	CTTTATAT	226994
41136	GTTTTCTA	226977
14330	AGAAGTTT	226949
9045	TACAAAGA	226874
51946	TAAATGAT	226859
2733	AGAAATCT	226764
4736	TTCAGCCT	226713
38725	CTTTAATT	226687
6012	TTCAGAAT	226683
8844	TTGAGCCC	226680
4397	GCACCTGT	226667
9820	ACATAATT	226609
2892	AGAGTGAA	226572
13386	AATATTGA	226552
6377	TTTCCAAT	226533
4720	TTTCCCTC	226521
24199	AGACAGGA	226279
25829	TGGAAAAC	226259
24697	ATACATAA	226252
40844	AATTACTT	226200
9512	TTCATATA	226181
1411	AACTCAAA	226142
1512	CCCCGTCT	226128
18295	ACAGAAGA	226123
3719	TGCTTCCT	226087
35354	CAGAGAGG	225740
39134	ATTTTGGG	225676
11651	GAGAAATT	225674
15773	TCTCTACA	225639
54680	CAAATTCA	225574
5021	TGTTTCTA	225559
5031	TTTCCCAA	225525
12002	AAGAAATC	225472
37173	CTCTAAAA	225467
30428	AGCAGCAG	225435
7799	GCCAAGGC	225382
522	TTAGAATT	225378
19393	TTCACAAA	225200
7790	GTTCAAGT	225093
35797	AGGAGAGG	225066
23545	AGTGCAAT	224874
4979	TTTCCCCT	224862
29018	ATGTAATT	224821
30678	AAATCATG	224772
37210	GTGGGTGG	224770
2407	TTCAGGAA	224764
31262	TTCCCCTT	224721
53237	ATTTCAGT	224691
32234	ATGTTTTG	224555
631	ATGATTTA	224533
21793	AAGCAGAG	224467
4929	CCAGGCAG	224460
8684	CTGAAATA	224446
19124	AAATCTAA	224416
44473	CCCTCCTC	224334
5439	TCGGGAGG	224322
2129	TGGGAAGA	224299
15840	TTGCTTCT	224268
31247	CACATGCA	224251
52054	AAACAATG	224194
42101	TTTCAGCT	224073
27052	TTGGATTT	224060
37812	GAAAAAGT	223914
35181	CACATAAA	223858
37879	AAAAGTGT	223781
9193	GAATTTAT	223780
23309	TCCAGCTT	223656
10333	GAAGAGGA	223611
27539	AAAGCTTT	223588
32335	TGATCTCA	223547
38543	AATGATGA	223524
20851	AATAGAGA	223515
45109	TTTACTTA	223513
38937	ATTTGAGA	223494
55550	CTGTCTTC	223487
61744	CTCTCCTT	223453
38643	ACAAAGAT	223410
63803	TTGAAAGA	223340
53704	GGGAAAAT	223318
29956	CTCCTGGC	223278
13931	AAATGGTA	223270
38804	TCTGTGTT	223195
61152	TTATTTAC	223156
26579	AGAATGAG	223073
48293	AAAAGCTT	223041
41523	CTGTGTCC	222993
61971	CCTTTTTC	222907
34948	CTATTTAT	222864
64276	TGAAGAGA	222837
21015	CAATTTCT	222786
55942	TGAATTTA	222759
44296	AACTTTCT	222678
50409	TAAAGCAA	222656
20059	TAATCTTT	222605
31706	TCTTCTGC	222603
50662	AGATTTTC	222292
38806	CTTTGTCT	222252
35655	TTAATGTT	222246
58604	AGTTTTGT	222216
29938	ACAAATGT	222210
61592	ATTCATAT	222206
40893	CTCTTTTA	222147
54875	AATGTTTG	222122
63569	TCTAGAAA	222062
52934	TCTCATTG	221988
50173	AAAAGAGT	221959
37310	TAGAATAA	221914
53149	TTGGCTTT	221898
30279	TCCCTTCT	221875
44423	TTTCACAA	221798
35962	TTAAGAAT	221758
47831	CACCTCCT	221751
59687	CCAGAAAT	221728
31785	TCTTCTCA	221699
35168	TTTATTCC	221696
43468	TATAAGAA	221553
39117	ATTTTGGT	221541
40512	TTCTCTCA	221522
45465	TACTTTCT	221494
26568	AGAATGAT	221424
61881	ATCATTCT	221424
64303	CCTCCCCT	221415
17518	AAATGAGT	221408
63583	ACATATAA	221408
48414	AACTGGAA	221400
55021	CATTAAAT	221254
34446	TATGGAAA	221193
62179	TTAGAGAA	221126
63215	TTCATTGT	221083
48005	AAACAGAT	220984
56054	TTCAAGAA	220971
48199	AAGTTTCT	220942
64510	AAAACAGC	220934
18884	GACAGAGA	220898
41229	AATTACAA	220889
61778	TTTCTACA	220873
41894	GAAATTCT	220774
23536	AACATAAT	220764
43177	CCTCTTCC	220751
8009	TTTGAAGT	220741
22417	ATTCTCAT	220690
58337	TGCTTTAT	220641
32891	TCCTATTT	220633
55186	AATGTTCT	220600
23960	CCCTTTCT	220564
30038	ACAGTGGC	220562
19504	CACAAACA	220539
27463	ACTCAAAA	220506
51897	CAACATTT	220478
42015	GCAAAATA	220472
34269	TGTATGTA	220443
40308	AGAACACA	220395
60393	CAACAGAA	220352
27426	TAAAATGC	220344
30022	TCTTTGTG	220298
35201	TTTATTAG	220282
57959	ATCAAATA	220278
58936	TATATGTT	220270
60288	TCCTTCTG	220258
51441	ATTTCCTG	220219
59393	ATCCATTT	220217
64702	TGTGAATA	220208
9693	AAATTTCC	220145
56477	AATTCTCT	220107
37673	ATTTGCAA	220094
63219	AAAACCAG	220048
46406	TTTATCAA	220030
51845	TAAAGAAG	219984
37938	GAAAAAAC	219972
56247	TGTTAATT	219964
[truncated: 30,769 more rows]
