# Supplementary material for: Sequence space coverage, entropy of genomes and the potential to detect non-human DNA in human samples
Source: BMC Genomics. 2008 Oct 30;9:509. doi: 10.1186/1471-2164-9-509 (PMC2628393; doi:10.1186/1471-2164-9-509)
Supplement: Additional file 3 — A full list of high frequency n-mers for Homo sapiens genome. [file 1471-2164-9-509-S3.zip › Supplementary-table-5/F_9.xls]

V1	V2
122879	AAAAAAAAA	7276886
231914	TGTGTGTGT	1424846
136191	GTGTGTGTG	1298463
78492	ATATATATA	1253711
32922	CCAGGCTGG	1043029
103735	CTGGGATTA	921482
190812	CCTGTAATC	917990
231556	GGATTACAG	916302
37355	GAGGCTGAG	911055
49269	GCTGGGATT	899822
108346	TGTAATCCC	897744
189731	GGAGGCTGA	891406
54244	GTAATCCCA	887639
10607	AGGCTGAGG	881036
136890	TTGGGAGGC	847581
20357	CTTTTTTTT	794742
37619	TTTTATTTT	780751
88112	CAAAAAAAA	758731
122864	AAAAAAAAT	741719
82911	AAATACAAA	740229
254800	CCCAGGCTG	740090
99166	AAAAGAAAA	739886
7358	AAAAATACA	720951
3495	AAAAAGAAA	720226
7383	AAAAATAAA	717782
2532	TTTTTAAAA	715900
167976	TTGTATTTT	714473
154792	TTTGGGAGG	697151
129739	CTAATTTTT	689174
6698	GCCTGTAAT	687503
174115	GGCTGAGGC	685752
25816	TTTTGTATT	683811
7155	AGGCTGGAG	667817
63261	ACTTTGGGA	667145
13878	TTTTGTTTT	666859
144637	CTCCCAAAG	659410
24697	GCTAATTTT	657973
951	CAGCCTCCC	657410
123919	ATACAAAAA	654321
187768	TCCAGCCTG	652028
163126	AAAGAAAAA	647489
166644	TGCAGTGAG	646874
119122	AAAAAAGAA	635414
47559	TCTTTTTTT	634610
129862	TAGCTGGGA	634290
42191	CACTTTGGG	632643
70609	GCTGAGGCA	632360
74505	CCAGCTACT	631268
8835	AGCACTTTG	627626
58680	GGCTGGAGT	625209
163972	CTGCCTCAG	619532
90232	TATTTATTT	615428
189135	GCAGTGAGC	613024
61757	CCCAGCTAC	611007
140309	AAAGTGCTG	605822
9661	TGCACTCCA	603197
103351	CACTCCAGC	598978
4711	ATCCCAGCA	596991
137246	TTTTTTTCT	595771
185155	GTGCTGGGA	595115
200319	CCAAAGTGC	594314
120408	CCTGCCTCA	593979
42529	CTCCTGCCT	590871
8126	CTGGAGTGC	589448
122290	AAATAAAAA	583574
88999	TACTAAAAA	582509
79200	GTGCAGTGG	576775
158707	CTAAAAATA	576149
158644	AAGTGCTGG	575444
7325	TCTCAAAAA	573403
112260	TAAAAAAAA	571832
74339	CCCAGCACT	569150
94281	AATAAATAA	566197
149712	TTTTTTAAA	563461
82908	TAATTTTTT	561722
160183	ATTTTTAGT	561710
100551	TAAAAATAC	561045
96864	TCCTGCCTC	560342
34084	TTTTAGTAG	560288
6301	TTTGTTTTT	559375
118660	TTTAGTAGA	558024
12170	TTAAAAAAA	551798
64174	AAGAAAAAA	549723
170174	ATAAATAAA	549504
97190	GAAAAAAAA	547674
2287	TCACTGCAA	543280
145908	TTTTTTGAG	540748
122477	AAAAAAATT	540688
137182	TTTTTTTGA	540605
88855	AGTGCAGTG	534112
133193	TTTTTGTTT	524447
53844	TCTCTCTCT	521408
83598	CTCTACTAA	521313
110732	AAAAAATAA	518599
104610	TCTCTACTA	513174
133951	AGCCTGGGC	511659
67676	TTTCTTTCT	509550
34135	ACTGCACTC	504962
198328	ACCAGCCTG	499502
15619	TTCTCCTGC	499476
150579	GGCAGGAGA	498288
148949	CTGCACTCC	494633
120584	CAGGAGAAT	494453
46132	GGCTGGTCT	491091
160333	ATTTTTAAA	490780
334	ATTTTATTT	489066
6789	AGGCTGGTC	484826
156022	ATTTTTGTA	478141
48511	ATTTATTTA	466416
12623	ATTTTAAAA	464917
100268	TGGGAGGCC	458926
123574	TCTTTCTTT	457290
136349	TCCTGACCT	456952
60298	AAGAAAGAA	456452
195532	ACAAAAATT	454979
100257	TGGGAGGCT	453120
75489	CAAAAATTA	448052
122484	AAAAAAATA	445539
166484	TGCAGTGGC	445292
43972	CTCCTGACC	440897
9503	GAGAGAGAG	436285
88238	GAGTAGCTG	428276
105714	AATAAAATA	427308
43739	GTGAGCCAC	421935
17068	GGCTCACTG	421907
59148	TGAGCCACC	421672
48492	ATTTATTTT	420553
51252	CCTGACCTC	417693
137163	TTTTTTTGT	415987
57454	GGGTTTCAC	413746
80195	AGGTTGCAG	410875
189278	GGCTAATTT	407616
95893	GTTGCAGTG	405883
5591	TGCAACCTC	405759
228596	TTTATTTTA	401943
52241	GTCTCAAAA	401088
35807	ACTGCAACC	396095
145516	TTTTTTGTA	396070
208569	AAAATATTT	394090
2510	TTTTTAAAT	391142
115304	TGCCTGTAA	390936
176210	GGTTTCACC	388868
55328	TTTCACCAT	388212
3902	TTGTTTTTT	387862
100553	TAAAAATAA	387480
2975	TTGCCCAGG	387068
106066	AATAAAAAA	384368
126473	AACTCCTGA	383963
41961	TCAAGTGAT	380496
223404	TGCCCAGGC	380330
100318	TGTTTGTTT	379850
145508	TTTTTTGTT	376985
106051	AATAAAAAT	374467
27195	CCTGGCCAA	367848
39338	TGGGCAACA	364828
108143	CAGGAGTTC	359232
4698	ATCCCAGCT	356285
34744	TACAGGCAT	355849
245806	TTAATTTTT	354222
153930	TTTTAATTT	352354
6598	TTTGTTTGT	351353
12160	TTAAAAAAT	350382
58496	GTTGCCCAG	350197
11803	TTAAAAATA	350143
251360	ATTATTATT	349281
67190	TGGTGAAAC	347934
81600	AGCTGGGAC	347728
16460	CCTGGCTAA	346844
137749	CATGCCTGT	346263
11900	TTGTTTGTT	346113
1432	GCCTGGCCA	345956
10413	ATAAAATAA	345309
89255	CCATGTTGG	345248
199208	GTCTCTACT	342194
121386	GTTTTTTTT	341776
106231	AAAATTAAA	341344
93557	GCCAGGCTG	339427
21899	ATAAAAATA	338366
52118	GCTGGTCTC	334989
104131	TGTTTTTTT	333937
127652	CTGACCTCA	328706
96991	CTTTTCTTT	325975
91981	TCACCATGT	325813
49606	GCTGGGACT	325624
119845	TTCACCATG	325373
121266	ATAATAATA	322832
183133	GTCAGGAGT	321114
101133	TGGCCAACA	320927
44892	CACCATGTT	320210
163111	AAAGAAAAT	317716
133	TAGTCCCAG	317404
2085	TTTTTAATT	316887
6256	AAATATATA	315272
1651	CTTTCTTTC	314596
111902	TAAAAAATA	313677
221933	TTCTTTTCT	313607
67381	TTTCTTTTC	313063
6674	TTATTATTA	313040
112761	AATTTAAAA	312958
8809	GGCCAGGCT	312312
178222	GGGGTTTCA	312082
249354	TATTTTAAA	311542
184775	GCATGGTGG	310447
147853	ATTTTTTGT	308756
179416	CTGGCCAAC	308576
58869	TCTTTTCTT	308547
6524	GGCATGGTG	308042
138914	CTGTAGTCC	306109
32170	GACTACAGG	305001
6319	TTTGTTTTG	304886
5987	ATTAAAAAA	303015
7377	AAAAATAAT	302611
69608	CTCTGCCTC	302174
257585	TTTAAAATT	298062
78477	ATATATATT	297040
65802	ATATATTTT	296331
137938	TATTATTTT	295690
122330	TGTCTCAAA	294739
84816	TGTAGTCCC	294056
18591	ATGTTGGCC	294005
95046	GTAGTCCCA	293959
37644	TTTTATTTA	292178
252391	TTACAGGCG	291586
73117	GAAAGAAAA	291348
6954	AAAAATATA	291193
117433	GTTTTGTTT	290752
6655	TTATTATTT	289353
69130	CAACATGGT	288946
136778	AGAAATAAA	288515
1631	CTTTCTTTT	285253
32234	ACCTGTAAT	284633
6942	AAAAATATT	283207
113427	GAGACAGAG	283148
937	CAGCCTCCT	282888
118313	TTTTCTTCT	280948
100538	TAAAAATAT	280853
201985	GGAGGCAGA	280249
134455	GGGTTCAAG	280018
36729	GCTTGAACC	279450
11796	TTAAAAATT	279444
112070	TGTTTTGTT	277924
169050	AGGAGAATC	277710
90438	CATGTTGGC	276096
215362	AGCTAATTT	275366
112245	TAAAAAAAT	274917
131926	CCTCTGCCT	274881
97180	GAAAAAAAT	272984
113289	GAGACAGGG	272813
132253	CACCTGTAA	271242
6688	AAATATAAA	270931
102422	AAAATGAAA	270737
69931	ACCCTGTCT	268014
122483	AAAAAAATC	267029
47910	TCTTTTTCT	266535
137266	TTTTTTTCC	266475
100111	TTGAGACAG	265385
98527	AAATGAAAA	265211
105592	AAATTTAAA	265162
198053	TAAATATTT	264981
48542	TGTATATAT	264473
88876	TAAAGAAAA	264041
4117	TTGTTTTGT	263917
34658	TACAGGCGT	262816
175067	AGGCATGAG	262702
94046	AAAATTTTT	262074
173078	AGAGATGGG	261320
93426	AAATTTTTT	260842
133932	AGCCTGGGT	260202
148747	AATTATTTT	260190
22304	ATAAAAAAT	259273
47689	TTTCCTTTT	258406
82926	TAATTTTTA	258272
168437	ACAGGCGTG	257987
64038	TCACCCAGG	256971
16591	TAGAGATGG	256605
138612	AAAGGAAAA	256228
119743	TGGCTAATT	255546
113758	GAGGCCGAG	255023
99144	AAAAGAAAT	254997
37751	CTTGGGAGG	253321
241098	TTTATTATT	253166
136313	CAGCTAATT	253137
22332	ATAAAAAAA	252716
14518	GCCACCATG	252568
109513	AAATAATTT	252499
10125	TCGAGACCA	252451
103736	TCGGCCTCC	252394
116708	CAGGAGGCT	252067
122482	AAAAAAATG	251300
55156	TTATATTTT	250640
12823	GAGATGGGG	250505
179357	GTAGAGATG	250394
122094	TCAAGCAAT	249819
110723	AAAAAATAT	249555
83747	CTCAGGAGG	249477
114511	GGAGGTTGC	249432
58380	ACTTTTTTT	249413
79157	ATCTCAAAA	249137
80355	TGGCTCATG	249098
305	TTAAAATAA	247593
43874	CTCCTGAGT	247051
8577	CCTCGGCCT	246937
21596	TGTCACCCA	246776
38058	TTTTATTAT	246377
64159	AAGAAAAAT	245585
173615	GCCTCCTGA	245286
27740	CGTGAGCCA	245215
124284	GTGTGGTGG	245120
215970	GAGCCACTG	244599
116565	CTTGGCCTC	244522
21838	GGGAGGCCG	244124
31207	CTTTTTCTT	243842
240376	CACCCAGGC	243605
59140	TGAGCCACT	243508
100578	AATTTATTT	243415
104406	CTGGCTAAT	242749
93418	GAAAAAGAA	242746
113883	CCTCCTGGG	242429
5974	ATTAAAAAT	242123
148401	TTTTTTCCT	241524
151142	AGGCGTGAG	241475
77303	AATATTTTA	241104
78710	TTTCTTCTT	240872
11639	GTCACCCAG	240403
70634	AGGAAGGAA	240261
87713	CAAAAAATT	239903
293	TTAAAATAT	239897
137268	TTTTTTTCA	239733
63796	AAGAAAATA	239570
4778	GAGTTCAAG	239548
102616	TATTTAAAA	239287
74545	CCAGCTAAT	239158
43120	AGCTCACTG	239142
184514	GTGACAGAG	238016
43056	AAAGAGAAA	237534
125213	CACCACACC	237323
12956	GAGATGGAG	236990
114126	TGAGTAGCT	236961
5275	TCTGTCACC	236790
17423	GGCTCACGC	236776
3673	TCACTTGAG	236189
27989	TCATGCCTG	236005
113691	AAGTAGCTG	235870
37640	TTTTATTTC	235495
139403	CCTGTCTCT	235189
8695	AGAGTGAGA	234893
12358	TTAGCTGGG	234888
4	TTAAAATTT	234447
50470	GGCGTGAGC	234387
255903	ATAATTTTT	234290
92058	CACACCTGT	233921
21843	GGGAGGCCA	233787
79431	CCTTGGCCT	233719
32769	CTTTTTAAA	233517
189310	TGATCCACC	233200
10397	ATAAAATAT	233130
70704	ATGAGCCAC	233015
192140	TTGGCCTCC	232956
65829	ATATATTTA	232784
187373	CAGGCGTGA	232766
144501	CTCCCAAGT	232720
237126	TATTTTTCT	232470
133671	TCCTGAGTA	232322
27517	TAGAGACAG	232231
67736	TTTCTTTAT	231859
67566	TTATATATA	231681
154378	TTATTTTCT	231574
83186	TCAGGTGAT	230841
3600	AAAAATGAA	230660
78925	ATATATAAA	230660
99141	GAGCCGAGA	230569
55138	TGAGCCGAG	230356
7251	TCTCAAACT	230054
3909	TTGTTTTTG	229981
130776	AGCCGAGAT	229930
152014	TTCCTTTTT	229629
192853	CCTCCCAGG	229597
12713	AGATGGGGT	229108
12604	ATTTTAAAT	229101
65951	CATATATAT	228349
23883	TACAGGTGT	228306
29276	AGAGAAAAA	228243
181204	TATATATGT	227966
96536	TGCCACTGC	227690
19038	ATGGGGTTT	227646
38063	TCGGCTCAC	227394
148930	CTTTTAAAA	226956
80700	TGGCTCACT	226684
50256	TTTTATATT	226399
175962	AGCTACTTG	226133
42348	TGGTCTTGA	225961
116207	GCTACTCAG	225718
49627	TATTTCTTT	225466
106486	CAAGTGATC	224975
64001	TACTTGGGA	224658
187544	GAGTTTGAG	224474
51483	AAGAAATAA	224407
104287	AAGGAAAAA	224304
208229	TGGTGGCTC	224095
68554	AACCCCATC	223972
6785	GGCTCATGC	223955
228594	TTTATTTTC	223918
100485	AAGGAAGGA	223379
52948	TCTTGAACT	223326
104325	TGTTTTTGT	223021
53793	TGGTCTCAA	222936
233726	AGACAGAGT	222820
6239	AAATATATT	222793
10352	GGCATGAGC	222573
71468	CTCAGGTGA	222501
94259	AATAAATAT	222484
126490	GCGTGGTGG	221970
55959	CTACTCAGG	221827
94485	AAAATTTAA	221611
105700	AATAAAATT	221256
46330	GGCGTGGTG	221251
6574	GCCTGTAGT	221002
2522	TTTTTAAAG	220643
75291	ATCTCAGCT	220287
154976	AGTGAGCCG	219880
63789	AAGAAAATG	219782
105844	AAAATTATT	219152
39224	AAGAGAAAA	219112
122283	AAATAAAAG	219097
111756	TAATAAAAA	218753
228586	TTTATTTTG	218743
71232	TCACTCTGT	218294
49760	GGGTGACAG	218019
202043	AAAACAAAC	217516
40741	AGGAGTTTG	216802
66368	TATATTTTA	216377
133962	TCAAACTCC	216285
67377	TTTCTTTTG	216048
17335	TGAACCCAG	215863
17960	AAACTCCTG	215840
64841	TCATTTTTT	215259
239178	ATTATTTTA	215255
88091	CAAAAAAAT	214936
143167	TTTCTCTCT	214801
41091	AGGAGTTCA	214798
73589	TTGAACTCC	214638
3475	AAAAAGAAT	214394
39827	CTCCTGGGT	214144
96049	TATAAAAAT	214038
105310	GCTACTTGG	213534
5986	CCCAAGTAG	213028
94058	AAAATTTTA	212935
13870	TCCTGGGTT	211932
21892	ATAAAAATT	211818
178321	TTTGAGATG	211695
1030	TCTTGCTCT	211520
28205	TCTTCTTTT	211374
85138	GAAAAATAA	210894
32096	GTGGATCAC	210890
82008	CCAGGAGTT	210846
193213	ATATAAAAA	210673
110731	AAAAAATAC	210545
56532	CAGAGTGAG	210422
58290	AAATGCAAA	209751
80717	TGGCTCACA	209413
242080	TGAGACAGA	209264
111899	TAAAAAATT	209216
87725	CAAAAAATA	209083
13894	TTTTGTTTG	208562
29143	AGAGAAAGA	208542
199211	CCTGGGTTC	208509
110690	AAAAAATCA	208390
2105	TTTTTAATA	208315
66689	TATATTTAT	208154
154778	AGCCAAGAT	208133
16452	AGATGGAGT	207999
51502	GTATATATA	207970
138989	GATCACCTG	207545
143599	ATTTTGTTT	207368
2864	AAATAGAAA	207171
117919	GAGCTGAGA	206651
207336	AGTAGAGAT	206504
3409	GGCAGAGGT	206432
21870	GGGAGGCAG	206424
105793	CTCTTTTTT	206196
64823	CATTTATTT	206038
23071	CTCCACCTC	205857
34141	TTCTTCTTT	205688
122750	AAAAAAAGG	205588
76232	AACCTCTGC	205518
179635	GTAGAGACG	205364
208590	AAAATATTA	205055
174094	GGCTGAGGT	204393
83264	GGAAGGAAG	204391
184329	CTTTATTTT	204201
166471	TGCAGTGGT	203892
97633	CAGCTCACT	203619
84679	ATACACACA	202746
57820	TGAGCCCAG	201988
63529	TTTCTGTTT	201958
110020	TGTCTCTAC	201806
9599	TTGCTCTGT	201628
27389	TAGAGACGG	201611
741	ATTTTATAT	201118
150812	CTCAGCTCA	200874
53631	ATATGTATA	200655
6030	AAAAATCAA	200558
78916	ATATATAAT	200520
33452	GAGGCGGAG	200514
224375	CATTTTAAA	200429
112443	GAAGGAAGG	200428
43337	CAGAGGTTG	200427
164875	ATATTTTCT	200234
42408	TGACCTCAG	199916
14228	TCCTGGGCT	199857
75849	CAAAAATAA	199813
92950	CGGTGGCTC	199802
77745	AATATTTAT	199240
47537	TCGGGAGGC	198866
3357	AAAAAGAGA	198599
12220	ATTTTAATT	198223
194154	TCTTGGCTC	198077
176917	ATATTTAAA	197749
95465	AAAAGAGAA	197486
83642	TAAATTTTT	197313
136649	GAAGAAAAA	197008
24407	ACCTGGGAG	196877
186412	CTGGTCTCA	196604
108567	TAAAAAGAA	196598
58862	TCCGCCTCC	196277
224244	CCCGTCTCT	196198
142159	TTTTGAAAA	196140
61842	GACCTCAGG	196048
59189	TGAGCCAAG	196011
4123	TACATATAT	195872
173436	CAAATATTT	195659
82375	AATAGAAAA	195590
29596	CCTCAGGTG	195569
106638	GGTCTCAAA	195356
20650	CTTTTTTCT	195207
26491	GGTCTTGAA	194997
135443	ATGAAAAAA	194969
67385	TTTCTTTTA	194918
50156	ACCCCGTCT	194886
123175	TTCTATTTT	194634
111934	CTGGGAGGC	194176
22	TTGTTGTTG	194063
62694	TTTACATTT	193993
159895	TTAAATAAA	193950
167131	CAAACAAAC	193917
43743	GTGAGCCAA	193911
90110	AAAATGTTT	193895
144318	ACCTGAGGT	193734
9470	AGGCTGCAG	193707
135922	CAGAGCAAG	193677
83297	ATCGCTTGA	193508
7862	ATACATATA	193188
41801	CTCACACCT	193180
146275	TTTGGTTTT	193141
18228	TCCACCTCC	193095
95698	TATAAAATA	192915
52238	GTCTCAAAC	192880
126395	TTTTCTGTT	192097
148844	GGGCATGGT	192000
64140	AAGAAAACA	191969
77688	GTTCAAGAC	191950
87120	CAAGACCAG	191888
50391	GTCTCACTC	191601
133512	CCACCTCAG	190952
112841	CACCACTGC	190834
97910	CCCCGTCTC	190553
192480	ACGGGGTTT	190482
129864	GTTTTTGTT	190294
123334	CTCGGGAGG	190218
61656	ATTTATAAA	189892
206784	CAGGTGTGA	189845
6589	TGAACCTGG	189616
90672	TATTTATAT	189610
14942	GCCACCACA	189438
37135	TCCATCTCA	189150
178065	GAGCCCAGG	189099
215637	AGCCTCCCG	188997
4340	AACCTGGGA	188561
106222	AAAATTAAT	188506
42868	AAAGAGAGA	188309
84568	TTGAACCCA	188304
24398	CTCCCGAGT	188101
52102	GCTGGTCTT	187968
71422	TGGGGTTTC	187920
133560	TTTTTGTAG	187723
138252	TGAGGTGGG	187650
163604	TTTCCATTT	187576
75883	ACATTTTTT	187474
146131	AATGAAAAA	187003
11798	TTAAAAATG	186629
153635	ATATACATA	186454
89152	TTGAGATGG	186422
89772	CGAGTAGCT	185968
166786	TTATTTAAA	185931
195542	ACAAAAATA	185820
83818	TATAAATAT	185591
106542	AGCCACTGC	185504
93443	AAATTTTTA	185198
156012	ATTTTTGTT	185196
74723	AGGAAGAAA	185039
245827	TTAATTTTA	184966
17	TTAAAATTA	184879
76204	ACATTTTCT	184605
37998	TTTTATTCT	184601
50702	TTTTATAAA	184581
26090	TTTTGTAGA	184412
24076	ATTTGTTTT	184369
129796	TTTTGATTT	184220
3189	AAAAATGTT	184120
32437	GTGAGCTGA	184057
70192	GCTGAGGTG	184049
98506	AAATGAAAT	183908
7243	AAAAATAGA	183660
93916	AATAAATTT	183554
123998	CACCACCAC	183543
164383	ATTTAATTT	183525
147923	ATTTTTTCT	183398
67556	TTATATATT	183381
5578	ATTAAAATA	183313
105921	GGTGGGAGG	183142
3679	TCACTTGAA	182933
59031	AAAAGCAAA	182859
104391	TGTTTTTCT	182636
140331	AGAGGTTGC	182427
132946	AGAAAGAGA	182135
197934	AAGTGATCC	181962
105069	ACAGAGTCT	181832
157855	GAACCTGGG	181827
56946	GACGGGGTT	181790
44181	TACTCGGGA	181773
48282	AGAATCACT	181573
99449	TTCTGTTTT	181461
78021	CATTTAAAA	181035
97018	TTTCAAAAA	181004
1118	GCCTGGCTA	180943
106461	CAAGTGATT	180762
189345	AAAACATTT	180377
99006	TTAATATTT	180361
116048	GCTACTCGG	180306
356	ATTTTATTA	180078
119000	AAAAAAGGA	179902
135083	GAAACCCCG	179727
80967	ACAGGGTTT	179604
5176	CCATCCTGG	179164
12941	ACAACAACA	178969
2100	TTTTTAATG	178925
50279	TTTTATATA	178837
105856	AAAATTATA	178786
45758	CCCGAGTAG	178690
122231	AAATAAACA	178685
12010	TTAAAAAGT	178517
189967	AACAAAATA	178318
102933	TATGTGTGT	178153
66276	ATATATTAT	178059
5289	CGTGGTGGC	177852
89577	TGTGTATAT	177799
20371	CTTTTTTTC	177722
17576	GGCTCACAC	177517
192148	AGCAATTCT	177461
220275	AGGTGGAGG	176997
37034	GAGAAAAAA	176943
113977	TTTTACTTT	176753
83610	AAAAACACA	176516
142818	TTTAATAAA	176363
39835	CTCCTGGGC	176353
6325	TTTGTTTTC	176298
32395	CTTTTTATT	176261
10068	ATAAAATTA	176083
3912	TTGTTTTTA	176001
163124	AAAGAAAAC	175823
142203	CACACACAT	175709
6331	TTTGTTTTA	175688
3486	AAAAAGAAG	175335
96763	GAAAAAATA	175288
35033	TTTGAAAAA	175255
77757	AATATTTAA	175222
122288	AAATAAAAC	175075
123912	ATACAAAAT	174868
173753	GAATCACTT	174227
90395	TTTTGCTTT	173821
143307	CTCCCACCT	173607
96997	TTTCAAAAT	173212
4188	TTGTTTTCT	173076
77302	AATATTTTC	173007
209405	TTTACTTTT	172992
17205	ATATTATAT	172936
213999	GCTCACACC	172753
47573	TCTTTTTTC	172747
188070	TCTGTTGCC	172634
150521	TATTATATA	172502
118413	TTTTCTTAA	172387
151096	AACAACAAC	172149
111900	TAAAAAATG	172122
148024	TTTTTTCTG	172033
212453	TTTTTCTGT	172031
134926	GAGCAAGAC	171906
59994	TTGAGCCCA	171901
190091	ATGTATATA	171883
74280	GAATTGCTT	171878
63546	CAAAGAAAA	171728
122124	AAATAAAGA	171642
105710	AATAAAATG	171589
82583	TTTGTCTTT	171520
10044	ATAAAATTT	171402
991	GAGTTCGAG	171390
103906	AGTTCGAGA	171118
93933	AATAAATTA	170544
6020	GCTGCAGTG	170382
48042	TTTCCTTCT	170288
53053	AGTCTTGCT	170180
12125	TTAAAAACA	170134
152553	TAAGAAAAA	170034
2280	TCACTGCAG	169871
166458	TTTTAAAGA	169859
245758	CTCTGTTGC	169759
129859	TAGCTGGGC	169742
132700	AGTCTCACT	169595
83650	TAAATTTTA	169337
246511	TCGAACTCC	168952
31905	GACTCTGTC	168939
180964	TATATATTA	168737
154337	TTATTTTGA	168713
170359	TTTGATTTT	168582
247313	TAAAATTAT	168570
199857	AATTGCTTG	168352
82307	CCAGGAGGC	168289
204910	TTGCTTGAA	168268
102880	GCCTCGGCC	168014
61228	ATTTATATA	167637
109531	AAATAATTA	167432
61674	CTTGAGCCC	167416
53327	TAGAAAAAA	167246
141837	CTTAAAAAA	167220
61214	ATTTATATT	167160
134051	GTTTTTAAA	167017
63287	ATAGAAAAA	166839
166615	TTTTAAAAC	166675
126677	TGAAATAAA	166521
18886	TTATTAAAA	166418
16732	ATATTATTT	166391
142140	TTTTGAAAT	166389
208	TTAAAATGT	165880
33216	GAGAAAGAA	165874
59027	ACCATCCTG	165474
114343	AGTTTTTTT	165377
25793	ATCTCCTGA	165279
160703	AGGTTCAAG	165140
21896	ATAAAAATG	165101
189222	AGGAAAGAA	164938
36989	CTATTTTTT	164888
29225	ATATTAAAA	164848
169046	AGGAGAATG	164836
107198	TGCCACCAC	164504
39706	CATCCTGGC	164246
31960	ACTGCAGCC	164231
153945	TTTTAATTA	164184
106022	AATAAAACA	164175
99163	AAAAGAAAC	164119
115800	CCATTCTCC	163956
11187	GGGAGGTGG	163904
84142	TTGAACCTG	163845
12998	ACAACAAAA	163756
21409	TCAATAAAT	163094
52751	GTTCGAGAC	162843
14411	TTTGTTGTT	162830
70053	CCAAAAAAA	162645
88052	CAAAAAACA	162577
163085	AAAGAAACA	162505
67751	TTTCTTTAA	162149
88562	CAGGGTTTC	162025
60691	AATTTCTTT	161931
1051	TTCGAGACC	161929
3202	AAAAATGTA	161867
7381	AAAAATAAG	161823
121369	GTGGGAGGA	161765
136198	GTGTGTGTA	161724
83527	AAAAACAGA	161714
129243	AGAAAGGAA	161691
22266	ATAAAAACA	161637
110259	TGATCTGCC	161527
16413	GACAGGGTT	161376
12021	TTAAAAAGA	161283
127616	CAAGAAAAA	161263
210822	AAGAATAAA	160694
122719	GGAGGGAGG	160561
6679	TTTGTTTCT	160542
88142	ACATTTATT	160516
83503	TATAAATTA	160481
9509	GAGAGAGAA	160480
75888	ACATTTTTA	160415
193665	GGGTGGATC	160042
104202	AAGGAAAGA	159963
17166	TGAACCCGG	159918
33971	ACACAAAAA	159914
759	ATTTTATAA	159721
146114	AATGAAAAT	159715
35025	TTTGAAAAT	159699
43528	ATGGAGTCT	159527
91528	GTGATTCTC	159521
116453	TGTTTTAAA	159502
95556	TAATTTAAA	159494
158092	AGACCATCC	159383
186404	CTGGTCTCG	159210
34573	AGCCAGGCA	159203
24258	CATTTCTTT	159188
16857	TTTGTTCTT	159115
63780	AAGAAAATT	159060
137317	TTTTTTTAG	158954
183143	GTCAGGAGA	158914
12293	CTTTCTCTT	158831
34750	TACAGGCAC	158745
77642	TCATTTATT	158526
137088	CCAGCCTGA	158511
37634	TTTTATTTG	158388
47575	TCTTTTTTA	158271
133207	TTTTTGTTG	158197
48357	AGGAGGCAG	158111
78984	TATATTATA	157989
1449	AATTAATTT	157876
170155	ATAAATAAT	157734
67598	TTTCTTTGT	157720
152537	TAAGAAAAT	157547
33433	CCCGGGAGG	157347
133789	AATGAATGA	157251
85291	TGTTCTTTT	157199
4279	GGGCAACAG	157195
154331	TTATTTTGT	157166
3658	TATTAAAAT	157038
50375	TCCCACCTC	156884
22014	GTTTATTTT	156881
223153	AAACAAATA	156764
102372	AATAAAGAA	156718
81514	ACAAATAAA	156659
94469	AAAATTTAT	156551
60748	TCTTTTAAA	156503
211846	CATTTTTCT	156412
90498	AAAATGTAA	156305
65319	AGGTGATCC	156289
247737	AATTTTTCT	156222
48924	ATTTATTAA	156186
237135	TATTTTTCA	156102
138593	AAAGGAAAT	156060
98740	AAAAGAATA	156057
15927	ATGAATGAA	155885
41083	AGGAGTTCG	155851
62317	TATTTCATT	155532
2486	TTTGTGTTT	155438
119116	AAAAAAGAT	155367
19502	GGGAGGGAG	155311
5568	ATTAAAATT	155262
44332	AGAATCGCT	155174
5983	ATTAAAAAG	154919
206754	TCCCGGGTT	154842
93784	AAATTTTCT	154647
87874	CAAGCGATT	154438
148782	GACCATCCT	154407
21143	CCCGGGTTC	154297
83201	TAATTTTGT	154268
1659	ACCAAAAAA	153985
24778	GTGCCACTG	153829
84122	CAAAAAGAA	153704
90488	AAAATGTAT	153587
180511	ATATAATTT	153564
44185	CAGGCATGG	153551
54344	GAATCGCTT	153434
3454	AAAAAGACA	153426
60292	TCTTTTATT	153422
48900	ATTTATTAT	153403
170642	TTATAATTT	153376
117526	AGCCACCAC	153285
67691	TTTCTTTCA	153252
164978	TTATTTCTG	153173
109065	ATAATATTT	153072
80957	TTCAAAAAA	153041
196244	TGATTCTCC	152848
84726	TTACTTTTT	152715
90250	TATTTATTA	152714
252143	TTTTTATTG	152645
45325	TTCTTCCTT	152477
152898	ATTTGAAAA	152333
3911	TTGTTTTTC	152299
15795	ATGAAGAAA	152197
47713	TTTCCTTTC	152168
20682	CTCCCGGGT	152122
77975	CTTTCCTTT	152111
154389	TTATTTTCA	151948
116229	TCGCTTGAA	151912
78719	TTTCTTCTA	151859
8307	TTAAAAGAA	151715
67686	TTTCTTTCC	151610
26322	TGGAGGTTG	151532
118382	TTTTCTTAT	151506
6734	TTTGTTTAT	151475
147945	ATTTTTTCA	151456
150895	AAAGAATAA	151435
6673	AAATATAAT	151199
100287	TGGGAGGAT	151139
158668	GCCGAGATC	151040
42212	CACTTGAAC	150960
45092	CCAGGCATG	150948
89436	AATATTATT	150919
50854	TTCATTTTA	150785
5035	TGTTATTTT	150624
50676	TTTTATAAT	150538
38085	TTTTATTAA	150501
80368	TTTCTTAAA	150430
101022	AATTTATAA	150336
148415	TTTTTTCCC	150205
10302	ATAAAATGA	150204
185321	GCAGTGGCG	150198
22153	ATAAAAAGA	150167
41333	TTTATCTTT	150142
93918	GCCAGGCAT	149774
35254	AAGAGAGAA	149759
130623	TTTTCTAAA	149724
211439	TCTTATTTT	149716
51205	TTCATTTAT	149620
121771	GCCTTGGCC	149515
64856	TCATTTTTA	149381
178027	ATGTATTTT	149289
121665	GTTTTTTGT	149286
89826	AATATTAAA	149202
202011	AAAACAACA	149144
234562	CAAAATAAT	149110
182739	TTATAAAAA	149057
122032	AATGGAAAA	148865
169040	AGGAGAATT	148863
77630	GTTCAAGCA	148843
182260	GAAATATTT	148834
88518	ACATTTAAA	148809
124714	GGGCGTGGT	148631
31587	GCTTTTTTT	148621
3420	CGGCTAATT	148603
48508	ATTTATTTC	148531
143703	TTGTGTTTT	148429
102596	TATTTAAAT	148380
105006	AAAATTCAA	148354
66702	TATATTTAA	148330
59229	TACTTTTTT	148328
92694	AGTGCAATG	147887
92126	GATGGAGTC	147830
106063	AATAAAAAC	147535
160877	CTTTGTTTT	147503
112954	TGTGGTTTT	147366
220764	TGAATGAAT	147299
4218	TTGTTTTAT	147251
166443	TTTTAAAGT	147202
85128	GAAAAATAT	147103
53174	TTCCATTTT	147094
61071	TATTTCCTT	147045
84137	GTGAGACTC	146945
112615	GAAGGAAAA	146893
96218	TAAATTAAA	146883
148417	TTTTTTCCA	146863
2216	AAAAAGCAA	146824
51170	TTCATTTCT	146740
128781	ATTTCTTCT	146662
164888	ATATTTTCA	146634
102406	AAAATGAAT	146603
182236	GGGGTGGGG	146478
80570	TTCAAAATA	146367
28531	AACCAAAAA	146245
200422	TGAAACCCT	146176
136755	AGAAATAAT	146129
211683	ACCTCCACC	146062
126372	TTTTACATT	146049
55180	TTATATTTA	146043
147863	ATTTTTTGA	145994
136643	GAAGAAAAT	145977
112748	AATTTAAAT	145686
21774	GGGAGGCGG	145676
25900	ATGTTTATT	145641
71408	ACTTTTAAA	145596
79975	TTTCTTATT	145569
143971	TTTTTGCTT	145567
123330	ATGAAATAA	145489
34615	AGCCAGGAT	145469
166775	TTATTTAAT	145408
76442	CTGGGCATG	145386
118339	TTTTCTTCA	145265
118338	TTTTCTTCC	145260
2367	TTTTTAAGA	145248
113236	CATTATTTT	145187
42084	CACTTGAGG	145181
73095	GAAAGAAAT	145104
29260	AGAGAAAAT	144849
181479	TCAAAAGAA	144819
48463	TGTGTCTTT	144784
181203	ACACATACA	144725
125060	TTGAAAAAA	144720
46642	TTTTAGAAA	144674
22682	CACTCTGTC	144579
80431	ACCACACCC	144471
223140	AAACAAATT	144338
88926	TTAGCCGGG	144313
153895	TTTCTCCTT	144300
27040	TGGGCATGG	144294
110680	AAAAAATCT	144159
3592	AAAAATGAT	144093
65190	TCATTTTCT	144047
75324	TTCTTATTT	144017
94463	TTTATAATT	144001
92266	TAAATGAAA	143952
69798	AACTTTTTT	143743
234413	TTCTTTAAA	143732
94162	GCAGATCAC	143726
151886	GCAATTCTC	143689
180273	ATTGATTTT	143641
135136	ATGAAAATA	143582
63758	ACTTGAACC	143495
96067	TATAAAAAA	143416
208873	AAAATATGT	143390
14736	CCGGCTAAT	143364
197447	TGGTGGTGG	143362
110276	AAAAAATTG	143322
84031	TAAATTTAA	143301
137947	TATTATTTA	143181
113969	CCTCCTGCC	143160
88813	GGTTTTTTT	143031
95853	TAAATTATT	142840
164422	GTGTATATA	142579
1754	GCGATTCTC	142302
4230	TTGTTTTAA	142194
47572	TCTTTTTTG	142171
52450	TTAGAAAAA	142167
6951	AAAAATATG	142011
97974	AAAAGACAA	141800
12616	ATTTTAAAG	141798
163075	TTCCTTCTT	141756
77616	GTTCAAGCG	141640
136511	ATTTACATT	141621
85923	TAACATTTT	141606
195324	TGTATTTTA	141563
80345	TTTCTTAAT	141469
118186	TTTTCTTGT	141447
13898	TTTTGTTTA	141388
83835	TATAAATAA	141358
83188	AAAAACATT	141307
136418	GACAGAGCA	141001
158129	ATAAATTAT	140962
80060	TTGTTCTTT	140920
20702	CTTTTTTAT	140865
110251	AGGGAGGGA	140661
174935	AGGCATGGT	140618
37325	GAGGCTGCA	140599
59275	TCTTTTCCT	140539
133037	AGAAAGAAG	140511
83489	TATAAATTT	140389
240373	CCATAAAAA	140322
46789	CCATTGCAC	140320
16446	ATTGTTTTT	140146
2056	CTTTCTTCT	140007
139431	CCTGTCTCA	140006
76641	GAAATGAAA	139986
220966	GCTCTGTCA	139931
3271	TATTAAATA	139914
241108	TTTATTATA	139850
167828	CTGGCCTCA	139829
35250	AAGAGAGAG	139774
18625	ATAAAAGAA	139748
148764	AATTATTTA	139603
81265	ACAGGGTCT	139497
118045	AGACCCTGT	139497
95683	TATAAAATT	139392
83288	TAATTTTCT	139387
35013	GCGGTGGCT	139336
87680	AAAACTAAA	139301
64812	ACATACACA	139296
53309	TAGAAAAAT	139256
186174	CTCCGTCTC	139245
19641	ATGAATAAA	139116
56213	ATGGAGAAA	139088
112439	ATTTGCATT	139062
75831	CAAAAATAT	139054
252216	AGAGACAGA	138974
26811	CCTGGCCTC	138859
98732	AAAAGAATG	138608
13896	TTTTGTTTC	138578
60294	AAGAAAGAG	138572
25262	GTGGAGGTT	138549
42108	CCACATTTT	138526
90343	AAAATGTGG	138526
11294	TTTGGAAAA	138483
68986	GAAAGAGAA	138465
129238	TTTTCTCCT	138386
95804	CTCTACAAA	138268
12150	TGTTAGCCA	138214
22562	TTTGAATTT	138118
183390	AAACACACA	138107
112491	CCTCCGCCT	137934
20367	CTTTTTTTG	137771
193305	TCTCGCTCT	137684
3075	AATCTCAGC	137600
10410	ATAAAATAC	137564
169736	ATATGAAAA	137564
23887	TACAGGTGC	137549
31808	ACAATAAAA	137532
29271	AGAGAAAAG	137510
77301	AATATTTTG	137391
33716	TTTTAGTTT	137353
161716	AACATTTTA	137274
104141	TGTTTTTTA	137136
6646	AAATATACA	137070
79703	TAAATGTTT	137040
61638	ATTTATAAT	137038
100521	TAAAAATCA	137020
41605	CAATTCTCC	137019
15713	TTGTTTATT	136982
781	TTTTTACTT	136937
212056	TGAATTTTT	136935
144470	GCAAGACTC	136924
12303	CTTTCTCTC	136920
79967	TTAACATTT	136906
14430	TTGTTTCTT	136901
13064	ATGCCCAGC	136882
34153	TTCTTCTTC	136763
7301	CCTTTCTTT	136747
135425	ATGAAAAAT	136742
62663	TATATGTGT	136718
107554	CGCCCAGGC	136684
239177	ATTATTTTC	136657
64172	AAGAAAAAC	136644
48408	TGTATATGT	136586
94056	AAAATTTTC	136560
48504	ATTTATTTG	136482
13347	GAGAGAAAA	136447
108407	AAACATAAA	136442
18872	TTATTAAAT	136278
111513	ATGAGAAAA	136271
77829	GAGACCATC	136258
10285	ATAAAATGT	136224
104541	TCTTCCTTT	136212
3102	AAAAAGATA	136108
167285	TATCTTTTT	136108
68255	TTCTCAAAA	136098
176203	TCGCCCAGG	136034
166567	TTTTAAACA	135980
124082	ATTGCACTC	135939
178907	TAAACATTT	135880
13399	AATTAAATA	135733
6025	AAAAATCAG	135640
15	TTGTTGTTT	135579
98398	TTGCATTTT	135538
24447	TTTTGTCTT	135505
104427	CTGGCTAAC	135485
3570	AAAAATGCA	135448
107184	TGCCACCAT	135442
9967	TTTTGGTTT	135427
159873	TTAAATAAT	135379
119083	AAAAAAGCA	135349
106131	CTCTTTTCT	135339
181698	GCAGGAGGA	135317
104276	AAGGAAAAT	135297
100270	TGGGAGGCA	134944
172833	AATACATTT	134883
173826	TTGCACTCC	134692
7382	AAAAATAAC	134570
81558	AGCTGGGCA	134548
13378	AATTAAATT	134450
240401	ACTCCTGGG	134402
37000	CTATTTTTA	134375
16400	TCCTGGCTA	134310
353	ATTTTATTC	134110
152024	TTCCTTTTC	134094
2772	TTTGTGTGT	134087
32822	CCCCTCCCC	134017
171718	CGATTCTCC	134007
25474	AGAGAAGAA	133933
24629	CATTTCTCT	133924
50851	TTCATTTTC	133889
87949	TTCTTAAAA	133828
60160	AAGAAAGGA	133814
87207	CTCTCTTTT	133700
176908	ATATTTAAT	133673
34057	CACATTTTC	133581
98720	AAAAGAATT	133470
196520	CTGCAAGCT	133208
5680	ATAATTATT	133026
46825	TGCAAAAAT	133022
151113	TACATTTTA	132973
18910	TGAGAAAAA	132970
16490	CTTTTGTTT	132820
36764	GAGAAAATA	132773
34516	GGCGGATCA	132740
87063	GCACCACTG	132718
209326	AGACGGAGT	132646
88858	TAAAGAAAT	132460
185097	TCAAAAATA	132436
82533	AAATACATA	132343
125047	TTGAAAAAT	132292
104741	ACATAAAAA	132271
162460	TTATTTGTT	132155
90689	TATTTATAA	132040
207684	CATTTGTTT	131986
235	GAGACTCTG	131940
75807	CAAAAATCA	131756
5604	AGAGGAAAA	131720
37021	GAGAAAAAT	131715
66827	GAATTTTTT	131466
60003	TGTATACAT	131373
128904	AGTCTCGCT	131321
189951	AACAAAATT	131290
220131	AAATTAATA	131240
25252	GTGCCACCA	131158
18559	GGCTCAAGC	131051
182657	TGGGCGACA	130893
48946	TTTTATCTT	130869
83639	AAAAACAAG	130722
149239	TTTTTTATG	130718
96761	GAAAAAATG	130530
49536	AGGAGGAGG	130513
77578	AATATTTGT	130437
122214	AAATAAACT	130372
222763	AGAATTTTT	130188
72879	CTGGGCGAC	130187
133915	AATGAATAA	130182
124601	AATTGTTTT	130088
179447	TACAAAATT	130085
63827	TTTCTGTCT	130062
215	TTAAAATGA	129894
123588	TCTTTCTTC	129858
99930	TGGGAGGTG	129770
8756	ATTTTAGAA	129728
202689	TTCTCTTCT	129696
34625	TTTGAAATA	129658
28539	TCTTCTTCT	129589
101015	AATTTATAT	129551
175580	ATGGAAAAA	129462
78715	TTTCTTCTG	129425
52999	TAGAAAATA	129393
51353	AAGAAATGA	129366
124632	TTGAAAATA	129309
193928	AAACTTTTT	129291
147522	TTAAATTAT	129257
26227	AACATAAAA	129241
97008	CTTTTCTTC	129193
121569	AAAAAACAG	129101
115296	TGCCTGTAG	128951
223233	ATTTTCTGT	128832
184347	CTTTATTTC	128800
121175	AAAAAACTA	128794
55337	TTCTCATTT	128791
212466	TTTTTCTGA	128701
94130	GGTGGGTGG	128669
92234	TATAAAGAA	128554
165355	TTATTTCCT	128477
31814	AGATATTTT	128468
198070	TAAATATTA	128438
68014	TTATATAAA	128390
189018	TCCTCCTCC	128390
159949	ATTTTTATG	128368
190570	TTTCTAGTT	128346
142940	CACCTGCCT	128271
99541	TAATAATTT	128196
120239	CAGGAGATC	128039
82512	AAATACATT	128036
20373	CTTTTTTTA	127997
6113	ATAATTAAA	127955
122438	CTCCTCCTC	127951
154205	TTTTAATGA	127888
135527	TATGAAAAA	127876
7526	AACACAAAA	127772
30517	TTATGTTTT	127732
94796	CAATTAAAA	127705
96587	GAATAAAAA	127659
115782	ACAGAGCGA	127603
110816	GAGCGAGAC	127533
158614	ATTTTTCTG	127397
130593	TTTTCTAAT	127339
62195	TTCATTCTT	127221
2528	TTTTTAAAC	127090
77694	AATATTTCT	126917
40418	ACCACCATG	126901
102414	AAAATGAAG	126895
192093	ACAAAAGAA	126837
132273	CAGAGCGAG	126825
4270	GGGCAACAT	126774
104284	AAGGAAAAG	126759
49504	GAGGGAGGG	126704
157492	AATTAGAAA	126696
80063	TAAATGTAA	126665
164806	ATATTTTGT	126596
12163	TTAAAAAAG	126576
163070	AAAGAAACT	126563
17830	TGCATTTCT	126520
42414	TGACCTCAA	126456
111552	CTCAATAAA	126403
11802	TTAAAAATC	126361
348	ATTTTATTG	126321
142800	TTTAATAAT	126313
84005	TAAATTTAT	126226
140069	TCATTCTTT	126072
2355	TTTTTAAGT	126022
83656	AAAACTGAA	125926
151195	CAACCTCCG	125925
28670	CTTTTTGTT	125858
116732	CAGGAGGCA	125845
158138	ATAAATTAA	125785
114086	TATTGTTTT	125782
126653	TGAAATAAT	125778
154183	TTTTAATGT	125736
102256	AAAATGAGA	125717
127125	AGTTTTAAA	125513
50539	TGACTTTTT	125459
149516	TTTTTTAGT	125282
25550	CTTTGAAAA	125256
153399	ATTAATAAA	125202
161157	AATTATATT	125155
26061	AATGAGAAA	125141
47845	TCTTTTTGT	125028
106813	AAGTATTTT	125025
22199	CCGGGAGGC	125023
3729	GGAGAAAAA	125016
57469	ATTTAGAAA	124954
70936	TATTCATTT	124894
83206	AAAAACATA	124884
212072	TGAATTTTA	124876
80530	GAAATTAAA	124866
39102	AAAGAGGAA	124858
202791	AAACTGAAA	124851
81059	ATAATCCCA	124799
150424	AAAGAATTT	124795
240948	AATAATTAA	124712
95692	TATAAAATG	124654
84574	TTTCAATTT	124620
48863	ATTTATTCA	124596
82923	TAATTTTTC	124539
74989	AAAACTTTT	124502
191496	AATATATTA	124487
80941	TTCAAAAAT	124472
121256	ATAATAATT	124438
171256	GAGTCTCGC	124411
18986	AAAGGGAAA	124406
130818	TTTAATTAA	124397
102840	CACACCCAG	124365
192620	AGGAAAATA	124361
161171	AATTATATA	124349
91180	AGACAAAAA	124337
59015	TTTCCTCTT	124269
74681	ATATATGTG	124267
14230	TTTTGTTCT	124218
96684	TTTCAAATA	124170
193960	CTTCCTTTT	124168
17003	GAAGAGAAA	124167
129262	TTTTCTCCC	124144
10956	ATTTTACTT	124114
257108	CTTGCAGTG	124099
128915	TTTTCTCTG	124074
106230	AAAATTAAC	124045
149537	TTTTTTAGA	124032
63679	CAAGGCAGG	124009
2594	AAATATGTA	123887
64300	CACAAAAAA	123858
164812	ATATTTTGA	123807
133081	TCCTTTTCT	123749
177335	TGATCCTCC	123748
196186	TTGCTTTTG	123707
599	ATTTTATGT	123686
66367	TATATTTTC	123681
122114	AAATAAAGT	123670
179707	TCTGTTTCT	123631
208585	AAAATATTC	123620
1497	TCTGTCGCC	123559
28794	ATATTAATA	123494
26424	CTTCTCTCT	123486
123979	CACCACCAT	123437
155616	TTTCTCAAA	123394
5914	CGTCTCAAA	123353
117508	AGCCACCAT	123299
94480	TTTATAATA	123186
89813	AATATTAAT	123081
33678	TGTCTTTAT	123080
13782	AATTAAAAG	123076
51114	AAGAAATTA	123014
180425	GAGAATGGC	122964
65442	TGAATATTT	122900
12110	TTAAAAACT	122893
104646	AAAATTCTT	122825
141821	CTTAAAAAT	122736
130983	CCACCTGCC	122701
221942	TTCTTTTCC	122643
96417	GCGACAGAG	122632
48713	GCATTTTTT	122513
174968	AGGCAGAAG	122498
106527	AGCCACTGT	122470
108883	AGAAGGAAG	122468
74360	GCTGAGATC	122443
129679	CCACACCCA	122441
105578	AAATTTAAT	122435
97578	TGTAATTTT	122419
136728	AGAAATACA	122416
231265	TTTCATTCT	122381
26246	TTTTGTAAA	122369
208894	AAAATATGA	122324
4022	TACATATGT	122300
149332	GGCAGGCAG	122204
6021	AAAAATCAT	122169
118119	GAGCTTGCA	122135
76461	TTTCTGAAA	122100
224318	CATTTTACA	121987
98516	AAATGAAAG	121956
124774	AGAAATTAA	121914
87279	AACCTCCGC	121900
110899	GGAAATAAA	121898
16157	CTGCCACCA	121875
42937	GGCGGAGGT	121853
147541	TTAAATTAA	121829
51088	AAGAAATTT	121751
97189	GAAAAAAAC	121745
118545	GCCAAGATC	121719
18140	TTTGTTATT	121677
33208	GAGAAAGAG	121632
3550	AAAAATGCT	121600
49943	TATTTCTGT	121565
5573	ATTAAAATG	121515
106002	AATAAAACT	121513
119451	TTGTTATTT	121464
77708	AATATTTCA	121422
126207	TGAAATATT	121422
94430	AAAATTTCA	121398
90245	TATTTATTG	121360
80988	ACATGAAAA	121275
158966	ATTTTTCCT	121268
71236	AAGTTAAAA	121265
2987	AAATATGAA	121237
82303	AAAAACCAA	121228
7337	AAAAATACT	121155
147943	ATTTTTTCC	121088
47715	TTTCCTTTA	121074
78718	TTTCTTCTC	121065
3717	GGAGAAAAT	121045
221944	TTCTTTTCA	120974
156793	TCAATTTTT	120961
226236	CTCAAAATA	120950
103985	TGGGAGAAA	120810
78975	TATATTATT	120629
34666	TACAGGCGC	120510
106799	TATGTTTAT	120497
15352	AGTTATTTT	120430
14352	ATGTTTTCT	120361
136551	ATTTCTGTT	120217
69145	CAACATGGC	119959
24995	GAGAAATAA	119927
53864	TCTCTCTCC	119914
94879	TTTATAAAG	119790
129350	CCACACCTG	119740
34612	TTTGAAATT	119692
142083	TCTCATTGT	119582
52447	TTAGAAAAT	119470
44478	TGTCTTCTT	119356
8091	ATACATACA	119327
43039	AAAGAGAAT	119325
89170	CATGTGCCA	119259
109832	AAATAATGA	119257
126211	TGCCTGCCT	119242
75415	GAAATGCAA	119185
142215	CACACACAA	119118
152843	CTGCCTTGG	119071
166813	GTGATCCTC	119052
64837	CATTTATTA	118930
99325	AACTAAAAA	118926
21425	TGATATTTT	118922
51179	TTCATTTCA	118904
102523	AAAATTGAA	118738
115233	TGTTTTCAT	118705
182680	CACAGTGGC	118692
183449	TAACTTTTT	118596
223074	TGACAGAGT	118558
3491	AAAAAGAAC	118508
43474	TCTTTGTTT	118490
146303	AAAGTTAAA	118452
148916	CTTTTAAAT	118355
35719	ACTGCAAGC	118320
16427	GACAGGGTC	118299
3595	AAAAATGAG	118224
196990	CTCATTTTT	118224
216528	AAATTAGAA	118216
48065	TTTCCTTCC	118215
186500	AACAAAGAA	118001
135127	ATGAAAATG	117999
53995	CCCCCACCC	117868
162064	AACATTTAT	117788
126869	TTTTACAAA	117750
239536	GAAAAGAGA	117741
14300	TTTTGTTAT	117682
13980	ATGTTTTTA	117613
162359	TTTTAAGTT	117550
6251	AAATATATG	117534
66363	TATATTTTG	117496
47708	TTTCCTTTG	117493
115204	TGTTTTCCA	117445
62023	TGGTTTTTT	117443
21417	TCAATAAAA	117432
63276	ATAGAAAAT	117415
39210	AAGAGAAAT	117399
68598	TATCATTTT	117370
5605	AAAAATCTT	117368
167100	GTGATCCGC	117355
10615	AGGCTGAGA	117287
72652	TAAAACATT	117273
96672	TTTCAAATT	117252
10098	CCTCGTGAT	117223
170134	ATAAATACA	117198
24101	ATTTGTTTA	117166
74718	AGGAAGAAG	117136
25831	TTTTGTATA	117106
101564	TTTTGCCAT	117104
120255	ACCTCGTGA	117038
12169	TTAAAAAAC	117006
159212	AAAGAAGGA	116975
101595	AAATTTGTT	116965
528	GAGACTCCA	116877
92066	CACACCTGG	116869
99951	TTGAGACGG	116866
11342	ATTTTACAT	116825
229258	CTGTCGCCC	116820
42285	TGACCTCGT	116798
227319	TTCAATAAA	116766
242621	TATAATAAT	116760
95861	TAAATTATA	116735
45094	CATTCATTT	116705
147384	TACATGTGC	116690
136948	GATCACGAG	116650
94410	AAAATTTCT	116590
206948	AAGAAGAAG	116462
103312	GGAAAGGAA	116389
160695	AGATAAAAA	116375
4947	AAATATCTT	116329
136976	TGTGATTTT	116321
56275	TTCAGAAAA	116245
132727	CCTGCCACC	116212
66287	ATATATTAA	116191
2443	TTTTTAACT	116188
162565	TATACATTT	116169
225546	GGAAAAATA	116161
126416	TTTTCTGTA	116129
92257	TAAATGAAT	116068
172712	ATATTTGTT	116043
106566	GGTCTCACT	115959
78569	TCCGTCTCA	115957
38026	TTTTATTCA	115923
57564	GACCTCGTG	115920
83643	AAAAACAAC	115900
34215	AAAGATTTT	115898
75469	CAAAAATTT	115819
64293	CACAAAAAT	115800
70961	ACTTTTATT	115781
81544	AATTCATTT	115779
29215	ATATTAAAT	115757
24093	ATTTGTTTG	115753
94128	AATTCAAAA	115750
3473	AAAAATGGA	115649
155620	TTAAATGTT	115643
82735	AACTTTAAA	115634
96513	TGTTCTCAT	115595
102297	TTTTGCATT	115507
64123	AAGAAAACT	115491
953	CAGCCTCCA	115486
3194	AAAAATGTG	115480
5692	ATAATTATA	115464
13964	ATGTTTTTT	115377
28754	TAGAGAAAA	115355
226374	TTAACTTTT	115354
241747	CTGTTTTCT	115351
87450	GCACCACCA	115307
106288	CTCAAGCAA	115264
74577	AGGAAGAGA	115258
223755	TTTTTCCCT	115158
67998	TTATATAAT	115060
59011	AAAAGCAAT	115035
231494	GAAAATTAA	115020
70092	AAATACTTT	114998
122326	TTTGTATAT	114907
229954	GTAATTTTT	114899
108683	TCCAGGCTG	114865
116763	CAGGAGGAT	114863
212108	CATATTTTA	114829
16702	TCCTGGCCT	114800
1466	AATTAATTA	114787
104407	TGTTTTTCA	114786
34089	TCTCCCTCT	114780
148866	AGAGGGAGA	114780
167300	ACAATTTTT	114776
117166	ACAGAGAAA	114569
233817	GATTTTAAA	114544
106789	TCAGAGAAA	114412
78607	ATTCTTTCT	114382
8829	GGCCAGGCA	114376
76460	AGAATATTT	114372
7427	ATGAATTTT	114357
43701	TTTCACTTT	114353
150504	TATTATATT	114345
154388	TTATTTTCC	114258
10883	TTAAAACAT	114241
40676	TAGAAATAA	114225
168748	TCTAAAATT	114183
1928	AATTAATAA	114177
137500	CCACTGTGC	114151
19772	TATCTATCT	114118
64855	TCATTTTTC	114113
199218	CAGAAAATA	114075
7894	CAAGAGAAA	114001
47927	TCTTTTTCA	113990
79393	TATATTAAA	113918
15380	TTCTCCTTT	113916
22213	TTTTGGAAA	113895
4725	TTCCTATTT	113836
142784	CTGTATTTT	113834
144392	TTTTTGCAT	113822
187240	TCTTGTTTT	113761
86094	AAATGATTT	113727
7305	TCTCAAAAT	113719
132892	TTCCCTTTT	113703
126437	TTTAAGTTT	113667
82361	AATAGAAAT	113616
104457	AAACAGAGA	113586
66674	TCAAAGAAA	113567
129265	TTTTCTCCA	113515
73165	AATTTCATT	113485
36930	AGGAGGTGG	113342
215941	AGGTGGGTG	113340
82276	TTTATATTA	113309
141415	CTTAAAATA	113262
189963	AACAAAATG	113253
150779	ATCCACCCA	113226
26023	CTTCTCTTT	113207
36952	GAGAAAAGA	113185
53751	TCTCTCTGT	113070
209837	ATAGATAGA	113030
22680	TTAGTTTTT	113010
18156	TCCACCTGC	113006
45104	CATTCATTC	112964
220998	AAAATAAGT	112894
66640	TATATTTCT	112801
110888	TTAATAATA	112783
32633	ATTTGGAAA	112713
224443	TGTAAAATA	112712
64513	ACATACATA	112689
152887	ATTTGAAAT	112623
64054	AAGAAAAGG	112489
31967	TCTGTATTT	112433
140672	ATTTCTAAA	112406
159031	AGTGATCCT	112385
108716	CTTTTCATT	112346
78474	GAGGAAAAA	112279
3315	GGAGAAATA	112213
5797	GTGGGTGGA	112126
80512	AAGGGAAAA	112108
149709	TTTTTTAAC	112066
2466	TTTTTAACA	112009
207214	GGGGAAAAA	111996
59325	TCTTTTCAT	111989
6749	TTTGTTTAA	111944
208580	AAAATATTG	111944
63864	TGGAAGAAA	111940
18903	TGAGAAAAT	111928
153651	GAGGCAGAA	111908
88110	CAAAAAAAC	111905
241394	TGAAAAATT	111884
5822	ATTAAAAGA	111831
32138	ACCTGTAGT	111807
231112	GCACACACA	111702
195584	CAGAAAGAA	111675
75949	AACAATAAA	111672
40444	TCTAATTTT	111647
86489	AAATGATAA	111379
170374	TTTGATTTG	111379
70908	TCAAATAAA	111365
8880	GGCCAGGAG	111362
10719	AGGCTGAAG	111356
188503	TGCTTTTCT	111348
7037	TTATTATAT	111318
158865	GATCTGCCC	111318
113373	TTACAAAAA	111293
148761	AATTATTTC	111292
106866	GGCACAGTG	111261
30083	AATGATAAA	111217
111928	CTGGGAGGT	111197
14396	ATGTTTTAT	111164
62296	TGGTTTTGA	111163
166551	TTTTAAACT	111149
131778	ATGAAAGAA	111141
116199	CGAGGTCAG	111092
38985	TCTTCTCTT	111066
49644	TATTTCTTC	111057
49613	ATATGTGTG	111034
73572	ATTACATTT	111014
2302	ATAATGAAA	111007
65963	TGCTGTTTT	110993
22253	ATAAAAACT	110992
110627	TAGCCGGGC	110916
78039	TCATTTAAA	110891
150056	TTATTGTTT	110869
93934	GCCAGGCAC	110863
95539	TAATTTAAT	110858
119121	AAAAAAGAC	110822
63530	CAAAGAAAT	110813
121572	AAAAAACAC	110809
51769	CCATTTATT	110760
2577	AAATATGTT	110706
69451	AGAACAAAG	110704
84878	CCCTCCCCC	110665
39165	CCATTTTTT	110643
13813	TGCATGTGT	110623
177788	ACACATGCA	110623
14826	TTGTTTCCT	110572
34225	AGCCAGGTG	110518
84275	ATACACATA	110511
100451	CTGAAAAAA	110510
41470	AATAGCAAA	110498
189357	AAAACATTA	110447
58515	ATTCCTTTT	110436
82297	CCAGGAGGT	110340
130979	AAGACATTT	110322
250955	TTCTAAAAA	110306
68982	GAAAGAGAG	110289
90424	CATGTTGGT	110274
151436	TACATTTAA	110272
222782	AGAATTTTA	110259
130	AAGAGCAAA	110242
95346	AAAAGAGGA	110233
241452	CATAAAATA	110205
28836	AGAGAAATA	110171
179460	TACAAAATA	110110
50846	TTCATTTTG	110105
37253	GAGGCTGGG	110091
93799	AAATTTTCA	110014
211862	CATTTTTCA	109985
124621	TTGAAAATT	109976
206843	AAGAAGAGA	109888
6228	AACACACAC	109887
146823	CTAAAATAA	109855
96024	TATAAAACA	109850
208835	TCTGAAAAA	109822
80556	TTCAAAATT	109745
35030	TTTGAAAAG	109717
62349	TGGTTTTCT	109704
3086	AAAAAGATT	109684
143612	ATTTTGTTA	109596
70474	AGGAAGGGA	109592
72216	TACTTTAAA	109549
97148	GAAAAAACA	109499
195540	ACAAAAATC	109467
223391	TTTTTCCTG	109435
70835	AAAAACTTT	109431
105712	AATAAAATC	109422
210300	AAGTGAAAA	109415
13722	CTTAATTTT	109409
195323	TGTATTTTC	109385
80424	ACCACACCT	109356
134509	TTTGTAAAT	109343
88304	TAATGAAAA	109332
190015	TGCAATGGC	109310
67979	TTCAAATTT	109300
110698	CATGAAAAA	109296
89481	AAATTGTTT	109206
81173	AGCTGGGTG	109178
5464	AGAGGAAGA	109165
6028	AAAAATCAC	109158
49592	GAGGGAGAG	109155
80797	CATCAAAAA	109147
99466	TTCTGTTTC	109146
213171	CTTCTTTTG	109132
133957	AGCCTGGGA	109126
182532	AAGAGGAAG	109106
222180	CAAAATTAA	109096
95222	TTTGTCAAA	109093
76211	ACATTTTCA	109074
140864	ATTAATTAA	109064
136676	AGAAATAGA	109045
136647	GAAGAAAAC	109037
205866	AGTATTTTA	109021
46797	CCTTTATTT	108927
51329	ATGCCACTG	108860
85956	AATATGAAA	108838
24834	ATTGTGAAT	108792
62269	GGTGCAGTG	108769
193974	CTTCCTTTC	108721
56224	TCTTTTGTT	108691
46703	CTCCTTCCT	108665
71073	CAAATTAAA	108605
17713	AATGATTTT	108595
93413	GAAAAAGAG	108519
20559	CTTTTTTGT	108514
130995	TTATACTTT	108502
63542	TTTCTGTTC	108226
4199	TTGTTTTCA	108218
150308	GGGATTATA	108194
31477	ATGGGGAAA	108171
58595	CTTGAGGTC	108166
137946	TATTATTTC	108162
100728	ATTTGCTTT	108137
127229	CTGTGTGTG	108136
245440	TTTTCAATT	108114
54749	CTATAATCC	108113
100904	AAAATGCTG	108001
104335	TGTTTTTGA	107988
148188	AGACTCCGT	107971
46683	TTCTTCATT	107863
5940	ATTAAAACA	107849
7565	CCTTTCTCT	107848
100597	AATTTATTA	107843
31218	CTTTTTCTC	107832
200928	AAATCAATA	107817
51221	TTCATTTAA	107806
217462	TTCTTGTTT	107771
90350	AAAATGTGA	107679
71197	ATGTCCTTT	107658
112785	TTGAAATAA	107634
144570	ATCTATCTA	107632
77991	CTTTCCTTC	107593
139923	GTGTGTATA	107592
48067	TTTCCTTCA	107589
28217	TCTTCTTTC	107584
195537	ACAAAAATG	107570
96753	GAAAAAATT	107545
71837	AACAAGAAA	107526
38702	AAACCACAA	107456
91008	TTTATAGCA	107443
81674	TCTGATTTT	107382
115190	TGTTTTCCT	107378
191662	CCTCCCCAG	107345
90333	AAAATGTGT	107335
75425	AAAACTTAA	107320
100130	CTGAAAATA	107306
97947	CTCTCTCTG	107302
48833	ATTTATTCT	107285
31510	CTTTTTCCT	107280
106024	GGTGGTGGG	107248
36281	ATTTGTATT	107246
82867	GCCAGGTGT	107189
154429	TTATTTTAC	107159
79477	AATCATTTT	107135
68395	TTCAAATAT	107117
36939	GCTGGGTGT	107115
59236	TACTTTTTA	107105
74679	GATTTATTT	107101
75210	TTTCTGCAT	107100
135065	GATTATAGG	107061
124755	AGAAATTAT	107027
151425	TACATTTAT	106979
40983	ATATGTTTT	106888
226825	TTCTGAAAA	106860
83951	TAAATTTCT	106834
235084	AGTAAAATA	106749
180521	ATATAATTA	106702
94277	AATAAATAC	106667
56789	GAAAACAGA	106629
139009	ATTTCTCTG	106594
198652	TGGGGAAAA	106584
38910	GTATATTTT	106559
81231	GCCTGCCTC	106539
33934	ACACAAACA	106494
143889	TCCTTTCCT	106494
110869	TTAATAATT	106481
105559	AAATTTACA	106447
65817	ATATATTTG	106416
83303	TAATTTTCA	106368
104363	AAATTTCAA	106294
160268	ATTTTTACT	106234
15397	TTCTCCTTC	106227
16131	TTGTTTAAA	106203
54815	GGCTGGGCA	106178
128811	ATTTCTTCA	106163
160195	ATTTTTAGA	106138
16463	ATTGTTTTA	106132
139359	ATTTCTCCA	106123
1130	TTTTTACAT	106090
12474	ATTTTAAGA	106076
115013	GCCAAGGCA	106056
82874	AAATACACA	105968
75478	AACTGAAAA	105962
196724	GTTTTCTGT	105954
59427	TTTCCTCAT	105934
112688	CTTATTTTA	105920
65203	TCATTTTCA	105907
109812	AAATAATGT	105900
40759	ACCACCACA	105853
16746	ATATTATTA	105804
45201	AAATGCTTT	105785
104561	TCTTCCTTC	105757
104612	ATTATAATT	105746
84728	GGGGAGGGA	105716
7943	CTGTAAAAT	105636
192615	AGGAAAATG	105609
152352	ATTTTGGAA	105569
150882	AAAGAATAT	105568
114813	TGTTTTCTG	105524
132250	CACCTGTAG	105522
12231	ATTTTAATG	105519
123313	ATGAAATAT	105469
59559	CAAAGAGAA	105464
56538	TCTTTGAAA	105424
77186	TTCAAAGAA	105418
233739	AGACAGAGA	105356
2072	CTTTCTTCC	105347
172949	AGAGAGAGG	105346
53183	TTCCATTTG	105342
18531	TTTGTTAAA	105336
96206	TAAATTAAT	105319
160288	ATTTTTACA	105292
53253	ACAGCAAAA	105253
686	ATTTTATCT	105228
36689	ATTTGTAAA	105202
122903	TATTGTGAA	105179
34378	TTCTTCTGC	105172
84561	TTGAACCCG	105137
49659	AGGAGGAAG	105016
63741	TTTCTGTGT	104986
131679	AGATTTTCT	104975
173805	ATTCCATTT	104940
18468	TTATTAATA	104884
133212	TTTTTGTTA	104848
181553	GTCAGGCTG	104833
166645	GCAAAAGAA	104821
135519	TATGAAAAT	104780
44801	TCTGTAAAA	104772
198337	TAAATATGT	104717
23106	GGGAGGAGG	104674
70466	TCAAATATT	104643
41587	TGTGCCACC	104628
121062	TGATTTTCT	104619
55931	AAACTAGAA	104569
197004	CTCATTTTA	104497
132816	GGTGATCCA	104455
139860	ATTTGATTT	104438
46600	TGGGTATAT	104429
158137	ATAAATTAC	104394
13224	GAGAGAAGA	104391
163087	TTCCTTCTC	104380
59728	ACTTGAGGT	104360
107168	ATTCAAAAT	104304
94052	AAAATTTTG	104285
169731	ATATGAAAT	104259
66811	CAAATGAAA	104257
128874	ATTTCTTAA	104213
129750	GTTTTGATT	104184
124472	ATTTACTTT	104177
39998	ACATGCACA	104174
26920	CTCCCTCTC	104169
55542	TTATATTAT	104147
150378	ATCCACCTG	104131
74295	AAATCTTTT	104113
159321	AAAGAAGAG	104112
65004	TCTCTCCCT	104111
137180	TTTTTTTGC	104106
174846	AGGCAGAGA	104068
25712	AATGAGATA	104042
190073	ATGTATATT	104030
135645	TCTTTCATT	103900
48709	TGTGTCTGT	103866
178044	ATGTATTTA	103838
45041	AAGCAGAAA	103692
22889	GGGAGGATC	103648
227387	GTGGCACAT	103648
7054	TTATTATAA	103611
135117	ATGAAAATT	103556
164393	ATTTAATTA	103552
198073	AAAACAGAG	103530
36517	CATTTCATT	103484
7226	AAAAATAGT	103401
27926	TGCCATGTT	103319
60157	TAAAACTTT	103302
68401	TTCAAATAA	103282
123837	TCTTTCTGT	103280
34618	TTTGAAATG	103231
133030	AGAAATGGA	103212
176064	TCTGTGTGT	103178
146390	GCAGGCAGA	103145
12458	ATTTTAAGT	103075
132047	TTGTTAAAA	103073
36746	GAGAAAATT	103029
196134	ATGCACACA	102983
46627	TTTTAGAAT	102964
165662	AGGAGAGAG	102964
143249	TTTCTCTAA	102943
10374	ATAAAATCA	102918
194192	CCTTTTTCT	102912
12572	ATTTTAACA	102909
154319	TTTTAATAG	102884
63565	TTCATTATT	102868
69047	CAACAGAGC	102857
198548	GCGCCACTG	102773
77334	CAGAAGGAA	102754
154256	ATGTGTTTT	102751
89445	AATATTATA	102745
4122	TTGTTTTGA	102737
102369	AAAATGACA	102734
32121	TTGTAAATT	102714
75887	ACATTTTTC	102671
121165	AAAAAACTT	102665
620	ATTTTATGA	102651
215764	AGAGGCTGA	102623
108284	GACTCCGTC	102620
90450	AAAATGTCA	102580
122587	GATTATTTT	102566
182090	TGGAAAATA	102543
75158	TTTCTGCCT	102486
49649	TATTTCTTA	102467
[truncated: 129,073 more rows]
