# Supplementary material for: Sequence space coverage, entropy of genomes and the potential to detect non-human DNA in human samples
Source: BMC Genomics. 2008 Oct 30;9:509. doi: 10.1186/1471-2164-9-509 (PMC2628393; doi:10.1186/1471-2164-9-509)
Supplement: Additional file 3 — A full list of high frequency n-mers for Homo sapiens genome. [file 1471-2164-9-509-S3.zip › Supplementary-table-5/Supplementary-table-5-README.txt]

There is a file for the frequency of each ultra-frequent oligo length,
coded as F_n.xls for n=5 to 20. Within each file, the first column is
an id for the specific oligo, the second column is the sequence for
the oligo and the third column is the frequency with which the oligo
and its reverse complement is found in the human genome, ordered from
most frequent to least. Only oligos that appear at least 30,000 times
are listed.
