# Supplementary material for: Sequence space coverage, entropy of genomes and the potential to detect non-human DNA in human samples
Source: BMC Genomics. 2008 Oct 30;9:509. doi: 10.1186/1471-2164-9-509 (PMC2628393; doi:10.1186/1471-2164-9-509)
Supplement: Additional file 4 — Supplementary-4. The NCBI genome sequence accession ID for Drosophila melanogaster, Arabidopsis thaliana, Caenorhabditis elegans, Saccharomyces cerevisiae. [file 1471-2164-9-509-S4.txt]

Accesion	Genome name
AE002566	D_melanogaster
AE002575	D_melanogaster
AE002584	D_melanogaster
AE002593	D_melanogaster
AE002602	D_melanogaster
AE002620	D_melanogaster
AE002629	D_melanogaster
AE002638	D_melanogaster
AE002647	D_melanogaster
AE002681	D_melanogaster
AE002690	D_melanogaster
AE002699	D_melanogaster
AE002708	D_melanogaster
AE002725	D_melanogaster
AE002769	D_melanogaster
AE002778	D_melanogaster
AE002787	D_melanogaster
AE002796	D_melanogaster
AE002804	D_melanogaster
NC_003070	A_thaliana
NC_003071	A_thaliana
NC_003072	A_thaliana
NC_003073	A_thaliana
NC_003074	A_thaliana
NC_003279	Caenorhabditis_elegans
NC_003280	Caenorhabditis_elegans
NC_003281	Caenorhabditis_elegans
NC_003282	Caenorhabditis_elegans
NC_003283	Caenorhabditis_elegans
NC_003284	Caenorhabditis_elegans
NC_001133	Saccharomyces_cerevisiae
NC_001134	Saccharomyces_cerevisiae
NC_001135	Saccharomyces_cerevisiae
NC_001136	Saccharomyces_cerevisiae
NC_001141	Saccharomyces_cerevisiae
NC_001224	Saccharomyces_cerevisiae
NC_001137	Saccharomyces_cerevisiae
NC_001138	Saccharomyces_cerevisiae
NC_001139	Saccharomyces_cerevisiae
NC_001140	Saccharomyces_cerevisiae
NC_001142	Saccharomyces_cerevisiae
NC_001143	Saccharomyces_cerevisiae
NC_001144	Saccharomyces_cerevisiae
NC_001145	Saccharomyces_cerevisiae
NC_001146	Saccharomyces_cerevisiae
NC_001147	Saccharomyces_cerevisiae
NC_001148	Saccharomyces_cerevisiae
NC_000913	Escherichia_coli_K12
