# Supplementary material for: Sequence space coverage, entropy of genomes and the potential to detect non-human DNA in human samples
Source: BMC Genomics. 2008 Oct 30;9:509. doi: 10.1186/1471-2164-9-509 (PMC2628393; doi:10.1186/1471-2164-9-509)
Supplement: Additional file 5 — Supplementary-5. The NCBI genome sequence accession ID for 433 microbial. [file 1471-2164-9-509-S5.txt]

Accesion	Genome Name
CP000689.1	Acidiphilium cryptum JF-5 plasmid pACRY01, complete sequence
CP000690.1	Acidiphilium cryptum JF-5 plasmid pACRY02, complete sequence
CP000691.1	Acidiphilium cryptum JF-5 plasmid pACRY03, complete sequence
CP000692.1	Acidiphilium cryptum JF-5 plasmid pACRY04, complete sequence
CP000693.1	Acidiphilium cryptum JF-5 plasmid pACRY05, complete sequence
CP000694.1	Acidiphilium cryptum JF-5 plasmid pACRY06, complete sequence
CP000695.1	Acidiphilium cryptum JF-5 plasmid pACRY07, complete sequence
CP000696.1	Acidiphilium cryptum JF-5 plasmid pACRY08, complete sequence
CP000697.1	Acidiphilium cryptum JF-5, complete genome
CP000360.1	Acidobacteria bacterium Ellin345, complete genome
CP000481.1	Acidothermus cellulolyticus 11B, complete genome
CP000512.1	Acidovorax avenae subsp. citrulli AAC00-1, complete genome
CP000540.1	Acidovorax sp. JS42 plasmid pAOVO01, complete sequence
CP000541.1	Acidovorax sp. JS42 plasmid pAOVO02, complete sequence
CP000539.1	Acidovorax sp. JS42, complete genome
CP000522.1	Acinetobacter baumannii ATCC 17978 plasmid pAB1, complete sequence
CP000523.1	Acinetobacter baumannii ATCC 17978 plasmid pAB2, complete sequence
CP000521.1	Acinetobacter baumannii ATCC 17978, complete genome
CR543861.1	Acinetobacter sp. ADP1 complete genome
CP000569.1	Actinobacillus pleuropneumoniae L20 serotype 5b complete genome
CP000746.1	Actinobacillus succinogenes 130Z, complete genome
CP000462.1	Aeromonas hydrophila subsp. hydrophila ATCC 7966, complete genome
CP000645.1	Aeromonas salmonicida subsp. salmonicida A449 plasmid 4, complete sequence
CP000646.1	Aeromonas salmonicida subsp. salmonicida A449 plasmid 5, complete sequence
CP000644.1	Aeromonas salmonicida subsp. salmonicida A449, complete genome
BA000002.3	Aeropyrum pernix K1 DNA, complete genome
AE008687.1	Agrobacterium tumefaciens str. C58 AT plasmid complete sequence
AE008688.1	Agrobacterium tumefaciens str. C58 circular chromosome, complete sequence
AE007870.1	Agrobacterium tumefaciens str. C58 linear chromosome, complete sequence
AE008689.1	Agrobacterium tumefaciens str. C58 linear chromosome, complete sequence
AE007872.1	Agrobacterium tumefaciens str. C58 plasmid AT, complete genome
AE007871.1	Agrobacterium tumefaciens str. C58 plasmid Ti, complete genome
AE008690.1	Agrobacterium tumefaciens str. C58 Ti plasmid, complete sequence
AE007869.1	Agrobacterium tumefaciens str. C58, complete genome
AM286690.1	Alcanivorax borkumensis SK2, complete genome
CP000453.1	Alkalilimnicola ehrlichei MLHE-1, complete genome
CP000724.1	Alkaliphilus metalliredigens QYMF, complete genome
CP000117.1	Anabaena variabilis ATCC 29413 chromosome, complete sequence
CP000119.1	Anabaena variabilis ATCC 29413 plasmid A, complete sequence
CP000120.1	Anabaena variabilis ATCC 29413 plasmid B, complete sequence
CP000121.1	Anabaena variabilis ATCC 29413 plasmid C, complete sequence
CP000251.1	Anaeromyxobacter dehalogenans 2CP-C, complete genome
CP000769.1	Anaeromyxobacter sp. Fw109-5, complete genome
CP000030.1	Anaplasma marginale str. St. Maries, complete genome
CP000235.1	Anaplasma phagocytophilum HZ, complete genome
AE000667.1	Aquifex aeolicus VF5 plasmid ece1, complete sequence
AE000657.1	Aquifex aeolicus VF5, complete genome
AE000782.1	Archaeoglobus fulgidus DSM 4304, complete genome
CP000475.1	Arthrobacter aurescens TC1 plasmid TC1, complete sequence
CP000476.1	Arthrobacter aurescens TC1 plasmid TC2, complete sequence
CP000474.1	Arthrobacter aurescens TC1, complete genome
CP000455.1	Arthrobacter sp. FB24 plasmid 1, complete sequence
CP000456.1	Arthrobacter sp. FB24 plasmid 2, complete sequence
CP000457.1	Arthrobacter sp. FB24 plasmid 3, complete sequence
CP000454.1	Arthrobacter sp. FB24, complete genome
CP000062.1	Aster yellows witches'-broom phytoplasma AYWB plasmid pAYWB-I, complete sequence
CP000063.1	Aster yellows witches'-broom phytoplasma AYWB plasmid pAYWB-II, complete sequence
CP000064.1	Aster yellows witches'-broom phytoplasma AYWB plasmid pAYWB-III, complete sequence
CP000065.1	Aster yellows witches'-broom phytoplasma AYWB plasmid pAYWB-IV, complete sequence
CP000061.1	Aster yellows witches'-broom phytoplasma AYWB, complete genome
AM406670.1	Azoarcus sp. BH72, complete genome
CR555306.1	Azoarcus sp. EbN1 complete genome
CR555307.1	Azoarcus sp. EbN1 plasmid 1
CR555308.1	Azoarcus sp. EbN1 plasmid 2
AE017336.2	Bacillus anthracis str. 'Ames Ancestor' plasmid pXO1, complete sequence
AE017335.3	Bacillus anthracis str. 'Ames Ancestor' plasmid pXO2, complete sequence
AE017334.2	Bacillus anthracis str. 'Ames Ancestor', complete genome
AE016879.1	Bacillus anthracis str. Ames, complete genome
AE017225.1	Bacillus anthracis str. Sterne, complete genome
AE017195.1	Bacillus cereus ATCC 10987 plasmid pBc10987, complete sequence
AE017194.1	Bacillus cereus ATCC 10987, complete genome
AE016878.2	Bacillus cereus ATCC 14579 plasmid pBClin15, complete sequence
AE016877.1	Bacillus cereus ATCC 14579, complete genome
CP000040.1	Bacillus cereus E33L plasmid pE33L466, complete sequence
CP000041.1	Bacillus cereus E33L plasmid pE33L5, complete sequence
CP000042.1	Bacillus cereus E33L plasmid pE33L54, complete sequence
CP000043.1	Bacillus cereus E33L plasmid pE33L8, complete sequence
CP000044.1	Bacillus cereus E33L plasmid pE33L9, complete sequence
CP000001.1	Bacillus cereus E33L, complete genome
CP000765.1	Bacillus cereus subsp. cytotoxis NVH 391-98 plasmid pBC9801, complete sequence
CP000764.1	Bacillus cereus subsp. cytotoxis NVH 391-98, complete genome
AP006627.1	Bacillus clausii KSM-K16 DNA, complete genome
BA000004.3	Bacillus halodurans C-125 DNA, complete genome
CP000002.2	Bacillus licheniformis ATCC 14580, complete genome
AE017333.1	Bacillus licheniformis DSM 13, complete genome
AL009126.2	Bacillus subtilis complete genome
CP000047.1	Bacillus thuringiensis serovar konkukian str. 97-27 plasmid pBT9727, complete sequence
AE017355.1	Bacillus thuringiensis serovar konkukian str. 97-27, complete genome
CP000485.1	Bacillus thuringiensis str. Al Hakam, complete genome
CP000486.1	Bacillus thuringiensis str. Al Hakam, plasmid pALH1, complete sequence
CR626928.1	Bacteroides fragilis NCTC 9343 pBF9343 plasmid
CR626927.1	Bacteroides fragilis NCTC 9343, complete genome
AP006841.1	Bacteroides fragilis YCH46 DNA, complete genome
AP006842.1	Bacteroides fragilis YCH46 plasmid pBFY46 DNA, complete sequence
AY171301.1	Bacteroides thetaiotaomicron VPI-5482 plasmid p5482, complete sequence
AE015928.1	Bacteroides thetaiotaomicron VPI-5482, complete genome
CP000139.1	Bacteroides vulgatus ATCC 8482, complete genome
CP000524.1	Bartonella bacilliformis KC583, complete genome
BX897699.1	Bartonella henselae strain Houston-1, complete genome
BX897700.1	Bartonella quintana str. Toulouse, complete genome
CP000238.1	Baumannia cicadellinicola str. Hc (Homalodisca coagulata), complete genome
BX842601.2	Bdellovibrio bacteriovorus complete genome, strain HD100
AP009256.1	Bifidobacterium adolescentis ATCC 15703 DNA, complete genome
AF540971.1	Bifidobacterium longum NCC2705 plasmid pBLO1, complete sequence
AE014295.3	Bifidobacterium longum NCC2705, complete genome
BX248583.1	Blochmannia floridanus complete genome
BX470250.1	Bordetella bronchiseptica strain RB50, complete genome
BX470249.1	Bordetella parapertussis strain 12822, complete genome
BX470248.1	Bordetella pertussis strain Tohama I, complete genome
CP000402.1	Borrelia afzelii PKo plasmid cp27, complete sequence
CP000400.1	Borrelia afzelii PKo plasmid cp30, complete sequence
CP000403.1	Borrelia afzelii PKo plasmid lp25, complete sequence
CP000401.1	Borrelia afzelii PKo plasmid lp28, complete sequence
CP000399.1	Borrelia afzelii PKo plasmid lp32, complete sequence
CP000398.1	Borrelia afzelii PKo plasmid lp34, complete sequence
CP000396.1	Borrelia afzelii PKo plasmid lp60, complete sequence
CP000397.1	Borrelia afzelii PKo plasmid lp60-2, complete sequence
CP000395.1	Borrelia afzelii PKo, complete genome
AE000792.1	Borrelia burgdorferi B31 plasmid cp26, complete sequence
AE001575.1	Borrelia burgdorferi B31 plasmid cp32-1, complete sequence
AE001576.1	Borrelia burgdorferi B31 plasmid cp32-3, complete sequence
AE001577.1	Borrelia burgdorferi B31 plasmid cp32-4, complete sequence
AE001578.1	Borrelia burgdorferi B31 plasmid cp32-6, complete sequence
AE001579.1	Borrelia burgdorferi B31 plasmid cp32-7, complete sequence
AE001580.1	Borrelia burgdorferi B31 plasmid cp32-8, complete sequence
AE001581.1	Borrelia burgdorferi B31 plasmid cp32-9, complete sequence
AE000791.1	Borrelia burgdorferi B31 plasmid cp9, complete sequence
AE000793.1	Borrelia burgdorferi B31 plasmid lp17, complete sequence
AE001582.1	Borrelia burgdorferi B31 plasmid lp21, complete sequence
AE000785.1	Borrelia burgdorferi B31 plasmid lp25, complete sequence
AE000794.1	Borrelia burgdorferi B31 plasmid lp28-1, complete sequence
AE000786.1	Borrelia burgdorferi B31 plasmid lp28-2, complete sequence
AE000784.1	Borrelia burgdorferi B31 plasmid lp28-3, complete sequence
AE000789.1	Borrelia burgdorferi B31 plasmid lp28-4, complete sequence
AE000788.1	Borrelia burgdorferi B31 plasmid lp36, complete sequence
AE000787.1	Borrelia burgdorferi B31 plasmid lp38, complete sequence
AE001583.1	Borrelia burgdorferi B31 plasmid lp5, complete sequence
AE000790.1	Borrelia burgdorferi B31 plasmid lp54, complete sequence
AE001584.1	Borrelia burgdorferi B31 plasmid lp56, complete sequence
AE000783.1	Borrelia burgdorferi B31, complete genome
CP000014.1	Borrelia garinii PBi plasmid cp26, complete sequence
CP000015.1	Borrelia garinii PBi plasmid lp54, complete sequence
CP000013.1	Borrelia garinii PBi, complete genome
BA000040.2	Bradyrhizobium japonicum USDA 110 DNA, complete genome
CP000495.1	Bradyrhizobium sp. BTAi1 plasmid pBBta01, complete sequence
CP000494.1	Bradyrhizobium sp. BTAi1, complete genome
CU234118.1	Bradyrhizobium sp. ORS278,complete sequence
AE017223.1	Brucella abortus biovar 1 str. 9-941 chromosome I, complete sequence
AE017224.1	Brucella abortus biovar 1 str. 9-941 chromosome II, complete sequence
AE008917.1	Brucella melitensis 16M chromosome I, complete sequence
AE008918.1	Brucella melitensis 16M chromosome II, complete sequence
AM040264.1	Brucella melitensis biovar Abortus 2308 chromosome I, complete sequence, strain 2308
AM040265.1	Brucella melitensis biovar Abortus 2308 chromosome II, complete sequence, strain 2308
CP000708.1	Brucella ovis ATCC 25840 chromosome I, complete sequence
CP000709.1	Brucella ovis ATCC 25840 chromosome II, complete sequence
AE014291.4	Brucella suis 1330 chromosome I, complete sequence
AE014292.2	Brucella suis 1330 chromosome II, complete sequence
BA000003.2	Buchnera aphidicola str. APS (Acyrthosiphon pisum) genomic DNA, complete sequence
AP001071.1	Buchnera aphidicola str. APS (Acyrthosiphon pisum) plasmid pLeu DNA, complete sequence
AP001070.1	Buchnera aphidicola str. APS (Acyrthosiphon pisum) plasmid pTrp DNA, complete sequence
AF492591.1	Buchnera aphidicola str. Bp (Baizongia pistaciae) plasmid pBBp1, complete sequence
AE016826.1	Buchnera aphidicola str. Bp (Baizongia pistaciae), complete genome
CP000263.1	Buchnera aphidicola str. Cc (Cinara cedri), complete genome
AE013218.1	Buchnera aphidicola str. Sg (Schizaphis graminum), complete genome
CP000378.1	Burkholderia cenocepacia AU 1054 chromosome 1, complete sequence
CP000379.1	Burkholderia cenocepacia AU 1054 chromosome 2, complete sequence
CP000380.1	Burkholderia cenocepacia AU 1054 chromosome 3, complete sequence
CP000458.1	Burkholderia cenocepacia HI2424 chromosome 1, complete genome
CP000459.1	Burkholderia cenocepacia HI2424 chromosome 2, complete genome
CP000460.1	Burkholderia cenocepacia HI2424 chromosome 3, complete genome
CP000461.1	Burkholderia cenocepacia HI2424 plasmid 1, complete sequence
CP000440.1	Burkholderia cepacia AMMD chromosome 1, complete sequence
CP000441.1	Burkholderia cepacia AMMD chromosome 2, complete sequence
CP000442.1	Burkholderia cepacia AMMD chromosome 3, complete sequence
CP000443.1	Burkholderia cepacia AMMD plasmid 1, complete sequence
CP000010.1	Burkholderia mallei ATCC 23344 chromosome 1, complete sequence
CP000011.2	Burkholderia mallei ATCC 23344 chromosome 2, complete sequence
CP000545.1	Burkholderia mallei NCTC 10229 chromosome I, complete sequence
CP000546.1	Burkholderia mallei NCTC 10229 chromosome II, complete sequence
CP000547.1	Burkholderia mallei NCTC 10247 chromosome I, complete sequence
CP000548.1	Burkholderia mallei NCTC 10247 chromosome II, complete sequence
CP000525.1	Burkholderia mallei SAVP1 chromosome I, complete sequence
CP000526.1	Burkholderia mallei SAVP1 chromosome II, complete sequence
CP000572.1	Burkholderia pseudomallei 1106a chromosome I, complete sequence
CP000573.1	Burkholderia pseudomallei 1106a chromosome II, complete sequence
CP000124.1	Burkholderia pseudomallei 1710b chromosome I, complete sequence
CP000125.1	Burkholderia pseudomallei 1710b chromosome II, complete sequence
CP000570.1	Burkholderia pseudomallei 668 chromosome I, complete sequence
CP000571.1	Burkholderia pseudomallei 668 chromosome II, complete sequence
BX571965.1	Burkholderia pseudomallei strain K96243, chromosome 1, complete sequence
BX571966.1	Burkholderia pseudomallei strain K96243, chromosome 2, complete sequence
CP000151.1	Burkholderia sp. 383 chromosome 1, complete sequence
CP000152.1	Burkholderia sp. 383 chromosome 2, complete sequence
CP000150.1	Burkholderia sp. 383 chromosome 3, complete sequence
CP000086.1	Burkholderia thailandensis E264 chromosome I, complete sequence
CP000085.1	Burkholderia thailandensis E264 chromosome II, complete sequence
CP000614.1	Burkholderia vietnamiensis G4 chromosome 1, complete genome
CP000615.1	Burkholderia vietnamiensis G4 chromosome 2, complete genome
CP000616.1	Burkholderia vietnamiensis G4 chromosome 3, complete genome
CP000617.1	Burkholderia vietnamiensis G4 plasmid pBVIE01, complete sequence
CP000618.1	Burkholderia vietnamiensis G4 plasmid pBVIE02, complete sequence
CP000619.1	Burkholderia vietnamiensis G4 plasmid pBVIE03, complete sequence
CP000620.1	Burkholderia vietnamiensis G4 plasmid pBVIE04, complete sequence
CP000621.1	Burkholderia vietnamiensis G4 plasmid pBVIE05, complete sequence
CP000270.1	Burkholderia xenovorans LB400 chromosome 1, complete sequence
CP000271.1	Burkholderia xenovorans LB400 chromosome 2, complete sequence
CP000272.1	Burkholderia xenovorans LB400 chromosome 3, complete sequence
CP000679.1	Caldicellulosiruptor saccharolyticus DSM 8903, complete genome
CP000767.1	Campylobacter curvus 525.92, complete genome
CP000487.1	Campylobacter fetus subsp. fetus 82-40, complete genome
CP000775.1	Campylobacter hominis ATCC BAA-381 plasmid pCH4, complete sequence
CP000776.1	Campylobacter hominis ATCC BAA-381, complete genome
CP000025.1	Campylobacter jejuni RM1221, complete genome
CP000768.1	Campylobacter jejuni subsp. doylei 269.97, complete genome
CP000549.1	Campylobacter jejuni subsp. jejuni 81-176 plasmid pTet, partial sequence
CP000550.1	Campylobacter jejuni subsp. jejuni 81-176 plasmid pVir, complete sequence
CP000538.1	Campylobacter jejuni subsp. jejuni 81-176, complete genome
AL111168.1	Campylobacter jejuni subsp. jejuni NCTC 11168 complete genome
CP000016.1	Candidatus Blochmannia pennsylvanicus str. BPEN, complete genome
AP009180.1	Candidatus Carsonella ruddii PV DNA, complete genome
CP000780.1	Candidatus Methanoregula boonei 6A8, complete genome
CP000084.1	Candidatus Pelagibacter ubique HTCC1062, complete genome
CP000488.1	Candidatus Ruthia magnifica str. Cm (Calyptogena magnifica), complete genome
AP009247.1	Candidatus Vesicomyosocius okutanii HA DNA, complete genome
CP000141.1	Carboxydothermus hydrogenoformans Z-2901, complete genome
AE005673.1	Caulobacter crescentus CB15 complete genome
AE002162.1	Chlamydia muridarum Nigg plasmid pMoPn, complete sequence
AE002160.2	Chlamydia muridarum Nigg, complete genome
CP000052.1	Chlamydia trachomatis A/HAR-13 plasmid pCTA, complete genome
CP000051.1	Chlamydia trachomatis A/HAR-13, complete genome
AE001273.1	Chlamydia trachomatis D/UW-3/CX, complete genome
CR848038.1	Chlamydophila abortus strain S26/3, complete genome
AE015926.1	Chlamydophila caviae GPIC plasmid pCpGP1, complete sequence
AE015925.1	Chlamydophila caviae GPIC, complete genome
AP006861.1	Chlamydophila felis Fe/C-56 DNA, complete genome
AP006862.1	Chlamydophila felis Fe/C-56 plasmid pCfe1 DNA, complete sequence
AE002161.1	Chlamydophila pneumoniae AR39, complete genome
AE001363.1	Chlamydophila pneumoniae CWL029, complete genome
BA000008.3	Chlamydophila pneumoniae J138 genomic DNA, complete sequence
AE009440.1	Chlamydophila pneumoniae TW-183, complete genome
CP000108.1	Chlorobium chlorochromatii CaD3, complete genome
CP000492.1	Chlorobium phaeobacteroides DSM 266, complete genome
AE006470.1	Chlorobium tepidum TLS, complete genome
AE016825.1	Chromobacterium violaceum ATCC 12472, complete genome
CP000285.1	Chromohalobacter salexigens DSM 3043, complete genome
CR377164.1	Circular plasmid pWCFS101 from Lactobacillus plantarum WCFS1
CR377165.1	Circular plasmid pWCFS102 from Lactobacillus plantarum WCFS1
CR377166.1	Circular plasmid pWCFS103 from Lactobacillus plantarum WCFS1
AM711867.1	Clavibacter michiganensis subsp. michiganensis NCPPB 382 complete genome
AM711865.1	Clavibacter michiganensis subsp. michiganensis NCPPB 382, plasmid pCM1
AM711866.1	Clavibacter michiganensis subsp. michiganensis NCPPB 382, plasmid pCM2
AE001438.3	Clostridium acetobutylicum ATCC 824 megaplasmid pSOL1, complete sequence
AE001437.1	Clostridium acetobutylicum ATCC 824, complete genome
CP000721.1	Clostridium beijerinckii NCIMB 8052, complete genome
CP000726.1	Clostridium botulinum A str. ATCC 19397, complete genome
AM412317.1	Clostridium botulinum A str. ATCC 3502 complete genome
AM412318.1	Clostridium botulinum A str. ATCC 3502 plasmid pBOT3502 complete genome
CP000727.1	Clostridium botulinum A str. Hall, complete genome
CP000729.1	Clostridium botulinum F str. Langeland plasmid pCLI, complete sequence
CP000728.1	Clostridium botulinum F str. Langeland, complete genome
AM180355.1	Clostridium difficile 630 complete genome
AM180356.1	Clostridium difficile 630 plasmid pCD630
CP000674.1	Clostridium kluyveri DSM 555 plasmid pCKL555A, complete sequence
CP000673.1	Clostridium kluyveri DSM 555, complete genome
CP000382.1	Clostridium novyi NT, complete genome
CP000246.1	Clostridium perfringens ATCC 13124, complete genome
CP000315.1	Clostridium perfringens phage phiSM101, complete genome
CP000313.1	Clostridium perfringens SM101 plasmid pSM101A, complete sequence
CP000314.1	Clostridium perfringens SM101 plasmid pSM101B, complete sequence
CP000312.1	Clostridium perfringens SM101, complete genome
BA000016.3	Clostridium perfringens str. 13 DNA, complete genome
AP003515.1	Clostridium perfringens str. 13 plasmid pCP13 DNA, complete sequence
AF528097.1	Clostridium tetani E88 plasmid pE88, complete sequence
AE015927.1	Clostridium tetani E88, complete genome
CP000568.1	Clostridium thermocellum ATCC 27405, complete genome
CP000083.1	Colwellia psychrerythraea 34H, complete genome
BX248353.1	Corynebacterium diphtheriae NCTC 13129, complete genome
BA000035.2	Corynebacterium efficiens YS-314 DNA, complete genome
BA000036.3	Corynebacterium glutamicum ATCC 13032 DNA, complete genome
BX927147.1	Corynebacterium glutamicum ATCC 13032, IS fingerprint type 4-5, complete genome
AP009044.1	Corynebacterium glutamicum R DNA, complete genome
AP009045.1	Corynebacterium glutamicum R plasmid pCGR1 DNA, complete sequence
CR931997.1	Corynebacterium jeikeium K411 complete genome
AF401314.1	Corynebacterium jeikeium K411 plasmid pKW4, complete sequence
AE016828.2	Coxiella burnetii RSA 493, complete genome
AE016829.1	Coxiella burnetii strain RSA 493 plasmid pQpH1, complete sequence
CP000383.1	Cytophaga hutchinsonii ATCC 33406, complete genome
CP000089.1	Dechloromonas aromatica RCB, complete genome
CP000027.1	Dehalococcoides ethenogenes 195, complete genome
CP000688.1	Dehalococcoides sp. BAV1, complete genome
AJ965256.1	Dehalococcoides sp. CBDB1 complete genome
CP000358.2	Deinococcus geothermalis DSM 11300 plasmid 1, complete sequence
CP000359.1	Deinococcus geothermalis DSM 11300, complete genome
AE000513.1	Deinococcus radiodurans R1 chromosome 1, complete sequence
AE001825.1	Deinococcus radiodurans R1 chromosome 2, complete sequence
AE001827.1	Deinococcus radiodurans R1 plasmid CP1, complete sequence
AE001826.1	Deinococcus radiodurans R1 plasmid MP1, complete sequence
AP008230.1	Desulfitobacterium hafniense Y51 genomic DNA, complete genome
CR522870.1	Desulfotalea psychrophila LSv54 chromosome
CR522872.1	Desulfotalea psychrophila LSv54 small plasmid
CR522871.1	Desulfotalea psychrophila LSv54, large plasmid
CP000612.1	Desulfotomaculum reducens MI-1, complete genome
CP000112.1	Desulfovibrio desulfuricans G20, complete genome
CP000528.1	Desulfovibrio vulgaris subsp. vulgaris DP4 plasmid pDVUL01, complete sequence
CP000527.1	Desulfovibrio vulgaris subsp. vulgaris DP4, complete genome
AE017286.1	Desulfovibrio vulgaris subsp. vulgaris str. Hildenborough plasmid pDV, complete sequence
AE017285.1	Desulfovibrio vulgaris subsp. vulgaris str. Hildenborough, complete genome
CP000513.1	Dichelobacter nodosus VCS1703A, complete genome
CP000107.1	Ehrlichia canis str. Jake, complete genome
CP000236.1	Ehrlichia chaffeensis str. Arkansas, complete genome
CR925677.1	Ehrlichia ruminantium str. Gardel, complete genome
CR925678.1	Ehrlichia ruminantium str. Welgevonden, complete genome
CR767821.1	Ehrlichia ruminantium strain Welgevonden, complete genome
CP000654.1	Enterobacter sp. 638 plasmid pENTE01, complete sequence
CP000653.1	Enterobacter sp. 638, complete genome
AE016833.1	Enterococcus faecalis V583 plasmid pTEF1, complete sequence
AE016831.1	Enterococcus faecalis V583 plasmid pTEF2, complete sequence
AE016832.1	Enterococcus faecalis V583 plasmid pTEF3, complete sequence
AE016830.1	Enterococcus faecalis V583, complete genome
BX950851.1	Erwinia carotovora subsp. atroseptica SCRI1043, complete genome
CP000157.1	Erythrobacter litoralis HTCC2594, complete genome
CP000247.1	Escherichia coli 536, complete genome
CP000468.1	Escherichia coli APEC O1, complete genome
AE014075.1	Escherichia coli CFT073, complete genome
U00096.2	Escherichia coli K12 MG1655, complete genome
AE005174.2	Escherichia coli O157:H7 EDL933, complete genome
AF074613.1	Escherichia coli O157:H7 plasmid pO157, complete sequence
BA000007.2	Escherichia coli O157:H7 str. Sakai DNA, complete genome
AB011549.2	Escherichia coli O157:H7 str. Sakai plasmid pO157 DNA, complete sequence
AB011548.2	Escherichia coli O157:H7 str. Sakai plasmid pOSAK1 DNA, complete sequence
CP000244.1	Escherichia coli UTI89 plasmid pUTI89, complete sequence
CP000243.1	Escherichia coli UTI89, complete genome
AP009048.1	Escherichia coli W3110 DNA, complete genome
CP000771.1	Fervidobacterium nodosum Rt17-B1, complete genome
CP000685.1	Flavobacterium johnsoniae UW101, complete genome
AM398681.1	Flavobacterium psychrophilum JIP02/86 complete genome
AM233362.1	Francisella tularensis subsp. holarctica LVS complete genome
CP000437.1	Francisella tularensis subsp. holarctica OSU18, complete genome
CP000439.1	Francisella tularensis subsp. novicida U112, complete genome
AJ749949.1	Francisella tularensis subsp. tularensis SCHU S4 complete genome
AM286280.1	Francisella tularensis subsp. tularensis strain FSC 198 complete genome
CP000608.1	Francisella tularensis subsp. tularensis WY96-3418, complete genome
CT573213.2	Frankia alni str. ACN14A chromosome, complete sequence
CP000249.1	Frankia sp. CcI3, complete genome
AE009951.2	Fusobacterium nucleatum subsp. nucleatum ATCC 25586, complete genome
BA000043.1	Geobacillus kaustophilus HTA426 DNA, complete genome
AP006520.1	Geobacillus kaustophilus HTA426 plasmid pHTA426 DNA, complete genome
CP000558.1	Geobacillus thermodenitrificans NG80-2 plasmid pLW1071, complete sequence
CP000557.1	Geobacillus thermodenitrificans NG80-2, complete genome
CP000149.1	Geobacter metallireducens GS-15 plasmid, complete genome
CP000148.1	Geobacter metallireducens GS-15, complete genome
AE017180.1	Geobacter sulfurreducens PCA, complete genome
CP000698.1	Geobacter uraniumreducens Rf4, complete genome
BA000045.2	Gloeobacter violaceus PCC 7421 DNA, complete genome
CP000004.1	Gluconobacter oxydans 621H plasmid pGOX1, complete sequence
CP000005.1	Gluconobacter oxydans 621H plasmid pGOX2, complete sequence
CP000006.1	Gluconobacter oxydans 621H plasmid pGOX3, complete sequence
CP000007.1	Gluconobacter oxydans 621H plasmid pGOX4, complete sequence
CP000008.1	Gluconobacter oxydans 621H plasmid pGOX5, complete sequence
CP000009.1	Gluconobacter oxydans 621H, complete genome
CU207366.1	Gramella forsetii KT0803 complete circular genome
CP000394.1	Granulibacter bethesdensis CGDNIH1, complete genome
AE017143.1	Haemophilus ducreyi strain 35000HP complete genome
CP000671.1	Haemophilus influenzae PittEE, complete genome
CP000672.1	Haemophilus influenzae PittGG, complete genome
L42023.1	Haemophilus influenzae Rd KW20, complete genome
CP000057.1	Haemophilus influenzae strain 86-028NP, complete genome
CP000019.1	Haemophilus somnus 129PT plasmid pHS129, complete sequence
CP000436.1	Haemophilus somnus 129PT, complete genome
CP000155.1	Hahella chejuensis KCTC 2396, complete genome
AY596297.1	Haloarcula marismortui ATCC 43049 chromosome I, complete sequence
AY596298.1	Haloarcula marismortui ATCC 43049 chromosome II, complete sequence
AY596290.1	Haloarcula marismortui ATCC 43049 plasmid pNG100, complete sequence
AY596291.1	Haloarcula marismortui ATCC 43049 plasmid pNG200, complete sequence
AY596292.1	Haloarcula marismortui ATCC 43049 plasmid pNG300, complete sequence
AY596293.1	Haloarcula marismortui ATCC 43049 plasmid pNG400, complete sequence
AY596294.1	Haloarcula marismortui ATCC 43049 plasmid pNG500, complete sequence
AY596295.1	Haloarcula marismortui ATCC 43049 plasmid pNG600, complete sequence
AY596296.1	Haloarcula marismortui ATCC 43049 plasmid pNG700, complete sequence
AE004437.1	Halobacterium sp. NRC-1 complete genome
AF016485.1	Halobacterium sp. NRC-1 plasmid pNRC100, complete sequence
AE004438.1	Halobacterium sp. NRC-1 plasmid pNRC200 complete genome
AM180088.1	Haloquadratum walsbyi DSM 16790 complete genome
AM180089.1	Haloquadratum walsbyi DSM 16790 plasmid PL47 complete genome
CP000544.1	Halorhodospira halophila SL1, complete genome
AM260522.1	Helicobacter acinonychis str. Sheeba complete genome, strain Sheeba
AM260523.1	Helicobacter acinonychis str. Sheeba plasmid pHac1 complete genome, strain Sheeba
AE017125.1	Helicobacter hepaticus ATCC 51449, complete genome
AE000511.1	Helicobacter pylori 26695, complete genome
CP000242.1	Helicobacter pylori HPAG1 plasmid pHPAG1, complete sequence
CP000241.1	Helicobacter pylori HPAG1, complete genome
AE001439.1	Helicobacter pylori J99, complete genome
CU207211.1	Herminiimonas arsenicoxydans chromosome, complete sequence
CP000493.1	Hyperthermus butylicus DSM 5456, complete genome
CP000158.1	Hyphomonas neptunium ATCC 15444, complete genome
AE017340.1	Idiomarina loihiensis L2TR, complete genome
CP000265.1	Jannaschia sp. CCS1 plasmid1, complete sequence
CP000264.1	Jannaschia sp. CCS1, complete genome
CP000269.1	Janthinobacterium sp. Marseille, complete genome
CP000752.1	Kineococcus radiotolerans SRS30216 plasmid pKRAD02, complete sequence
CP000750.1	Kineococcus radiotolerans SRS30216, complete genome
CP000648.1	Klebsiella pneumoniae subsp. pneumoniae MGH 78578 plasmid pKPN3, complete sequence
CP000649.1	Klebsiella pneumoniae subsp. pneumoniae MGH 78578 plasmid pKPN4, complete sequence
CP000650.1	Klebsiella pneumoniae subsp. pneumoniae MGH 78578 plasmid pKPN5, complete sequence
CP000651.1	Klebsiella pneumoniae subsp. pneumoniae MGH 78578 plasmid pKPN6, complete sequence
CP000652.1	Klebsiella pneumoniae subsp. pneumoniae MGH 78578 plasmid pKPN7, complete sequence
CP000647.1	Klebsiella pneumoniae subsp. pneumoniae MGH 78578, complete sequence
CP000033.2	Lactobacillus acidophilus NCFM, complete genome
CP000417.1	Lactobacillus brevis ATCC 367 plasmid 1, complete sequence
CP000418.1	Lactobacillus brevis ATCC 367 plasmid 2, complete sequence
CP000416.1	Lactobacillus brevis ATCC 367, complete genome
CP000424.1	Lactobacillus casei ATCC 334 plasmid 1, complete sequence
CP000423.1	Lactobacillus casei ATCC 334, complete genome
CR954253.1	Lactobacillus delbrueckii subsp. bulgaricus ATCC 11842 complete genome
CP000412.1	Lactobacillus delbrueckii subsp. bulgaricus ATCC BAA-365, complete genome
CP000413.1	Lactobacillus gasseri ATCC 33323, complete genome
AE017198.1	Lactobacillus johnsonii NCC 533, complete genome
AL935263.1	Lactobacillus plantarum strain WCFS1, complete genome
CP000705.1	Lactobacillus reuteri F275, complete genome
CR936503.1	Lactobacillus sakei strain 23K complete genome
AF488832.1	Lactobacillus salivarius subsp. salivarius plasmid pSF118-44, complete sequence
CP000234.1	Lactobacillus salivarius subsp. salivarius UCC118 plasmid pMP118, complete genome
AF488831.1	Lactobacillus salivarius subsp. salivarius UCC118 plasmid pSF118-20, complete sequence
CP000233.1	Lactobacillus salivarius subsp. salivarius UCC118, complete genome
AM406671.1	Lactococcus lactis subsp. cremoris MG1363, complete genome
CP000426.1	Lactococcus lactis subsp. cremoris SK11 plasmid 1, complete sequence
CP000427.1	Lactococcus lactis subsp. cremoris SK11 plasmid 2, complete sequence
CP000428.1	Lactococcus lactis subsp. cremoris SK11 plasmid 3, complete sequence
CP000429.1	Lactococcus lactis subsp. cremoris SK11 plasmid 4, complete sequence
CP000430.1	Lactococcus lactis subsp. cremoris SK11 plasmid 5, complete sequence
CP000425.1	Lactococcus lactis subsp. cremoris SK11, complete genome
AE005176.1	Lactococcus lactis subsp. lactis IL1403, complete genome
AM180252.1	Lawsonia intracellularis PHE/MN1-00
AM180253.1	Lawsonia intracellularis PHE/MN1-00 plasmid 1
AM180254.1	Lawsonia intracellularis PHE/MN1-00 plasmid 2
AM180255.1	Lawsonia intracellularis PHE/MN1-00 plasmid 3
CP000675.1	Legionella pneumophila str. Corby, complete genome
CR628337.1	Legionella pneumophila str. Lens complete genome
CR628339.1	Legionella pneumophila str. Lens plasmid pLPL, complete sequence
CR628336.1	Legionella pneumophila str. Paris complete genome
CR628338.1	Legionella pneumophila str. Paris plasmid pLPP, complete sequence
AE017354.1	Legionella pneumophila subsp. pneumophila str. Philadelphia 1, complete genome
AE016822.1	Leifsonia xyli subsp. xyli str. CTCB07, complete genome
CP000350.1	Leptospira borgpetersenii serovar Hardjo-bovis JB197 chromosome 1, complete sequence
CP000351.1	Leptospira borgpetersenii serovar Hardjo-bovis JB197 chromosome 2, complete sequence
CP000348.1	Leptospira borgpetersenii serovar Hardjo-bovis L550 chromosome 1, complete sequence
CP000349.1	Leptospira borgpetersenii serovar Hardjo-bovis L550 chromosome 2, complete sequence
AE016823.1	Leptospira interrogans serovar Copenhageni str. Fiocruz L1-130, chromosome I, complete sequence
AE016824.1	Leptospira interrogans serovar Copenhageni str. Fiocruz L1-130, chromosome II, complete sequence
AE010300.1	Leptospira interrogans serovar lai str. 56601 chromosome I, complete sequence
AE010301.1	Leptospira interrogans serovar Lai str. 56601 chromosome II, complete sequence
CP000415.1	Leuconostoc mesenteroides subsp. mesenteroides ATCC 8293 plasmid pLEUM1, complete sequence
CP000414.1	Leuconostoc mesenteroides subsp. mesenteroides ATCC 8293, complete genome
AL592022.1	Listeria innocua Clip11262 complete genome
AL592102.1	Listeria innocua plasmid pLI100, complete sequence
AE017262.2	Listeria monocytogenes str. 4b F2365, complete genome
AL591824.1	Listeria monocytogenes strain EGD, complete genome
AM263198.1	Listeria welshimeri serovar 6b str. SLCC5334 complete genome
CP000471.1	Magnetococcus sp. MC-1, complete genome
AP007255.1	Magnetospirillum magneticum AMB-1 DNA, complete genome
AE016827.1	Mannheimia succiniciproducens MBEL55E, complete genome
CP000449.1	Maricaulis maris MCS10, complete genome
CP000515.1	Marinobacter aquaeolei VT8 plasmid pMAQU01, complete sequence
CP000516.1	Marinobacter aquaeolei VT8 plasmid pMAQU02, complete sequence
CP000514.1	Marinobacter aquaeolei VT8, complete genome
CP000749.1	Marinomonas sp. MWYL1, complete genome
AE017263.1	Mesoplasma florum L1 complete genome
BA000012.4	Mesorhizobium loti MAFF303099 DNA, complete genome
AP003017.1	Mesorhizobium loti MAFF303099 plasmid pMLb DNA, complete genome
BA000013.4	Mesorhizobium loti MAFF303099 pMLa DNA, cpmplete genome
CP000389.1	Mesorhizobium sp. BNC1 plasmid 1, complete sequence
CP000391.1	Mesorhizobium sp. BNC1 plasmid 2, complete sequence
CP000392.1	Mesorhizobium sp. BNC1 plasmid 3, complete sequence
CP000390.1	Mesorhizobium sp. BNC1, complete genome
CP000682.1	Metallosphaera sedula DSM 5348, complete genome
CP000678.1	Methanobrevibacter smithii ATCC 35061, complete genome
L77117.1	Methanocaldococcus jannaschii DSM 2661, complete genome
CP000300.1	Methanococcoides burtonii DSM 6242, complete genome
CP000743.1	Methanococcus aeolicus Nankai-3, complete genome
CP000610.1	Methanococcus maripaludis C5 plasmid pMMC501, complete sequence
CP000609.1	Methanococcus maripaludis C5, complete genome
CP000745.1	Methanococcus maripaludis C7, complete genome
BX950229.1	Methanococcus maripaludis strain S2, complete sequence
CP000742.1	Methanococcus vannielii SB, complete genome
CP000559.1	Methanocorpusculum labreanum Z, complete genome
CP000562.1	Methanoculleus marisnigri JR1, complete genome
AE009439.1	Methanopyrus kandleri AV19, complete genome
CP000477.1	Methanosaeta thermophila PT, complete genome
AE010299.1	Methanosarcina acetivorans str. C2A, complete genome
CP000099.1	Methanosarcina barkeri str. fusaro chromosome 1, complete sequence
CP000098.1	Methanosarcina barkeri str. fusaro plasmid 1, complete sequence
AE008384.1	Methanosarcina mazei strain Goe1, complete genome
CP000102.1	Methanosphaera stadtmanae DSM 3091, complete genome
CP000254.1	Methanospirillum hungatei JF-1, complete genome
AE000666.1	Methanothermobacter thermautotrophicus str. Delta H, complete genome
CP000556.1	Methylibium petroleiphilum PM1 plasmid RPME01, complete sequence
CP000555.1	Methylibium petroleiphilum PM1, complete genome
CP000284.1	Methylobacillus flagellatus KT, complete genome
AE017282.2	Methylococcus capsulatus str. Bath, complete genome
CP000232.1	Moorella thermoacetica ATCC 39073, complete genome
CP000479.1	Mycobacterium avium 104, complete genome
AE016958.1	Mycobacterium avium subsp. paratuberculosis str. k10, complete genome
AM408590.1	Mycobacterium bovis BCG Pasteur 1173P2, complete genome
CP000657.1	Mycobacterium gilvum PYR-GCK plasmid pMFLV01, complete sequence
CP000658.1	Mycobacterium gilvum PYR-GCK plasmid pMFLV02, complete sequence
CP000659.1	Mycobacterium gilvum PYR-GCK plasmid pMFLV03, complete sequence
CP000656.1	Mycobacterium gilvum PYR-GCK, complete genome
CP000480.1	Mycobacterium smegmatis str. MC2 155, complete genome
CP000580.1	Mycobacterium sp. JLS, complete genome
CP000519.1	Mycobacterium sp. KMS plasmid pMKMS01, complete sequence
CP000520.1	Mycobacterium sp. KMS plasmid pMKMS02, complete sequence
CP000518.1	Mycobacterium sp. KMS, complete genome
CP000385.1	Mycobacterium sp. MCS Plasmid1, complete sequence
CP000384.1	Mycobacterium sp. MCS, complete genome
AE000516.2	Mycobacterium tuberculosis CDC1551, complete genome
CP000717.1	Mycobacterium tuberculosis F11, complete genome
CP000611.1	Mycobacterium tuberculosis H37Ra, complete genome
AL123456.2	Mycobacterium tuberculosis H37Rv complete genome
CP000325.1	Mycobacterium ulcerans Agy99, complete genome
CP000511.1	Mycobacterium vanbaalenii PYR-1, complete genome
CU179680.1	Mycoplasma agalactiae PG2 chromosome, complete sequence
CP000123.1	Mycoplasma capricolum subsp. capricolum ATCC 27343, complete genome
AE015450.1	Mycoplasma gallisepticum strain R complete genome
L43967.2	Mycoplasma genitalium G37, complete genome
AE017332.1	Mycoplasma hyopneumoniae 232, complete genome
AE017244.1	Mycoplasma hyopneumoniae 7448, complete genome
AE017243.1	Mycoplasma hyopneumoniae J, complete genome
AE017308.1	Mycoplasma mobile 163K complete genome
BX293980.2	Mycoplasma mycoides subsp. mycoides SC str. PG1, complete genome
BA000026.2	Mycoplasma penetrans HF-2 DNA, complete genome
U00089.2	Mycoplasma pneumoniae M129, complete genome
AL445566.1	Mycoplasma pulmonis UAB CTIP, complete genome
AE017245.1	Mycoplasma synoviae 53, complete genome
CP000113.1	Myxococcus xanthus DK 1622, complete genome
AE017199.1	Nanoarchaeum equitans Kin4-M, complete genome
CR936257.1	Natronomonas pharaonis DSM 2160 complete genome
CR936258.1	Natronomonas pharaonis DSM 2160 plasmid PL131 complete genome
CR936259.1	Natronomonas pharaonis DSM 2160 plasmid PL23 complete genome
AE004969.1	Neisseria gonorrhoeae FA 1090, complete genome
AE002098.2	Neisseria meningitidis MC58, complete genome
AL157959.1	Neisseria meningitidis serogroup A strain Z2491 complete genome
AM421808.1	Neisseria meningitidis serogroup C FAM18 complete genome
CP000237.1	Neorickettsia sennetsu strain Miyayama, complete genome
AP009178.1	Nitratiruptor sp. SB155-2 genomic DNA, complete genome
CP000320.1	Nitrobacter hamburgensis X14 plasmid 1, complete sequence
CP000321.1	Nitrobacter hamburgensis X14 plasmid 2, complete sequence
CP000322.1	Nitrobacter hamburgensis X14 plasmid 3, complete sequence
CP000319.1	Nitrobacter hamburgensis X14, complete genome
CP000115.1	Nitrobacter winogradskyi Nb-255, complete genome
CP000126.1	Nitrosococcus oceani ATCC 19707 plasmid A, complete sequence
CP000127.1	Nitrosococcus oceani ATCC 19707, complete genome
AL954747.1	Nitrosomonas europaea ATCC 19718, complete genome
CP000451.1	Nitrosomonas eutropha C91 Plasmid1, complete sequence
CP000452.1	Nitrosomonas eutropha C91 Plasmid2, complete sequence
CP000450.1	Nitrosomonas eutropha C91, complete genome
CP000104.1	Nitrosospira multiformis ATCC 25196 plasmid 1, complete sequence
CP000105.1	Nitrosospira multiformis ATCC 25196 plasmid 2, complete sequence
CP000106.1	Nitrosospira multiformis ATCC 25196 plasmid 3, complete sequence
CP000103.1	Nitrosospira multiformis ATCC 25196, complete genome
AP006618.1	Nocardia farcinica IFM 10152 DNA, complete genome
AP006619.1	Nocardia farcinica IFM 10152 plasmid pNF1 DNA, complete sequence
AP006620.1	Nocardia farcinica IFM 10152 plasmid pNF2 DNA, complete sequence
CP000508.1	Nocardioides sp. JS614 plasmid pNOCA01, complete sequence
CP000509.1	Nocardioides sp. JS614, complete genome
BA000019.2	Nostoc sp. PCC 7120 DNA, complete genome
BA000020.2	Nostoc sp. PCC 7120 plasmid pCC7120alpha DNA, complete genome
AP003602.1	Nostoc sp. PCC 7120 plasmid pCC7120beta DNA, complete sequence
AP003604.1	Nostoc sp. PCC 7120 plasmid pCC7120delta DNA, complete sequence
AP003605.1	Nostoc sp. PCC 7120 plasmid pCC7120epsilon DNA, complete sequence
AP003603.1	Nostoc sp. PCC 7120 plasmid pCC7120gamma DNA, complete sequence
AP003606.1	Nostoc sp. PCC 7120 plasmid pCC7120zeta DNA, complete sequence
CP000676.1	Novosphingobium aromaticivorans DSM 12444 plasmid pNL1, complete sequence
CP000677.1	Novosphingobium aromaticivorans DSM 12444 plasmid pNL2, complete sequence
CP000248.1	Novosphingobium aromaticivorans DSM 12444, complete genome
BA000028.3	Oceanobacillus iheyensis HTE831 DNA, complete genome
CP000758.1	Ochrobactrum anthropi ATCC 49188 chromosome 1, complete sequence
CP000759.1	Ochrobactrum anthropi ATCC 49188 chromosome 2, complete sequence
CP000760.1	Ochrobactrum anthropi ATCC 49188 plasmid pOANT01, complete sequence
CP000761.1	Ochrobactrum anthropi ATCC 49188 plasmid pOANT02, complete sequence
CP000762.1	Ochrobactrum anthropi ATCC 49188 plasmid pOANT03, complete sequence
CP000763.1	Ochrobactrum anthropi ATCC 49188 plasmid pOANT04, complete sequence
CP000411.1	Oenococcus oeni PSU-1, complete genome
AP006628.1	Onion yellows phytoplasma OY-M DNA, complete genome
AM494475.1	Orientia tsutsugamushi Boryong complete genome
CP000140.1	Parabacteroides distasonis ATCC 8503, complete genome
BX908798.1	Parachlamydia-related symbiont UWE25, complete genome
CP000489.1	Paracoccus denitrificans PD1222 chromosome 1, complete genome
CP000490.1	Paracoccus denitrificans PD1222 chromosome 2, complete genome
CP000491.1	Paracoccus denitrificans PD1222 plasmid 1, complete genome
CP000774.1	Parvibaculum lavamentivorans DS-1, complete genome
AE004439.1	Pasteurella multocida subsp. multocida str. Pm70, complete genome
CP000422.1	Pediococcus pentosaceus ATCC 25745, complete genome
CP000142.2	Pelobacter carbinolicus DSM 2380, complete genome
CP000483.1	Pelobacter propionicus DSM 2379 plasmid pPRO1, complete sequence
CP000484.1	Pelobacter propionicus DSM 2379 plasmid pPRO2, complete sequence
CP000482.1	Pelobacter propionicus DSM 2379, complete genome
CP000096.1	Pelodictyon luteolum DSM 273, complete genome
AP009389.1	Pelotomaculum thermopropionicum SI genomic DNA, complete genome
CR354531.1	Photobacterium profundum SS9
CR354532.1	Photobacterium profundum SS9 chromosome 2
CR377818.1	Photobacterium profundum SS9 plasmid 1
BX470251.1	Photorhabdus luminescens subsp. laumondii TTO1 complete genome
AE017261.1	Picrophilus torridus DSM 9790, complete genome
S89470.1	pmaA...repA [Synechococcus sp., PCC 7942, plasmid pUH24, Plasmid, 8 genes, 7835 nt]
CP000530.1	Polaromonas naphthalenivorans CJ2 plasmid pPNAP01, complete sequence
CP000531.1	Polaromonas naphthalenivorans CJ2 plasmid pPNAP02, complete sequence
CP000532.1	Polaromonas naphthalenivorans CJ2 plasmid pPNAP03, complete sequence
CP000533.1	Polaromonas naphthalenivorans CJ2 plasmid pPNAP04, complete sequence
CP000534.1	Polaromonas naphthalenivorans CJ2 plasmid pPNAP05, complete sequence
CP000535.1	Polaromonas naphthalenivorans CJ2 plasmid pPNAP06, complete sequence
CP000536.1	Polaromonas naphthalenivorans CJ2 plasmid pPNAP07, complete sequence
CP000537.1	Polaromonas naphthalenivorans CJ2 plasmid pPNAP08, complete sequence
CP000529.1	Polaromonas naphthalenivorans CJ2, complete genome
CP000317.1	Polaromonas sp. JS666 plasmid 1, complete sequence
CP000318.1	Polaromonas sp. JS666 plasmid 2, complete sequence
CP000316.1	Polaromonas sp. JS666, complete genome
CP000655.1	Polynucleobacter sp. QLW-P1DMWA-1, complete genome
AE015924.1	Porphyromonas gingivalis W83, complete genome
BX548174.1	Prochlorococcus marinus MED4 complete genome
BX548175.1	Prochlorococcus marinus MIT9313 complete genome
CP000551.1	Prochlorococcus marinus str. AS9601, complete genome
CP000576.1	Prochlorococcus marinus str. MIT 9301, complete genome
CP000554.1	Prochlorococcus marinus str. MIT 9303, complete genome
CP000111.1	Prochlorococcus marinus str. MIT 9312, complete genome
CP000552.1	Prochlorococcus marinus str. MIT 9515, complete genome
CP000553.1	Prochlorococcus marinus str. NATL1A, complete genome
CP000095.1	Prochlorococcus marinus str. NATL2A, complete genome
AE017126.1	Prochlorococcus marinus subsp. marinus str. CCMP1375 complete genome
AE017283.1	Propionibacterium acnes KPA171202, complete genome
CP000607.1	Prosthecochloris vibrioformis DSM 265, complete genome
CP000388.1	Pseudoalteromonas atlantica T6c, complete genome
CR954246.1	Pseudoalteromonas haloplanktis str. TAC125 chromosome I, complete sequence
CR954247.1	Pseudoalteromonas haloplanktis str. TAC125 chromosome II, complete sequence
CP000744.1	Pseudomonas aeruginosa PA7, complete genome
AE004091.2	Pseudomonas aeruginosa PAO1, complete genome
CP000438.1	Pseudomonas aeruginosa UCBPP-PA14, complete genome
CT573326.1	Pseudomonas entomophila str. L48 chromosome,complete sequence
CP000076.1	Pseudomonas fluorescens Pf-5, complete genome
CP000094.1	Pseudomonas fluorescens PfO-1, complete genome
CP000680.1	Pseudomonas mendocina ymp, complete genome
CP000712.1	Pseudomonas putida F1, complete genome
AE015451.1	Pseudomonas putida KT2440 complete genome
CP000304.1	Pseudomonas stutzeri A1501, complete genome
CP000059.1	Pseudomonas syringae pv. phaseolicola 1448A large plasmid, complete sequence
CP000060.1	Pseudomonas syringae pv. phaseolicola 1448A small plasmid, complete sequence
CP000058.1	Pseudomonas syringae pv. phaseolicola 1448A, complete genome
CP000075.1	Pseudomonas syringae pv. syringae B728a, complete genome
AE016853.1	Pseudomonas syringae pv. tomato str. DC3000 complete genome
AE016855.1	Pseudomonas syringae pv. tomato str. DC3000 plasmid pDC3000A, complete sequence
AE016854.1	Pseudomonas syringae pv. tomato str. DC3000 plasmid pDC3000B, complete sequence
CP000082.1	Psychrobacter arcticus 273-4, complete genome
CP000324.1	Psychrobacter cryohalolentis K5 plasmid 1, complete sequence
CP000323.1	Psychrobacter cryohalolentis K5, complete genome
CP000714.1	Psychrobacter sp. PRwf-1 plasmid pRWF101, complete sequence
CP000715.1	Psychrobacter sp. PRwf-1 plasmid pRWF102, complete sequence
CP000713.1	Psychrobacter sp. PRwf-1, complete genome
CP000510.1	Psychromonas ingrahamii 37, complete genome
AE009441.1	Pyrobaculum aerophilum strain IM2 complete genome
CP000660.1	Pyrobaculum arsenaticum DSM 13514, complete genome
CP000561.1	Pyrobaculum calidifontis JCM 11548, complete genome
CP000504.1	Pyrobaculum islandicum DSM 4184, complete genome
U49503.1	Pyrococcus abyssi GE5 plasmid pGT5, complete sequence
AE009950.1	Pyrococcus furiosus DSM 3638, complete genome
BA000001.2	Pyrococcus horikoshii OT3 DNA, complete genome
AM260479.1	Ralstonia eutropha H16 chromosome 1
AM260480.1	Ralstonia eutropha H16 chromosome 2
CP000090.1	Ralstonia eutropha JMP134 chromosome 1, complete sequence
CP000091.1	Ralstonia eutropha JMP134 chromosome 2, complete sequence
CP000092.1	Ralstonia eutropha JMP134 megaplasmid, complete sequence
CP000093.1	Ralstonia eutropha JMP134 plasmid 1, complete sequence
CP000353.1	Ralstonia metallidurans CH34 megaplasmid, complete sequence
CP000355.1	Ralstonia metallidurans CH34 plasmid pMOL28, complete sequence
CP000354.1	Ralstonia metallidurans CH34 plasmid pMOL30, complete sequence
CP000352.1	Ralstonia metallidurans CH34, complete genome
AL646052.1	Ralstonia solanacearum GMI1000 chromosome complete sequence
AL646053.1	Ralstonia solanacearum GMI1000 megaplasmid complete sequence
CP000134.1	Rhizobium etli CFN 42 plasmid p42a, complete sequence
CP000135.1	Rhizobium etli CFN 42 plasmid p42b, complete sequence
CP000136.1	Rhizobium etli CFN 42 plasmid p42c, complete sequence
CP000137.1	Rhizobium etli CFN 42 plasmid p42e, complete sequence
CP000138.1	Rhizobium etli CFN 42 plasmid p42f, complete sequence
CP000133.1	Rhizobium etli CFN 42, complete genome
AM236080.1	Rhizobium leguminosarum bv. viciae chromosome complete genome, strain 3841
AM236084.1	Rhizobium leguminosarum bv. viciae plasmid pRL10 complete genome, strain 3841
AM236085.1	Rhizobium leguminosarum bv. viciae plasmid pRL11 complete genome, strain 3841
AM236086.1	Rhizobium leguminosarum bv. viciae plasmid pRL12 complete genome, strain 3841
AM236081.1	Rhizobium leguminosarum bv. viciae plasmid pRL7 complete genome, strain 3841
AM236082.1	Rhizobium leguminosarum bv. viciae plasmid pRL8 complete genome, strain 3841
AM236083.1	Rhizobium leguminosarum bv. viciae plasmid pRL9 complete genome, strain 3841
CP000143.1	Rhodobacter sphaeroides 2.4.1 chromosome 1, complete sequence
CP000144.1	Rhodobacter sphaeroides 2.4.1 chromosome 2, complete genome
DQ232586.1	Rhodobacter sphaeroides 2.4.1 plasmid A, partial sequence
CP000145.1	Rhodobacter sphaeroides 2.4.1 plasmid B, complete sequence
CP000146.1	Rhodobacter sphaeroides 2.4.1 plasmid C, complete sequence
CP000147.1	Rhodobacter sphaeroides 2.4.1 plasmid D, complete sequence
DQ232587.1	Rhodobacter sphaeroides 2.4.1 plasmid E, partial sequence
CP000662.1	Rhodobacter sphaeroides ATCC 17025 plasmid pRSPA01, complete sequence
CP000663.1	Rhodobacter sphaeroides ATCC 17025 plasmid pRSPA02, complete sequence
CP000664.1	Rhodobacter sphaeroides ATCC 17025 plasmid pRSPA03, complete sequence
CP000665.1	Rhodobacter sphaeroides ATCC 17025 plasmid pRSPA04, complete sequence
CP000666.1	Rhodobacter sphaeroides ATCC 17025 plasmid pRSPA05, complete sequence
CP000661.1	Rhodobacter sphaeroides ATCC 17025, complete genome
CP000577.1	Rhodobacter sphaeroides ATCC 17029 chromosome 1, complete sequence
CP000578.1	Rhodobacter sphaeroides ATCC 17029 chromosome 2, complete sequence
CP000579.1	Rhodobacter sphaeroides ATCC 17029 plasmid pRSPH01, complete sequence
CP000432.1	Rhodococcus sp. RHA1 plasmid pRHL1, complete sequence
CP000433.1	Rhodococcus sp. RHA1 plasmid pRHL2, complete sequence
CP000434.1	Rhodococcus sp. RHA1 plasmid pRHL3, complete sequence
CP000431.1	Rhodococcus sp. RHA1, complete genome
CP000268.1	Rhodoferax ferrireducens DSM 15236 plasmid1, complete sequence
CP000267.1	Rhodoferax ferrireducens DSM 15236, complete genome
BX119912.1	Rhodopirellula baltica SH 1 complete genome
CP000463.1	Rhodopseudomonas palustris BisA53, complete genome
CP000301.1	Rhodopseudomonas palustris BisB18, complete genome
CP000283.1	Rhodopseudomonas palustris BisB5, complete genome
BX571963.1	Rhodopseudomonas palustris CGA009 complete genome
BX571964.1	Rhodopseudomonas palustris CGA009 plasmid pRPA
CP000250.1	Rhodopseudomonas palustris HaA2, complete genome
CP000231.1	Rhodospirillum rubrum ATCC 11170 plasmid, complete sequence
CP000230.1	Rhodospirillum rubrum ATCC 11170, complete genome
CP000087.1	Rickettsia bellii RML369-C, complete genome
AE006914.1	Rickettsia conorii str. Malish 7, complete genome
CP000054.1	Rickettsia felis URRWXCal2 plasmid pRF, complete sequence
CP000055.1	Rickettsia felis URRWXCal2 plasmid pRFdelta, complete sequence
CP000053.1	Rickettsia felis URRWXCal2, complete genome
AE017197.1	Rickettsia typhi str. Wilmington complete genome
CP000686.1	Roseiflexus sp. RS-1, complete genome
CP000464.1	Roseobacter denitrificans OCh 114 plasmid pTB1, complete sequence
CP000465.1	Roseobacter denitrificans OCh 114 plasmid pTB2, complete sequence
CP000466.1	Roseobacter denitrificans OCh 114 plasmid pTB3, complete sequence
CP000467.1	Roseobacter denitrificans OCh 114 plasmid pTB4, complete sequence
CP000362.1	Roseobacter denitrificans OCh 114, complete genome
CP000386.1	Rubrobacter xylanophilus DSM 9941, complete genome
CP000282.1	Saccharophagus degradans 2-40, complete genome
AM420293.1	Saccharopolyspora erythraea NRRL2338 complete genome
CP000160.1	Salinibacter ruber DSM 13855 plasmid pSR35, complete genome
CP000159.1	Salinibacter ruber DSM 13855, complete genome
CP000667.1	Salinispora tropica CNB-440, complete genome
AY509004.1	Salmonella enterica subsp. enterica serovar Choleraesuis str. SC-B67 plasmid pSC138, complete sequence
AY509003.1	Salmonella enterica subsp. enterica serovar Choleraesuis str. SC-B67 plasmid pSCV50, complete sequence
AE017220.1	Salmonella enterica subsp. enterica serovar Choleraesuis str. SC-B67, complete genome
CP000026.1	Salmonella enterica subsp. enterica serovar Paratyphi A str. ATCC 9150
AL513383.1	Salmonella enterica subsp. enterica serovar Typhi str. CT18 plasmid pHCM1
AL513384.1	Salmonella enterica subsp. enterica serovar Typhi str. CT18 plasmid pHCM2
AL513382.1	Salmonella enterica subsp. enterica serovar Typhi str. CT18, complete chromosome
AE014613.1	Salmonella enterica subsp. enterica serovar Typhi Ty2, complete genome
AE006471.1	Salmonella typhimurium LT2 strain SGSC1412 plasmid pSLT complete sequence
AE006468.1	Salmonella typhimurium LT2, complete genome
CP000507.1	Shewanella amazonensis SB2B, complete genome
CP000564.1	Shewanella baltica OS155 plasmid pSbal01, complete sequence
CP000565.1	Shewanella baltica OS155 plasmid pSbal02, complete sequence
CP000566.1	Shewanella baltica OS155 plasmid pSbal03, complete sequence
CP000567.1	Shewanella baltica OS155 plasmid pSbal04, complete sequence
CP000563.1	Shewanella baltica OS155, complete genome
CP000754.1	Shewanella baltica OS185 plasmid pS18501, complete sequence
CP000753.1	Shewanella baltica OS185, complete genome
CP000302.1	Shewanella denitrificans OS217, complete genome
CP000447.1	Shewanella frigidimarina NCIMB 400, complete genome
CP000606.1	Shewanella loihica PV-4, complete genome
AE014300.1	Shewanella oneidensis MR-1 megaplasmid, complete sequence
AE014299.1	Shewanella oneidensis MR-1, complete genome
CP000681.1	Shewanella putrefaciens CN-32, complete genome
CP000470.1	Shewanella sp. ANA-3 plasmid 1, complete sequence
CP000469.1	Shewanella sp. ANA-3, complete genome
CP000446.1	Shewanella sp. MR-4, complete genome
CP000445.1	Shewanella sp. MR-7 plasmid1, complete sequence
CP000444.1	Shewanella sp. MR-7, complete genome
CP000503.1	Shewanella sp. W3-18-1, complete genome
CP000037.1	Shigella boydii Sb227 plasmid pSB4_227, complete sequence
CP000036.1	Shigella boydii Sb227, complete genome
CP000035.1	Shigella dysenteriae Sd197 plasmid pSD1_197, complete sequence
CP000640.1	Shigella dysenteriae Sd197 plasmid pSD197_spA, complete sequence
CP000034.1	Shigella dysenteriae Sd197, complete genome
AE014073.1	Shigella flexneri 2a str. 2457T, complete genome
AF386526.1	Shigella flexneri 2a str. 301 virulence plasmid pCP301, complete sequence
AE005674.1	Shigella flexneri 2a str. 301, complete genome
CP000266.1	Shigella flexneri 5 str. 8401, complete genome
CP000039.1	Shigella sonnei Ss046 plasmid pSS_046, complete sequence
CP000641.1	Shigella sonnei Ss046 plasmid pSS046_spA, complete sequence
CP000642.1	Shigella sonnei Ss046 plasmid pSS046_spB, complete sequence
CP000643.1	Shigella sonnei Ss046 plasmid pSS046_spC, complete sequence
CP000038.1	Shigella sonnei Ss046, complete genome
CP000032.1	Silicibacter pomeroyi DSS-3 plasmid megaplasmid, complete sequence
CP000031.1	Silicibacter pomeroyi DSS-3, complete genome
CP000376.1	Silicibacter sp. TM1040 mega plasmid, complete sequence
CP000375.1	Silicibacter sp. TM1040 plasmid, complete sequence
CP000377.1	Silicibacter sp. TM1040, complete genome
CP000739.1	Sinorhizobium medicae WSM419 plasmid pSMED01, complete genome
CP000740.1	Sinorhizobium medicae WSM419 plasmid pSMED02, complete genome
CP000741.1	Sinorhizobium medicae WSM419 plasmid pSMED03, complete genome
CP000738.1	Sinorhizobium medicae WSM419, complete genome
AL591985.1	Sinorhizobium meliloti 1021 complete pSymB
AE006469.1	Sinorhizobium meliloti 1021 plasmid pSymA, complete sequence
AP008232.1	Sodalis glossinidius str. 'morsitans' DNA, complete genome
AP008233.1	Sodalis glossinidius str. 'morsitans' plasmid pSG1, complete sequence
AP008234.1	Sodalis glossinidius str. 'morsitans' plasmid pSG2, complete sequence
AP008235.1	Sodalis glossinidius str. 'morsitans' plasmid pSG3, complete sequence
CP000473.1	Solibacter usitatus Ellin6076, complete genome
CP000700.1	Sphingomonas wittichii RW1 plasmid pSWIT01, complete sequence
CP000701.1	Sphingomonas wittichii RW1 plasmid pSWIT02, complete sequence
CP000699.1	Sphingomonas wittichii RW1, complete genome
CP000357.1	Sphingopyxis alaskensis RB2256 F plasmid, complete sequence
CP000356.1	Sphingopyxis alaskensis RB2256, complete genome
BX571858.1	Staphylococcus aureus plasmid pSAS, complete genome
AJ938182.1	Staphylococcus aureus RF122 complete genome
BX571857.1	Staphylococcus aureus strain MSSA476, complete genome
CP000045.2	Staphylococcus aureus subsp. aureus COL plasmid pT181, complete genome
CP000046.1	Staphylococcus aureus subsp. aureus COL, complete genome
CP000737.1	Staphylococcus aureus subsp. aureus JH1 plasmid pSJH101, complete sequence
CP000736.1	Staphylococcus aureus subsp. aureus JH1, complete genome
CP000704.1	Staphylococcus aureus subsp. aureus JH9 plasmid pSJH901, complete sequence
CP000703.1	Staphylococcus aureus subsp. aureus JH9, complete genome
BA000017.4	Staphylococcus aureus subsp. aureus Mu50 DNA, complete genome
AP003367.1	Staphylococcus aureus subsp. aureus Mu50 plasmid VRSAp DNA, complete sequence
BA000033.2	Staphylococcus aureus subsp. aureus MW2 DNA, complete genome, strain:MW2
BA000018.3	Staphylococcus aureus subsp. aureus N315 genomic DNA, complete genome
AP003139.1	Staphylococcus aureus subsp. aureus N315 plasmid pN315B DNA, complete sequence
CP000253.1	Staphylococcus aureus subsp. aureus NCTC 8325, complete genome
AP009351.1	Staphylococcus aureus subsp. aureus str. Newman genomic DNA, complete genome
BX571856.1	Staphylococcus aureus subsp. aureus strain MRSA252, complete genome
CP000256.1	Staphylococcus aureus subsp. aureus USA300 plasmid pUSA01, complete sequence
CP000257.1	Staphylococcus aureus subsp. aureus USA300 plasmid pUSA02, complete sequence
CP000258.1	Staphylococcus aureus subsp. aureus USA300 plasmid pUSA03, complete sequence
CP000255.1	Staphylococcus aureus subsp. aureus USA300, complete genome
AE015930.1	Staphylococcus epidermidis ATCC 12228 plasmid pSE-12228-01, complete sequence
AE015931.1	Staphylococcus epidermidis ATCC 12228 plasmid pSE-12228-02, complete sequence
AE015932.1	Staphylococcus epidermidis ATCC 12228 plasmid pSE-12228-03, complete sequence
AE015933.1	Staphylococcus epidermidis ATCC 12228 plasmid pSE-12228-04, complete sequence
AE015934.1	Staphylococcus epidermidis ATCC 12228 plasmid pSE-12228-05, complete sequence
AE015935.1	Staphylococcus epidermidis ATCC 12228 plasmid pSE-12228-06, complete sequence
AE015929.1	Staphylococcus epidermidis ATCC 12228, complete genome
CP000028.1	Staphylococcus epidermidis RP62A plasmid pSERP, complete sequence
CP000029.1	Staphylococcus epidermidis RP62A, complete genome
AP006716.1	Staphylococcus haemolyticus JCSC1435 DNA, complete genome
AP008934.1	Staphylococcus saprophyticus subsp. saprophyticus ATCC 15305 DNA, complete genome
AP008935.1	Staphylococcus saprophyticus subsp. saprophyticus ATCC 15305 plasmid pSSP1, complete sequence
AP008936.1	Staphylococcus saprophyticus subsp. saprophyticus ATCC 15305 plasmid pSSP2, complete sequence
CP000575.1	Staphylothermus marinus F1, complete genome
AE009948.1	Streptococcus agalactiae 2603V/R complete genome
CP000114.1	Streptococcus agalactiae A909, complete genome
AL732656.1	Streptococcus agalactiae NEM316 complete genome
AE014133.1	Streptococcus mutans UA159, complete genome
CP000410.1	Streptococcus pneumoniae D39, complete genome
AE007317.1	Streptococcus pneumoniae R6, complete genome
AE005672.2	Streptococcus pneumoniae TIGR4, complete genome
AE004092.1	Streptococcus pyogenes M1 GAS, complete genome
AM295007.1	Streptococcus pyogenes Manfredo complete genome
CP000260.1	Streptococcus pyogenes MGAS10270, complete genome
CP000003.1	Streptococcus pyogenes MGAS10394, complete genome
CP000262.1	Streptococcus pyogenes MGAS10750, complete genome
CP000261.1	Streptococcus pyogenes MGAS2096, complete genome
AE014074.1	Streptococcus pyogenes MGAS315, complete genome
CP000017.1	Streptococcus pyogenes MGAS5005, complete genome
CP000056.1	Streptococcus pyogenes MGAS6180, complete genome
CP000259.1	Streptococcus pyogenes MGAS9429, complete genome
BA000034.2	Streptococcus pyogenes SSI-1 DNA, complete genome
AE009949.1	Streptococcus pyogenes strain MGAS8232, complete genome
CP000387.1	Streptococcus sanguinis SK36, complete genome
CP000407.1	Streptococcus suis 05ZYH33, complete genome
CP000408.1	Streptococcus suis 98HAH33, complete genome
CP000024.1	Streptococcus thermophilus CNRZ1066, complete genome
CP000420.1	Streptococcus thermophilus LMD-9 plasmid 1, complete sequence
CP000421.1	Streptococcus thermophilus LMD-9 plasmid 2, complete sequence
CP000419.1	Streptococcus thermophilus LMD-9, complete genome
CP000023.1	Streptococcus thermophilus LMG 18311, complete genome
BA000030.2	Streptomyces avermitilis MA-4680 genomic DNA, complete genome
AP005645.1	Streptomyces avermitilis MA-4680 plasmid SAP1 DNA, complete sequence
AL645882.2	Streptomyces coelicolor A3(2) complete genome
AL645771.1	Streptomyces coelicolor A3(2) plasmid SCP2
AL589148.1	Streptomyces coelicolor plasmid SCP1
CP000077.1	Sulfolobus acidocaldarius DSM 639, complete genome
AE006641.1	Sulfolobus solfataricus P2, complete genome
BA000023.2	Sulfolobus tokodaii str. 7 DNA, complete genome
AP009179.1	Sulfurovum sp. NBC37-1 genomic DNA, complete genome
AP006840.1	Symbiobacterium thermophilum IAM 14863 DNA, complete genome
AP008231.1	Synechococcus elongatus PCC 6301 DNA, complete genome
CP000101.1	Synechococcus elongatus PCC 7942 plasmid 1, complete sequence
CP000100.1	Synechococcus elongatus PCC 7942, complete genome
CP000435.1	Synechococcus sp. CC9311, complete genome
CP000110.1	Synechococcus sp. CC9605, complete genome
CP000097.1	Synechococcus sp. CC9902, complete genome
CP000240.1	Synechococcus sp. JA-2-3B'a(2-13), complete genome
CP000239.1	Synechococcus sp. JA-3-3Ab, complete genome
AF441790.2	Synechococcus sp. PCC 7942 plasmid pANL, complete sequence
CT978603.1	Synechococcus sp. RCC307 genomic DNA sequence
BX548020.1	Synechococcus sp. WH8102 complete genome
CT971583.1	Synechococcus WH7803 complete genome sequence
AB001339	Synechocystis PCC6803 complete genome
BA000022.2	Synechocystis sp. PCC 6803 DNA, complete genome
AP004311.1	Synechocystis sp. PCC 6803 plasmid pSYSA DNA, complete genome
AP004312.1	Synechocystis sp. PCC 6803 plasmid pSYSG DNA, complete genome
AP004310.1	Synechocystis sp. PCC 6803 plasmid pSYSM DNA, complete genome
AP006585.1	Synechocystis sp. PCC 6803 plasmid pSYSX DNA, complete sequence
CP000478.1	Syntrophobacter fumaroxidans MPOB, complete genome
CP000448.1	Syntrophomonas wolfei subsp. wolfei str. Goettingen, complete genome
CP000252.1	Syntrophus aciditrophicus SB, complete genome
AE008691.1	Thermoanaerobacter tengcongensis strain MB4, complete genome
CP000088.1	Thermobifida fusca YX, complete genome
AP006878.1	Thermococcus kodakarensis KOD1 DNA, complete genome
CP000506.1	Thermofilum pendens Hrk 5 plasmid pTPEN01, complete sequence
CP000505.1	Thermofilum pendens Hrk 5, complete genome
AL139299.1	Thermoplasma acidophilum DSM 1728 complete genome
BA000011.4	Thermoplasma volcanium GSS1 DNA, complete genome
CP000716.1	Thermosipho melanesiensis BI429, complete genome
BA000039.2	Thermosynechococcus elongatus BP-1 DNA, complete genome
AE000512.1	Thermotoga maritima MSB8, complete genome
CP000702.1	Thermotoga petrophila RKU-1, complete genome
AE017222.1	Thermus thermophilus HB27 plasmid pTT27, complete sequence
AE017221.1	Thermus thermophilus HB27, complete genome
AP008226.1	Thermus thermophilus HB8 genomic DNA, complete genome
AP008227.1	Thermus thermophilus HB8 plasmid pTT27 DNA, complete sequence
AP008228.1	Thermus thermophilus HB8 plasmid pTT8 DNA, complete sequence
CP000116.1	Thiobacillus denitrificans ATCC 25259, complete genome
CP000109.2	Thiomicrospira crunogena XCL-2, complete genome
CP000153.1	Thiomicrospira denitrificans ATCC 33889, complete genome
AE017226.1	Treponema denticola ATCC 35405, complete genome
AE000520.1	Treponema pallidum subsp. pallidum str. Nichols complete genome
CP000393.1	Trichodesmium erythraeum IMS101, complete genome
AE014184.1	Tropheryma whipplei str. Twist, complete genome
BX072543.1	Tropheryma whipplei TW08/27, complete genome
AM114193.2	Uncultured methanogenic archaeon RC-I complete genome
AF222894.1	Ureaplasma parvum serovar 3 str. ATCC 700970, complete genome
CP000543.1	Verminephrobacter eiseniae EF01-2 plasmid pVEIS01, complete sequence
CP000542.1	Verminephrobacter eiseniae EF01-2, complete genome
AE003852.1	Vibrio cholerae O1 biovar eltor str. N16961 chromosome I, complete sequence
AE003853.1	Vibrio cholerae O1 biovar eltor str. N16961 chromosome II, complete sequence
CP000626.1	Vibrio cholerae O395 chromosome 1, complete genome
CP000627.1	Vibrio cholerae O395 chromosome 2, complete genome
CP000020.1	Vibrio fischeri ES114 chromosome I, complete sequence
CP000021.1	Vibrio fischeri ES114 chromosome II, complete sequence
CP000022.1	Vibrio fischeri ES114 plasmid pES100, complete sequence
BA000031.2	Vibrio parahaemolyticus RIMD 2210633 DNA, chromosome 1, complete sequence
BA000032.2	Vibrio parahaemolyticus RIMD 2210633 DNA, chromosome 2, complete sequence
AE016795.2	Vibrio vulnificus CMCP6 chromosome I complete sequence
AE016796.1	Vibrio vulnificus CMCP6 chromosome II, complete sequence
BA000037.2	Vibrio vulnificus YJ016 DNA, chromosome I, complete sequence
BA000038.2	Vibrio vulnificus YJ016 DNA, chromosome II, complete sequence
AP005352.1	Vibrio vulnificus YJ016 plasmid pYJ016 DNA, complete genome
BA000021.3	Wigglesworthia glossinidia endosymbiont of Glossina brevipalpis DNA, complete genome
AB063523.1	Wigglesworthia glossinidia endosymbiont of Glossina brevipalpis plasmid pWb1 DNA, complete sequence
AE017196.1	Wolbachia endosymbiont of Drosophila melanogaster, complete genome
AE017321.1	Wolbachia endosymbiont strain TRS of Brugia malayi, complete genome
BX571656.1	Wolinella succinogenes DSM 1740, complete genome
CP000782.1	Xanthobacter autotrophicus Py2 plasmid pXAUT01, complete sequence
CP000781.1	Xanthobacter autotrophicus Py2, complete genome
AE008924.1	Xanthomonas axonopodis pv. citri str. 306 plasmid pXAC33, complete sequence
AE008925.1	Xanthomonas axonopodis pv. citri str. 306 plasmid pXAC64, complete sequence
AE008923.1	Xanthomonas axonopodis pv. citri str. 306, complete genome
CP000050.1	Xanthomonas campestris pv. campestris str. 8004, complete genome
AE008922.1	Xanthomonas campestris pv. campestris str. ATCC 33913, complete genome
AM039952.1	Xanthomonas campestris pv. vesicatoria complete genome
AM039951.1	Xanthomonas campestris pv. vesicatoria plasmid pXCV183, complete genome
AM039949.1	Xanthomonas campestris pv. vesicatoria plasmid pXCV19, complete genome
AM039948.1	Xanthomonas campestris pv. vesicatoria plasmid pXCV2
AM039950.1	Xanthomonas campestris pv. vesicatoria plasmid pXCV38, complete genome
AE013598.1	Xanthomonas oryzae pv. oryzae KACC10331, complete genome
AP008229.1	Xanthomonas oryzae pv. oryzae MAFF 311018 DNA, complete genome
AE003850.3	Xylella fastidiosa 9a5c plasmid pXF1.3, complete sequence
AE003851.1	Xylella fastidiosa 9a5c plasmid pXF51, complete sequence
AE003849.1	Xylella fastidiosa 9a5c, complete genome
AE009443.1	Xylella fastidiosa Temecula1 plasmid pXFPD1.3, complete sequence
AE009442.1	Xylella fastidiosa Temecula1, complete genome
AM286415.1	Yersinia enterocolitica subsp. enterocolitica 8081 complete genome
AM286416.1	Yersinia enterocolitica subsp. enterocolitica 8081 plasmid pYVe8081 complete genome
CP000311.1	Yersinia pestis Antiqua plasmid pCD, complete sequence
CP000309.1	Yersinia pestis Antiqua plasmid pMT, complete sequence
CP000310.1	Yersinia pestis Antiqua plasmid pPCP, complete sequence
CP000308.1	Yersinia pestis Antiqua, complete genome
AE017043.1	Yersinia pestis biovar Microtus str. 91001 plasmid pCD1, complete sequence
AE017044.1	Yersinia pestis biovar Microtus str. 91001 plasmid pCRY, complete sequence
AE017045.1	Yersinia pestis biovar Microtus str. 91001 plasmid pMT1, complete sequence
AE017046.1	Yersinia pestis biovar Microtus str. 91001 plasmid pPCP1, complete sequence
AE017042.1	Yersinia pestis biovar Microtus str. 91001, complete genome
AL590842.1	Yersinia pestis CO92 complete genome
AL117189.1	Yersinia pestis CO92 plasmid pCD1
AL117211.1	Yersinia pestis CO92 plasmid pMT1
AL109969.1	Yersinia pestis CO92 plasmid pPCP1
AF074611.1	Yersinia pestis KIM plasmid pMT-1, complete sequence
AE009952.1	Yersinia pestis KIM, complete genome
CP000306.1	Yersinia pestis Nepal516 plasmid pMT, complete sequence
CP000307.1	Yersinia pestis Nepal516 plasmid pPCP, complete sequence
CP000305.1	Yersinia pestis Nepal516, complete genome
CP000669.1	Yersinia pestis Pestoides F plasmid CD, complete sequence
CP000670.1	Yersinia pestis Pestoides F plasmid MT, complete sequence
CP000668.1	Yersinia pestis Pestoides F, complete genome
CP000719.1	Yersinia pseudotuberculosis IP 31758 plasmid plasmid_153kb, complete sequence
CP000718.1	Yersinia pseudotuberculosis IP 31758 plasmid plasmid_59kb, complete sequence
CP000720.1	Yersinia pseudotuberculosis IP 31758, complete genome
BX936400.1	Yersinia pseudotuberculosis IP32953 cryptic plasmid, complete sequence
BX936398.1	Yersinia pseudotuberculosis IP32953 genome, complete sequence
BX936399.2	Yersinia pseudotuberculosis IP32953 pYV plasmid, complete sequence
AE008692.1	Zymomonas mobilis subsp. mobilis ZM4, complete genome
